# Supplementary material for: Rise of the war machines: Charting the evolution of military technologies from the Neolithic to the Industrial Revolution
Source: PLoS One. 2021 Oct 20;16(10):e0258161. doi: 10.1371/journal.pone.0258161 (PMC8528290; doi:10.1371/journal.pone.0258161)
Supplement: S1 Data — (ZIP) [file pone.0258161.s002.zip]

Archive with 26 entries (26 files):
- S9.PolsVars.xlsx
- __MACOSX/._S9.PolsVars.xlsx
- S7.NGAcoords.xlsx
- __MACOSX/._S7.NGAcoords.xlsx
- S12.TableData.xlsx
- __MACOSX/._S12.TableData.xlsx
- S4.list.csv
- __MACOSX/._S4.list.csv
- S10.SimilMat.R
- __MACOSX/._S10.SimilMat.R
- S5.MilTech_SimMatData.csv
- __MACOSX/._S5.MilTech_SimMatData.csv
- S3.fRegrDat.R
- __MACOSX/._S3.fRegrDat.R
- S6.MilTech.SilkRoutesData.xlsx
- __MACOSX/._S6.MilTech.SilkRoutesData.xlsx
- S8.output.csv
- __MACOSX/._S8.output.csv
- S2.2Anlz_MilTech.R
- __MACOSX/._S2.2Anlz_MilTech.R
- S13.WorldPop.csv
- __MACOSX/._S13.WorldPop.csv
- S1.1Stats.R
- __MACOSX/._S1.1Stats.R
- S11.SR_points.dsr.xlsx
- __MACOSX/._S11.SR_points.dsr.xlsx
