# Supplementary material for: Rise of the war machines: Charting the evolution of military technologies from the Neolithic to the Industrial Revolution
Source: PLoS One. 2021 Oct 20;16(10):e0258161. doi: 10.1371/journal.pone.0258161 (PMC8528290; doi:10.1371/journal.pone.0258161)
Supplement: S1 Data — (ZIP) [file pone.0258161.s002.zip › S9.PolsVars.xlsx]

## Sheet: ArchaeoVars
Variable

## Sheet: CanonVars
Variable

## Sheet: DistMatrix
Latium

## Sheet: NGAs
NGA

## Sheet: polities
NGA

## Sheet: polities_all
NGA

## Sheet: variables
Variable
