# Supplementary material for: Rise of the war machines: Charting the evolution of military technologies from the Neolithic to the Industrial Revolution
Source: PLoS One. 2021 Oct 20;16(10):e0258161. doi: 10.1371/journal.pone.0258161 (PMC8528290; doi:10.1371/journal.pone.0258161)
Supplement: S1 Data — (ZIP) [file pone.0258161.s002.zip › S7.NGAcoords.xlsx]

## Sheet: dat
sort	NGA	Subregion	NGACode	Latitude	Longitude	Date.B.CE	WSA	Estimate	Std..Error	t.value	Pr...t..	Category
6	Middle Yellow River Valley	Henan	CN	34.7	112.52	-1500	3500	0.161	0.038	4.223	0	1
5	Konya Plain	Turkey	TR	37.88	32.52	-1500	3500	0.134	0.039	3.425	0.001	1
4	Galilee	Levant	IL	32.7	35.3	-1500	3500	0.199	0.067	2.956	0.003	1
1	Southern Mesopotamia	Mesopotamia	IQ	32.47	44.42	-1500	3500	0.103	0.039	2.638	0.008	1
8	Latium	Italy	IT	41.89	12.49	-1000	3000	0.104	0.041	2.563	0.011	1
7	Crete	Greece	GR	35.34	25.14	-1000	3000	0.088	0.036	2.422	0.016	1
2	Upper Egypt	Egypt	EG	25.73	32.71	-1500	3500	0.11	0.046	2.4	0.017	1
18	Paris Basin	France	FR	48.87	2.31	0	2000	0.099	0.045	2.217	0.027	2
3	Susiana	Susiana	IR	32.38	48.24	-1500	3500	0.075	0.038	2.011	0.045	2
11	Kachi Plain	Pakistan	PK	29.38	67.63	-500	2500	0.063	0.036	1.72	0.086	2
17	Kansai	Japan	JP	35.03	135.76	0	2000	0.057	0.035	1.66	0.097	2
13	Deccan	Deccan	DEC	15.39	76.63	-500	2500	0.051	0.042	1.197	0.232	2
9	Sogdiana	Uzbekistan	UZ	39.63	66.94	-1000	3000	0.047	0.041	1.144	0.253	2
12	Middle Ganga	Uttar Pradesh	UP	25.75	82.7	-500	2500	0.039	0.037	1.065	0.287	2
31	Finger Lakes	New York	NY	42.7	-77.02	1800	200	0.073	0.099	0.738	0.461	3
25	Cuzco	Peru	PE	-13.48	-72.07	1500	500	0.035	0.063	0.565	0.572	3
24	Basin of Mexico	Mexico	MX	19.43	-99.13	1500	500	0	0	0	1	3
15	Central Java	Indonesia	JV	-6.99	110.4	0	2000	-0.007	0.053	-0.129	0.898	3
16	Cambodian Basin	Cambodia	KH	13.41	103.87	0	2000	-0.008	0.048	-0.165	0.869	3
28	Big Island Hawaii	Hawaii	HI	19.53	-155.92	1800	200	-0.046	0.092	-0.505	0.614	3
21	Iceland	Iceland	IS	64.13	-21.89	1000	1000	-0.077	0.126	-0.614	0.54	3
23	Ghanaian Coast	Ghana	GH	5.57	-0.22	1500	500	-0.105	0.164	-0.636	0.525	3
10	Orkhon Valley	Mongolia	MN	47.2	102.85	-500	2500	-0.041	0.053	-0.775	0.438	3
14	Yemeni Coastal Plain	Yemen	YE	14.85	43.32	-500	2500	-0.038	0.039	-0.962	0.336	3
32	Kapuasi Basin	Malaysia	KAL	0.77	112.41	1900	100	-0.248	0.211	-1.175	0.24	4
26	North Colombia	Colombia	CO	10.78	-73.64	1500	500	-0.082	0.069	-1.194	0.233	4
33	Lena River Valley	East Siberia	YAK	63.46	129.38	1900	100	-0.146	0.112	-1.302	0.193	4
30	Cahokia	Illinois	ILL	38.66	-90.06	1800	200	-0.074	0.053	-1.404	0.161	4
27	Valley of Oaxaca	Oaxaca	OAX	17.04	-96.76	1500	500	-0.077	0.047	-1.615	0.107	4
34	Lowland Andes	Ecuador	EC	-2.9	-77.67	1900	100	-0.283	0.152	-1.867	0.062	4
22	Niger Inland Delta	Mali	ML	16.72	-3.04	1000	1000	-0.116	0.059	-1.958	0.051	4
29	Chuuk Islands	Micronesia	MI	7.35	151.6	1800	200	-999	-999	-999	-999	5
19	Garo Hills	Assam	ASM	25.44	90.52	500	1500	-999	-999	-999	-999	5
35	Oro PNG	New Guinea	NG	-8.59	148.19	1900	100	-999	-999	-999	-999	5
20	Southern China Hills	Yunnan	YUN	27.54	103.99	500	1500	-999	-999	-999	-999	5

## Sheet: NGAs
NGA	Subregion	NGACode	Latitude	Longitude	City	FAO.Country	FAO.Crop
Latium	Italy	IT	41.89	12.49	Rome	Italy	Wheat
Paris Basin	France	FR	48.87	2.31	Paris	France	Wheat
Iceland	Iceland	IS	64.13	-21.89	Reykjavik	Iceland	None
Crete	Greece	GR	35.34	25.14	Heraklion	Greece	Wheat
Upper Egypt	Egypt	EG	25.73	32.71	Luxor	Egypt	Wheat
Niger Inland Delta	Mali	ML	16.72	-3.04	Timbuctu	Mali	Rice, paddy
Ghanaian Coast	Ghana	GH	5.57	-0.22	Accra	Ghana	Yams
Southern Mesopotamia	Mesopotamia	IQ	32.47	44.42	Babylon (Hillah)	Iraq	Wheat
Susiana	Susiana	IR	32.38	48.24	Susa (Shush)	Iraq	Wheat
Galilee	Levant	IL	32.7	35.3	Nazareth	Israel	Wheat
Konya Plain	Turkey	TR	37.88	32.52	Konya	Turkey	Wheat
Yemeni Coastal Plain	Yemen	YE	14.85	43.32	Sanaa	Yemen	Wheat
Kachi Plain	Pakistan	PK	29.38	67.63	Mehrgarh	Pakistan	Wheat
Middle Ganga	Uttar Pradesh	UTPR	25.75	82.7	Jaunpur	India	Rice, paddy
Deccan	Deccan	DEC	15.39	76.63	Kampli	India	Wheat
Garo Hills	Assam	ASM	25.44	90.52	Tura	India	Rice, paddy
Cambodian Basin	Cambodia	KH	13.41	103.87	Angkor Wat	Cambodia	Rice, paddy
Central Java	Indonesia	JV	-6.99	110.4	Semarang	Indonesia	Rice, paddy
Kapuasi Basin	Malaysia	KAL	0.77	112.41	Borneo	Indonesia	Rice, paddy
Middle Yellow River Valley	Henan	CN	34.7	112.52	Luoyang	China	Wheat
Kansai	Japan	JP	35.03	135.76	Kyoto	Japan	Rice, paddy
Southern China Hills	Yunnan	YUN	27.54	103.99	Guizhou	China	Rice, paddy
Sogdiana	Uzbekistan	UZ	39.63	66.94	Samarkand	Uzbekistan	Wheat
Orkhon Valley	Mongolia	MN	47.2	102.85	Karakorum	Mongolia	(wheat)
Lena River Valley	East Siberia	YAK	63.46	129.38	Yakutsk	Russia	(wheat)
Valley of Oaxaca	Oaxaca	OAX	17.04	-96.76	Monte Alban	Mexico	Maize
Basin of Mexico	Mexico	MX	19.43	-99.13	Ciudad de Mexico	Mexico	Maize
Cahokia	Illinois	USMO	38.66	-90.06	St. Louis	USA	Maize
Finger Lakes	New York	USNY	42.7	-77.02	Seneca Falls	USA	Maize
Cuzco	Peru	PE	-13.48	-72.07	Cuzco	Peru	Maize
North Colombia	Colombia	CO	10.78	-73.64	Santa Marta	Colombia	Maize
Lowland Andes	Ecuador	EC	-2.9	-77.67	Logrono	Ecuador	Maize
Big Island Hawaii	Hawaii	USHI	19.53	-155.92	Kona	USA	Sweet potatoes
Chuuk Islands	Micronesia	MI	7.35	151.6	Chuuk	Micronesia	(Breadfruit)
Oro PNG	New Guinea	NG	-8.59	148.19	Oro	PNG	Sweet potatoes
