# Supplementary material for: Rise of the war machines: Charting the evolution of military technologies from the Neolithic to the Industrial Revolution
Source: PLoS One. 2021 Oct 20;16(10):e0258161. doi: 10.1371/journal.pone.0258161 (PMC8528290; doi:10.1371/journal.pone.0258161)
Supplement: S1 Data — (ZIP) [file pone.0258161.s002.zip › S12.TableData.xlsx]

## Sheet: AggrSCWarAgriRelig
NGA	PolID	Time	PropCoded	Pop	Terr	Cap	Hier	Gov	Infra	Info	Money	Hier4	ReligLev	HeredStatus	Metal	Project	Weapon	Animal	Armor	Defense	Cavalry	Iron	Agri	MSP	HS	uniq	Dupl
Latium	ItLatCA	-3600	77.2727	NA	NA	NA	1	0.00909091	0.0272727	0.138462	0.15	1	1	0.5	1	3.6	3.9	0	0	4.1	0	0	0.474471	NA	NA	y	n
Latium	ItLatCA	-3500	77.2727	NA	NA	NA	1	0.00909091	0.0272727	0.138462	0.15	1	1	0.5	1	3.6	3.9	0	0	4.1	0	0	0.473728	NA	NA	n	n
Latium	ItLatCA	-3400	77.2727	NA	NA	NA	1	0.00909091	0.0272727	0.138462	0.15	1	1	0.5	1	3.6	3.9	0	0	4.1	0	0	0.472985	NA	NA	n	n
Latium	ItLatCA	-3300	77.2727	NA	NA	NA	1	0.00909091	0.0272727	0.138462	0.15	1	1	0.5	1	3.6	3.9	0	0	4.1	0	0	0.472242	NA	NA	n	n
Latium	ItLatCA	-3200	77.2727	NA	NA	NA	1	0.00909091	0.0272727	0.138462	0.15	1	1	0.5	1	3.6	3.9	0	0	4.1	0	0	0.471499	NA	NA	n	n
Latium	ItLatCA	-3100	77.2727	NA	NA	NA	1	0.00909091	0.0272727	0.138462	0.15	1	1	0.5	1	3.6	3.9	0	0	4.1	0	0	0.470756	NA	NA	n	n
Latium	ItLatCA	-3000	77.2727	NA	NA	NA	1	0.00909091	0.0272727	0.138462	0.15	1	1	0.5	1	3.6	3.9	0	0	4.1	0	0	0.470013	NA	NA	n	n
Latium	ItLatCA	-2900	77.2727	NA	NA	NA	1	0.00909091	0.0272727	0.138462	0.15	1	1	0.5	1	3.6	3.9	0	0	4.1	0	0	0.469033	NA	NA	n	n
Latium	ItLatCA	-2800	77.2727	NA	NA	NA	1	0.00909091	0.0272727	0.138462	0.15	1	1	0.5	1	3.6	3.9	0	0	4.1	0	0	0.468052	NA	NA	n	n
Latium	ItLatCA	-2700	77.2727	NA	NA	NA	1	0.00909091	0.0272727	0.138462	0.15	1	1	0.5	1	3.6	3.9	0	0	4.1	0	0	0.467072	NA	NA	n	n
Latium	ItLatCA	-2600	77.2727	NA	NA	NA	1	0.00909091	0.0272727	0.138462	0.15	1	1	0.5	1	3.6	3.9	0	0	4.1	0	0	0.466091	NA	NA	n	n
Latium	ItLatCA	-2500	77.2727	NA	NA	NA	1	0.00909091	0.0272727	0.138462	0.15	1	1	0.5	1	3.6	3.9	0	0	4.1	0	0	0.465111	NA	NA	n	n
Latium	ItLatCA	-2400	77.2727	NA	NA	NA	1	0.00909091	0.0272727	0.138462	0.15	1	1	0.5	1	3.6	3.9	0	0	4.1	0	0	0.46413	NA	NA	n	n
Latium	ItLatCA	-2300	77.2727	NA	NA	NA	1	0.00909091	0.0272727	0.138462	0.15	1	1	0.5	1	3.6	3.9	0	0	4.1	0	0	0.46315	NA	NA	n	n
Latium	ItLatCA	-2200	77.2727	NA	NA	NA	1	0.00909091	0.0272727	0.138462	0.15	1	1	0.5	1	3.6	3.9	0	0	4.1	0	0	0.462169	NA	NA	n	n
Latium	ItLatCA	-2100	77.2727	NA	NA	NA	1	0.00909091	0.0272727	0.138462	0.15	1	1	0.5	1	3.6	3.9	0	0	4.1	0	0	0.461189	NA	NA	n	n
Latium	ItLatCA	-2000	77.2727	NA	NA	NA	1	0.00909091	0.0272727	0.138462	0.15	1	1	0.5	1	3.6	3.9	0	0	4.1	0	0	0.460209	NA	NA	n	n
Latium	ItLatCA	-1900	77.2727	NA	NA	NA	1	0.00909091	0.0272727	0.138462	0.15	1	1	0.5	1	3.6	3.9	0	0	4.1	0	0	0.459294	NA	NA	n	n
Latium	ItLatBA	-1800	81.8182	NA	0.544068	1.54407	1.16667	0.0181818	0.0272727	0.138462	0.15	1.125	1	NA	1.8	3.6	4.8	0	2.9	5.8	0	0	0.458379	NA	NA	y	n
Latium	ItLatBA	-1700	81.8182	NA	0.544068	1.54407	1.16667	0.0181818	0.0272727	0.138462	0.15	1.125	1	NA	1.8	3.6	4.8	0	2.9	5.8	0	0	0.457464	NA	NA	n	n
Latium	ItLatBA	-1600	81.8182	NA	0.544068	1.54407	1.16667	0.0181818	0.0272727	0.138462	0.15	1.125	1	NA	1.8	3.6	4.8	0	2.9	5.8	0	0	0.45655	NA	NA	n	n
Latium	ItLatBA	-1500	81.8182	NA	0.544068	1.54407	1.16667	0.0181818	0.0272727	0.138462	0.15	1.125	1	NA	1.8	3.6	4.8	0	2.9	5.8	0	0	0.455635	NA	NA	n	n
Latium	ItLatBA	-1400	81.8182	NA	0.544068	1.54407	1.16667	0.0181818	0.0272727	0.138462	0.15	1.125	1	NA	1.8	3.6	4.8	0	2.9	5.8	0	0	0.45472	NA	NA	n	n
Latium	ItLatBA	-1300	81.8182	NA	0.544068	1.54407	1.16667	0.0181818	0.0272727	0.138462	0.15	1.125	1	NA	1.8	3.6	4.8	0	2.9	5.8	0	0	0.453805	NA	NA	n	n
Latium	ItLatBA	-1200	81.8182	NA	0.544068	1.54407	1.16667	0.0181818	0.0272727	0.138462	0.15	1.125	1	NA	1.8	3.6	4.8	0	2.9	5.8	0	0	0.45289	NA	NA	n	n
Latium	ItLatBA	-1100	81.8182	NA	0.544068	2.30103	1.16667	0.0181818	0.0272727	0.138462	0.15	1.125	1	NA	1.8	3.6	4.8	0	2.9	5.8	0	0	0.451976	NA	NA	y	n
Latium	ItLatIA	-1000	90.9091	NA	NA	2.30103	1.66667	0.0909091	0.0333333	0.192308	0	1.5	1	0.5	3	4.5	5.9	2.7	6	5.1	0	0	0.451061	0.09375	0	y	n
Latium	ItLatIA	-900	90.9091	NA	NA	2.30103	1.66667	0.0909091	0.0333333	0.192308	0	1.5	1	0.5	3	4.5	5.9	2.7	6	5.1	0	0	0.4505	0.09375	0	n	n
Latium	ItLatIA	-800	90.9091	NA	NA	2.30103	1.66667	0.0909091	0.0333333	0.192308	0	1.5	1	0.5	3	4.5	5.9	2.7	6	5.1	0	1	0.449939	0.09375	0	n	n
Latium	ItRomRg	-700	95.4545	4.54407	3	4	3.33333	0.218182	0.525	0.607692	0.166667	2.875	1.5	1	3.6	4.5	5.9	3	6	4.6	0	1	0.976909	NA	0.5	y	n
Latium	ItRomRg	-600	95.4545	4.54407	3	4.55175	3.33333	0.218182	0.525	0.607692	0.166667	2.875	1.5	1	3.6	4.5	5.9	3	8	4.6	0	1	0.975689	NA	0.5	y	n
Latium	ItRomER	-500	95.4545	5	3.11394	4.47712	3.66667	0.318182	0.666667	0.892308	0.833333	3.75	4	1	3.6	5	4.9	3	7.5	6	0	1	0.97447	NA	1	y	n
Latium	ItRomER	-400	95.4545	5.17609	3.11394	4.47712	3.66667	0.363636	0.666667	0.892308	0.833333	3.75	4	1	3.6	5	4.9	3	7.5	6	1	1	0.97325	NA	1	y	n
Latium	ItRomER	-300	95.4545	5.87506	4.24304	4.74036	4.66667	0.363636	0.666667	0.892308	0.833333	4.5	4	1	3.6	5	4.9	3	7.5	6	1	1	0.972031	NA	1	y	n
Latium	ItRomMR	-200	95.4545	6.57403	5.63347	5.32222	4.83333	0.363636	0.833333	0.907692	0.833333	4.625	4	1	3.6	7	3.3	3	7.6	6	1	1	0.970811	NA	1	y	n
Latium	ItRomLR	-100	95.4545	7.47712	6.43537	5.60206	5.83333	0.372727	0.833333	0.923077	0.833333	5.375	4	1	4	7	3.3	3	8	6	1	1	0.969592	NA	0	y	n
Latium	ItRomPr	0	100	7.69897	6.65321	6	8.16667	0.645455	0.991667	0.923077	0.833333	7.125	4	1	4	7	2.9	3	8	10	1	1	0.968372	0.1875	0	y	n
Latium	ItRomPr	100	100	7.74036	6.76343	6.04139	8.16667	0.645455	0.991667	0.923077	0.833333	7.125	4	1	4	7	2.9	3	8	10	1	1	0.969723	0.1875	0	y	n
Latium	ItRomPr	200	100	7.79588	6.69897	6	8.16667	0.645455	0.991667	0.923077	0.833333	7.125	4	1	4	7	2.9	3	8	10	1	1	0.971075	0.1875	0	y	n
Latium	TrRomDm	300	90.9091	NA	6.62839	5.90309	7.5	0.827273	0.991667	0.915385	0.833333	6.875	5	1	4	7	2.8	3	6.8	8.8	1	1	0.972426	NA	0	y	y
Latium	ItRomWe	400	95.4545	NA	6.30103	5.69897	7.5	0.863636	0.990909	0.923077	0.833333	7.625	8	1	4	7	3	3	7.8	7.9	1	1	0.973778	0.5625	0	y	n
Latium	ItOstrg	500	100	6.74036	5.80277	5.17609	5.66667	0.736364	0.975	0.915385	0.833333	5.5	5	1	4	7.2	2.9	3	7	9	1	1	0.975129	1	0	y	n
Latium	ItRav**	600	100	6	4.69897	4.47712	5.33333	0.663636	0.833333	0.9	0.833333	5.25	5	1	4	5	2.7	3	6	8	1	1	0.97648	1	0	y	n
Latium	ItRav**	700	100	6.09691	4.69897	5.05115	5.33333	0.663636	0.833333	0.9	0.833333	5.25	5	1	4	5	2.7	3	6	8	1	1	0.977832	1	0	y	n
Latium	ItStPet	800	100	5.94768	4.69897	4.92942	5.33333	0.636364	0.818182	0.892308	0.833333	5.25	5	1	4	5	2.7	3	6	8	1	1	0.979183	1	0	y	n
Latium	ItStPet	900	100	5.96261	4.69897	4.60206	5.33333	0.636364	0.818182	0.892308	0.833333	5.25	5	1	4	5	2.7	3	6	8	1	1	0.980534	1	0	y	n
Latium	ItPapEM	1000	100	5.8893	4.14613	4.54407	5.66667	0.909091	0.725	0.915385	0.666667	5.75	6	1	4	8	5	3	7	9.8	1	1	0.981886	1	0	y	n
Latium	ItPapEM	1100	100	5.84973	3.77815	4.54407	5.66667	0.909091	0.725	0.915385	0.666667	5.75	6	1	4	8	5	3	7	9.8	1	1	0.981886	1	0	y	n
Latium	ItPapHM	1200	100	5.95424	4.64345	4.54407	4.83333	0.818182	0.725	0.992308	0.833333	5.125	6	1	4	7.2	6	3	8	9.7	1	1	0.981886	1	0	y	n
Latium	ItPapHM	1300	100	5.95424	4.64345	4.54407	4.83333	0.818182	0.725	0.992308	0.833333	5.125	6	1	4	7.2	6	3	8	9.7	1	1	0.981886	1	0	y	n
Latium	ItPapRn	1400	100	5.77815	4.64345	4.4624	4.83333	0.909091	0.733333	0.915385	0.833333	4.875	5	0.9	4	10	6	3	8	9	1	1	0.981886	1	0	y	n
Latium	ItPapRn	1500	100	6.20412	4.64345	4.74036	4.83333	0.909091	0.733333	0.915385	0.833333	4.875	5	0.9	4	10	6	3	8	9	1	1	0.981886	1	0	y	n
Latium	ItPapM1	1600	100	6.20412	4.64345	5.06705	4.5	0.827273	0.916667	1	0.833333	4.875	6	0.9	4	10	6	3	8	10	1	1	1.17826	1	0	y	n
Latium	ItPapM2	1700	100	6.27875	4.64345	5.07188	5	0.827273	0.833333	0.992308	0.9	5.25	6	0.9	4	10	4	3	7	10	1	1	1.37464	1	0	y	n
Latium	ItPapM2	1800	100	6.36173	4.64345	5.19173	5	0.827273	0.833333	0.992308	0.9	5.25	6	0.9	4	10	4	3	7	10	1	1	1.57102	1	0	y	n
Paris Basin	FrBeakr	-3200	86.3636	3	NA	3	1.25	0	0.933333	0	0.45	1.25	NA	NA	1	4	4.8	2.7	2.1	7.1	0	0	0.384412	0.0078125	0	y	n
Paris Basin	FrBeakr	-3100	86.3636	3	NA	3	1.25	0	0.933333	0	0.45	1.25	NA	NA	1	4	4.8	2.7	2.1	7.1	0	0	0.385211	0.0078125	0	n	n
Paris Basin	FrBeakr	-3000	86.3636	3	NA	3	1.25	0	0.933333	0	0.45	1.25	NA	NA	1	4	4.8	2.7	2.1	7.1	0	0	0.38601	0.0078125	0	n	n
Paris Basin	FrBeakr	-2900	86.3636	3	NA	3	1.25	0	0.933333	0	0.45	1.25	NA	NA	1	4	4.8	2.7	2.1	7.1	0	0	0.38714	0.0078125	0	n	n
Paris Basin	FrBeakr	-2800	86.3636	3	NA	3	1.25	0	0.933333	0	0.45	1.25	NA	NA	1	4	4.8	2.7	2.1	7.1	0	0	0.38827	0.0078125	0	n	n
Paris Basin	FrBeakr	-2700	86.3636	3	NA	3	1.25	0	0.933333	0	0.45	1.25	NA	NA	1	4	4.8	2.7	2.1	7.1	0	0	0.3894	0.0078125	0	n	n
Paris Basin	FrBeakr	-2600	86.3636	3	NA	3	1.25	0	0.933333	0	0.45	1.25	NA	NA	1	4	4.8	2.7	2.1	7.1	0	0	0.39053	0.0078125	0	n	n
Paris Basin	FrBeakr	-2500	86.3636	3	NA	3	1.25	0	0.933333	0	0.45	1.25	NA	NA	1	4	4.8	2.7	2.1	7.1	0	0	0.391659	0.0078125	0	n	n
Paris Basin	FrBeakr	-2400	86.3636	3	NA	3	1.25	0	0.933333	0	0.45	1.25	NA	NA	1	4	4.8	2.7	2.1	7.1	0	0	0.392789	0.0078125	0	n	n
Paris Basin	FrBeakr	-2300	86.3636	3	NA	3	1.25	0	0.933333	0	0.45	1.25	NA	NA	1	4	4.8	2.7	2.1	7.1	0	0	0.393919	0.0078125	0	n	n
Paris Basin	FrAtlBA	-2200	90.9091	3.17609	NA	3.17609	1.5	0	0.933333	0	0.3	1.5	NA	0.9	2	3.6	5.9	3	3.1	2.7	0	0	0.395049	0.0078125	0	y	n
Paris Basin	FrAtlBA	-2100	90.9091	3.17609	NA	3.17609	1.5	0	0.933333	0	0.3	1.5	NA	0.9	2	3.6	5.9	3	3.1	2.7	0	0	0.396179	0.0078125	0	n	n
Paris Basin	FrAtlBA	-2000	90.9091	3.17609	NA	3.17609	1.5	0	0.933333	0	0.3	1.5	NA	0.9	2	3.6	5.9	3	3.1	2.7	0	0	0.863716	0.0078125	0	n	n
Paris Basin	FrAtlBA	-1900	90.9091	3.17609	NA	3.17609	1.5	0	0.933333	0	0.3	1.5	NA	0.9	2	3.6	5.9	3	3.1	2.7	0	0	0.866275	0.0078125	0	n	n
Paris Basin	FrAtlBA	-1800	90.9091	3.17609	NA	3.17609	1.5	0	0.933333	0	0.3	1.5	NA	0.9	2	3.6	5.9	3	3.1	2.7	0	0	0.868835	0.0078125	0	n	n
Paris Basin	FrAtlBA	-1700	90.9091	3.17609	NA	3.17609	1.5	0	0.933333	0	0.3	1.5	NA	0.9	2	3.6	5.9	3	3.1	2.7	0	0	0.871395	0.0078125	0	n	n
Paris Basin	FrAtlBA	-1600	90.9091	3.17609	NA	3.17609	1.5	0	0.933333	0	0.3	1.5	NA	0.9	2	3.6	5.9	3	3.1	2.7	0	0	0.873955	0.0078125	0	n	n
Paris Basin	FrAtlBA	-1500	90.9091	3.17609	NA	3.17609	1.5	0	0.933333	0	0.3	1.5	NA	0.9	2	3.6	5.9	3	3.1	2.7	0	0	1.1125	0.0078125	0	n	n
Paris Basin	FrAtlBA	-1400	90.9091	3.17609	NA	3.17609	1.5	0	0.933333	0	0.3	1.5	NA	0.9	2	3.6	5.9	3	3.1	2.7	0	0	1.11575	0.0078125	0	n	n
Paris Basin	FrAtlBA	-1300	90.9091	3.17609	NA	3.17609	1.5	0	0.933333	0	0.3	1.5	NA	0.9	2	3.6	5.9	3	3.1	2.7	0	0	1.119	0.0078125	0	n	n
Paris Basin	FrAtlBA	-1200	90.9091	3.17609	NA	3.17609	1.5	0	0.933333	0	0.3	1.5	NA	0.9	2	3.6	5.9	3	3.1	2.7	0	0	1.12225	0.0078125	0	n	n
Paris Basin	FrAtlBA	-1100	90.9091	3.17609	NA	3.17609	1.5	0	0.933333	0	0.3	1.5	NA	0.9	2	3.6	5.9	3	3.1	2.7	0	0	1.1255	0.0078125	0	n	n
Paris Basin	FrHallA	-1000	90.9091	2.74036	3	2	1.33333	0.0666667	NA	0	0.166667	1.25	1	NA	2	3.6	5.6	2.7	1.9	3.7	0	0	1.12875	0.0078125	0.5	y	n
Paris Basin	FrHallB	-900	95.4545	NA	3.24304	2.57403	2.33333	0.06	1	0	0.166667	2	1	0.5	3	3.6	5.7	2.7	5.4	4	0	0	1.13059	0.0078125	1	y	n
Paris Basin	FrHallB	-800	95.4545	NA	3.24304	2.87506	2.33333	0.06	1	0	0.166667	2	1	0.5	3	3.6	5.7	2.7	5.4	4	0	0	1.13243	0.0078125	1	y	n
Paris Basin	FrHallC	-700	100	3.60206	3.43933	3.60206	2.66667	0.0666667	0.95	0	0.166667	2.25	1	0.5	3	3.6	5.7	3	4.7	5.2	0	1	1.13428	0.0078125	1	y	n
Paris Basin	FrHallD	-600	95.4545	NA	3.87506	3.69897	2.66667	0.1	0.933333	0	0.15	2.25	1	0.5	3	3.6	5.6	3	4.5	4.9	0	1	1.13612	0.0078125	1	y	n
Paris Basin	FrHallD	-500	95.4545	NA	3.87506	3.69897	2.66667	0.1	0.933333	0	0.15	2.25	1	0.5	3	3.6	5.6	3	4.5	4.9	0	1	1.13796	0.0078125	1	n	n
Paris Basin	FrTeneA	-400	90.9091	NA	3.09691	3.77815	2.83333	0.0333333	0.933333	0.0769231	0.375	2.83333	NA	0.5	3	4	5.8	3	5	4	0	1	1.13981	0.0078125	1	y	n
Paris Basin	FrTeneB	-300	95.4545	4.87506	3.09691	1.69897	3.33333	0.333333	0.8	0.2	0.833333	3.33333	NA	0.5	4	4	5.8	3	6	6	0	1	1.14165	0.0078125	1	y	n
Paris Basin	FrTeneB	-200	95.4545	4.87506	3.09691	3.35218	3.33333	0.333333	0.8	0.2	0.833333	3.33333	NA	0.5	4	4	5.8	3	6	6	1	1	1.14349	0.0078125	1	y	n
Paris Basin	FrTeneC	-100	100	4.87506	4.17609	3.95424	3.5	0.35	0.8625	0.2	0.833333	3.25	2.5	0.9	4	4	5.8	3	6	8	1	1	1.14533	0.0078125	1	y	n
Paris Basin	ItRomPr	0	86.3636	NA	NA	NA	8.16667	0.645455	0.991667	0.923077	0.833333	7.125	4	1	4	7	2.9	3	8	10	1	1	1.14718	0.1875	0	y	y
Paris Basin	ItRomPr	100	86.3636	NA	NA	NA	8.16667	0.645455	0.991667	0.923077	0.833333	7.125	4	1	4	7	2.9	3	8	10	1	1	1.14768	0.1875	0	n	y
Paris Basin	ItRomPr	200	86.3636	NA	NA	NA	8.16667	0.645455	0.991667	0.923077	0.833333	7.125	4	1	4	7	2.9	3	8	10	1	1	1.14818	0.1875	0	n	y
Paris Basin	TrRomDm	300	90.9091	NA	6.62839	5.90309	7.5	0.827273	0.991667	0.915385	0.833333	6.875	5	1	4	7	2.8	3	6.8	8.8	1	1	1.14867	NA	0	y	y
Paris Basin	TrERom*	400	86.3636	NA	NA	NA	7.66667	0.909091	0.916667	0.992308	0.833333	7.5	7	1	4	7	6	3	8	10	1	1	1.14917	1	0	y	y
Paris Basin	FrMervE	500	100	6.17609	5.39794	4.39794	4	0.636364	0.988889	0.515385	0.833333	4.25	5	1	3	7.2	4	3	7	7	1	1	1.14967	1	0	y	n
Paris Basin	FrMervM	600	100	6	5.36173	4.39794	4.16667	0.69	0.966667	0.6	0.833333	4.375	5	1	3	7.2	4	3	7	7	1	1	1.15017	1	0	y	n
Paris Basin	FrMervL	700	100	6	5.39794	4.39794	4.16667	0.627273	0.966667	0.661538	0.833333	4.375	5	1	3	7.2	4	3	7	7	1	1	1.15067	1	0	y	n
Paris Basin	FrCarlE	800	100	7.24304	6.04139	4.39794	3.83333	0.433333	0.725	0.892308	0.833333	4.5	6.5	1	4	7	3.1	3	6	8	1	1	1.15117	1	0	y	n
Paris Basin	FrCarlL	900	100	6.65321	5.90309	4	3.83333	0.655556	0.766667	0.538462	0.833333	4.5	6.5	1	4	7	3.1	3	6	8	1	1	1.54323	1	0	y	n
Paris Basin	FrCaptE	1000	100	5.87506	4.17609	4.39794	4.33333	0.33	0.875	0.538462	0.75	4.875	6.5	1	4	6.3	2.9	3	6.1	7.9	1	1	1.5439	1	0	y	n
Paris Basin	FrCaptE	1100	100	5.87506	4.17609	4.39794	4.5	0.33	0.875	0.538462	0.75	5	6.5	1	4	6.3	4.9	3	6.1	7.9	1	1	1.5439	1	0	y	n
Paris Basin	FrCaptL	1200	100	6.60206	4.90309	4.43933	5.16667	0.890909	1	0.684615	0.833333	5.5	6.5	1	4	8	5.9	3	6.1	9	1	1	1.5439	1	0	y	n
Paris Basin	FrCaptL	1300	100	7.23045	5.54407	5.30103	5.16667	0.809091	1	0.684615	0.833333	5.5	6.5	1	4	8	5.9	3	7.1	9	1	1	1.5439	1	0	y	n
Paris Basin	FrValoE	1400	100	6.95424	5.59106	5.47712	5.16667	0.981818	1	0.692308	0.833333	5.5	6.5	1	4	10	6	3	6.9	8.6	1	1	1.5439	1	0	y	n
Paris Basin	FrValoL	1500	100	7.04139	5.65321	5.43933	7.5	0.890909	0.857143	0.846154	0.833333	7.375	7	1	4	10	5.8	3	7.9	8.7	1	1	1.5439	1	0	y	n
Paris Basin	FrBurbE	1600	100	7.26717	5.96895	5.30103	7.66667	0.863636	0.88	0.923077	0.833333	7.5	7	1	4	10	3.1	3	7	6.9	1	1	1.85268	1	0	y	n
Paris Basin	FrBurbL	1700	100	7.33846	6.35218	5.72428	8.33333	0.9	0.990909	0.846154	1	7.875	6.5	1	4	10	3	3	7	7	1	1	2.16146	1	0	y	n
Iceland	IsCommw	1000	95.4545	NA	5.01284	2.39794	2.33333	0.1	0	0.161538	0.666667	2	1	1	3	4.5	5	3	4.6	3	0.5	1	0	0.09375	1	y	n
Iceland	IsCommw	1100	100	4.47712	5.01284	2.39794	2.66667	0.190909	0	0.453846	0.666667	2.5	2	1	3	4.5	5	3	4.6	3	1	1	0	0.75	0	y	n
Iceland	IsCommw	1200	100	4.60206	5.01284	2.39794	2.66667	0.190909	0	0.915385	0.666667	2.5	2	1	3	6	5	3	4.6	3	1	1	0	0.75	0	y	n
Iceland	NorKing	1300	100	4.8451	5.01284	2.39794	3.66667	0.554545	0.0166667	0.915385	0.666667	3.75	4	1	4	6	5	3	5.6	3	1	1	0	1	0	y	n
Crete	GrCrNeo	-7000	77.2727	NA	NA	1.72016	1.25	0	0.142857	0	0	1.16667	1	NA	0	0	0	0	0	1	0	0	0.231305	NA	NA	y	n
Crete	GrCrNeo	-6900	77.2727	NA	NA	1.72016	1.25	0	0.142857	0	0	1.16667	1	NA	0	0	0	0	0	1	0	0	0.238441	NA	NA	n	n
Crete	GrCrNeo	-6800	77.2727	NA	NA	1.72016	1.25	0	0.142857	0	0	1.16667	1	NA	0	0	0	0	0	1	0	0	0.245541	NA	NA	n	n
Crete	GrCrNeo	-6700	77.2727	NA	NA	1.72016	1.25	0	0.142857	0	0	1.16667	1	NA	0	0	0	0	0	1	0	0	0.252603	NA	NA	n	n
Crete	GrCrNeo	-6600	77.2727	NA	NA	1.72016	1.25	0	0.142857	0	0	1.16667	1	NA	0	0	0	0	0	1	0	0	0.259629	NA	NA	n	n
Crete	GrCrNeo	-6500	77.2727	NA	NA	1.72016	1.25	0	0.142857	0	0	1.16667	1	NA	0	0	0	0	0	1	0	0	0.266617	NA	NA	n	n
Crete	GrCrNeo	-6400	77.2727	NA	NA	1.72016	1.25	0	0.142857	0	0	1.16667	1	NA	0	0	0	0	0	1	0	0	0.273569	NA	NA	n	n
Crete	GrCrNeo	-6300	77.2727	NA	NA	1.72016	1.25	0	0.142857	0	0	1.16667	1	NA	0	0	0	0	0	1	0	0	0.280483	NA	NA	n	n
Crete	GrCrNeo	-6200	77.2727	NA	NA	1.72016	1.25	0	0.142857	0	0	1.16667	1	NA	0	0	0	0	0	1	0	0	0.287361	NA	NA	n	n
Crete	GrCrNeo	-6100	77.2727	NA	NA	1.72016	1.25	0	0.142857	0	0	1.16667	1	NA	0	0	0	0	0	1	0	0	0.294201	NA	NA	n	n
Crete	GrCrNeo	-6000	77.2727	NA	NA	1.72016	1.25	0	0.142857	0	0	1.16667	1	NA	0	0	0	0	0	1	0	0	0.301005	NA	NA	n	n
Crete	GrCrNeo	-5900	77.2727	NA	NA	1.72016	1.25	0	0.142857	0	0	1.16667	1	NA	0	0	0	0	0	1	0	0	0.299672	NA	NA	n	n
Crete	GrCrNeo	-5800	77.2727	NA	NA	2.12222	1.25	0	0.142857	0	0	1.16667	1	NA	0	0	0	0	0	1	0	0	0.298338	NA	NA	y	n
Crete	GrCrNeo	-5700	77.2727	NA	NA	2.12222	1.25	0	0.142857	0	0	1.16667	1	NA	0	0	0	0	0	1	0	0	0.297005	NA	NA	n	n
Crete	GrCrNeo	-5600	77.2727	NA	NA	2.12222	1.25	0	0.142857	0	0	1.16667	1	NA	0	0	0	0	0	1	0	0	0.295671	NA	NA	n	n
Crete	GrCrNeo	-5500	77.2727	NA	NA	2.12222	1.25	0	0.142857	0	0	1.16667	1	NA	0	0	0	0	0	1	0	0	0.294338	NA	NA	n	n
Crete	GrCrNeo	-5400	77.2727	NA	NA	2.12222	1.25	0	0.142857	0	0	1.16667	1	NA	0	0	0	0	0	1	0	0	0.293004	NA	NA	n	n
Crete	GrCrNeo	-5300	77.2727	NA	NA	2.12222	1.25	0	0.142857	0	0	1.16667	1	NA	0	0	0	0	0	1	0	0	0.291671	NA	NA	n	n
Crete	GrCrNeo	-5200	77.2727	NA	NA	2.44716	1.25	0	0.142857	0	0	1.16667	1	NA	0	0	0	0	0	1	0	0	0.290338	NA	NA	y	n
Crete	GrCrNeo	-5100	77.2727	NA	NA	2.44716	1.25	0	0.142857	0	0	1.16667	1	NA	0	0	0	0	0	1	0	0	0.289004	NA	NA	n	n
Crete	GrCrNeo	-5000	77.2727	NA	NA	2.44716	1.25	0	0.142857	0	0	1.16667	1	NA	0	0	0	0	0	1	0	0	0.287671	NA	NA	n	n
Crete	GrCrNeo	-4900	77.2727	NA	NA	2.44716	1.25	0	0.142857	0	0	1.16667	1	NA	0	0	0	0	0	1	0	0	0.286655	NA	NA	n	n
Crete	GrCrNeo	-4800	77.2727	NA	NA	2.58149	1.25	0	0.142857	0	0	1.16667	1	NA	0	0	0	0	0	1	0	0	0.28564	NA	NA	y	n
Crete	GrCrNeo	-4700	77.2727	NA	NA	2.58149	1.25	0	0.142857	0	0	1.16667	1	NA	0	0	0	0	0	1	0	0	0.284625	NA	NA	n	n
Crete	GrCrNeo	-4600	77.2727	NA	NA	2.58149	1.25	0	0.142857	0	0	1.16667	1	NA	0	0	0	0	0	1	0	0	0.283609	NA	NA	n	n
Crete	GrCrNeo	-4500	77.2727	NA	NA	2.58149	1.25	0	0.142857	0	0	1.16667	1	NA	0	0	0	0	0	1	0	0	0.282594	NA	NA	n	n
Crete	GrCrNeo	-4400	77.2727	NA	NA	2.58149	1.25	0	0.142857	0	0	1.16667	1	NA	0	0	0	0	0	1	0	0	0.281579	NA	NA	n	n
Crete	GrCrNeo	-4300	77.2727	NA	NA	2.58149	1.25	0	0.142857	0	0	1.16667	1	NA	0	0	0	0	0	1	0	0	0.280564	NA	NA	n	n
Crete	GrCrNeo	-4200	77.2727	NA	NA	2.58149	1.25	0	0.142857	0	0	1.16667	1	NA	0	0	0	0	0	1	0	0	0.279548	NA	NA	n	n
Crete	GrCrNeo	-4100	77.2727	NA	NA	2.58149	1.25	0	0.142857	0	0	1.16667	1	NA	0	0	0	0	0	1	0	0	0.278533	NA	NA	n	n
Crete	GrCrNeo	-4000	77.2727	NA	NA	2.58149	1.25	0	0.142857	0	0	1.16667	1	NA	0	0	0	0	0	1	0	0	0.277518	NA	NA	n	n
Crete	GrCrNeo	-3900	77.2727	NA	NA	2.58149	1.25	0	0.142857	0	0	1.16667	1	NA	0	0	0	0	0	1	0	0	0.276378	NA	NA	n	n
Crete	GrCrNeo	-3800	77.2727	NA	NA	2.58149	1.25	0	0.142857	0	0	1.16667	1	NA	0	0	0	0	0	1	0	0	0.275238	NA	NA	n	n
Crete	GrCrNeo	-3700	77.2727	NA	NA	2.58149	1.25	0	0.142857	0	0	1.16667	1	NA	0	0	0	0	0	1	0	0	0.274098	NA	NA	n	n
Crete	GrCrNeo	-3600	77.2727	NA	NA	2.58149	1.25	0	0.142857	0	0	1.16667	1	NA	0	0	0	0	0	1	0	0	0.272958	NA	NA	n	n
Crete	GrCrNeo	-3500	77.2727	NA	NA	2.58149	1.25	0	0.142857	0	0	1.16667	1	NA	0	0	0	0	0	1	0	0	0.271818	NA	NA	n	n
Crete	GrCrNeo	-3400	77.2727	NA	NA	2.58149	1.25	0	0.142857	0	0	1.16667	1	NA	0	0	0	0	0	1	0	0	0.270678	NA	NA	n	n
Crete	GrCrNeo	-3300	77.2727	NA	NA	2.58149	1.25	0	0.142857	0	0	1.16667	1	NA	0	0	0	0	0	1	0	0	0.269539	NA	NA	n	n
Crete	GrCrNeo	-3200	77.2727	NA	NA	2.58149	1.25	0	0.142857	0	0	1.16667	1	NA	0	0	0	0	0	1	0	0	0.268399	NA	NA	n	n
Crete	GrCrNeo	-3100	77.2727	NA	NA	2.58149	1.25	0	0.142857	0	0	1.16667	1	NA	0	0	0	0	0	1	0	0	0.267259	NA	NA	n	n
Crete	GrCrPre	-3000	77.2727	NA	NA	3.83569	1.5	0	0.222222	0	0.45	1.33333	1	NA	0	0	4	0	0	5	0	0	0.266119	NA	NA	y	n
Crete	GrCrPre	-2900	77.2727	NA	NA	3.83569	1.5	0	0.222222	0	0.45	1.33333	1	NA	0	0	4	0	0	5	0	0	0.26554	NA	NA	n	n
Crete	GrCrPre	-2800	77.2727	NA	NA	3.83569	1.5	0	0.222222	0	0.45	1.33333	1	NA	0	0	4	0	0	5	0	0	0.264962	NA	NA	n	n
Crete	GrCrPre	-2700	77.2727	NA	NA	3.83569	1.5	0	0.222222	0	0.45	1.33333	1	NA	0	0	4	0	0	5	0	0	0.264384	NA	NA	n	n
Crete	GrCrPre	-2600	77.2727	NA	NA	3.83569	1.5	0	0.222222	0	0.45	1.33333	1	NA	0	0	4	0	0	5	0	0	0.263805	NA	NA	n	n
Crete	GrCrPre	-2500	77.2727	NA	NA	3.83569	1.5	0	0.222222	0	0.45	1.33333	1	NA	0	0	4	0	0	5	0	0	0.263227	NA	NA	n	n
Crete	GrCrPre	-2400	77.2727	NA	NA	3.83569	1.5	0.128571	0.222222	0	0.45	1.33333	1	NA	0	0	4	0	0	5	0	0	0.262648	NA	NA	y	n
Crete	GrCrPre	-2300	77.2727	NA	NA	3.83569	1.5	0.128571	0.222222	0	0.45	1.33333	1	NA	0	0	4	0	0	5	0	0	0.26207	NA	NA	n	n
Crete	GrCrPre	-2200	77.2727	NA	NA	3.83569	1.5	0.128571	0.222222	0	0.45	1.33333	1	NA	0	0	4	0	0	5	0	0	0.261491	NA	NA	n	n
Crete	GrCrPre	-2100	77.2727	NA	NA	3.83569	1.75	0.128571	0.222222	0	0.45	1.5	1	NA	0	0	4	0	0	5	0	0	0.260913	NA	NA	y	n
Crete	GrCrPre	-2000	77.2727	NA	NA	3.83569	1.75	0.128571	0.222222	0	0.45	1.5	1	NA	0	0	4	0	0	5	0	0	0.260334	NA	NA	n	n
Crete	GrCrOPa	-1900	77.2727	NA	NA	4.233	3	0.25	0.3625	0.230769	0.45	3	NA	NA	0	0	3	0	0	5	0	0	0.260045	NA	1	y	n
Crete	GrCrOPa	-1800	77.2727	NA	NA	4.233	3	0.25	0.3625	0.230769	0.45	3	NA	NA	0	0	3	0	0	5	0	0	0.259757	NA	1	n	n
Crete	GrCrNPa	-1700	77.2727	NA	NA	4.43933	4.25	0.333333	0.59	0.230769	0.45	4.25	NA	NA	2	4	4	0	4	5	0	0	0.259468	NA	1	y	n
Crete	GrCrNPa	-1600	77.2727	NA	NA	4.43933	4.25	0.333333	0.59	0.230769	0.45	4.25	NA	NA	2	4	4	0	4	5	0	0	0.383585	NA	1	n	n
Crete	GrCrNPa	-1500	77.2727	NA	NA	4.43933	4.25	0.333333	0.59	0.230769	0.45	4.25	NA	NA	2	4	4	0	4	5	0	0	0.549747	NA	1	n	n
Crete	GrCrMPa	-1400	95.4545	4.81291	3.69897	4	4.5	0.4	0.536364	0.307692	0.45	4.125	3	0.9	2	5	2	3	8	0	0	0	0.549134	NA	1	y	n
Crete	GrCrPPa	-1300	77.2727	NA	NA	3	4	0.4	0.536364	0.384615	0.333333	4	NA	NA	2	5	2	3	8	0	0	0	0.548521	NA	1	y	n
Crete	GrCrFPa	-1200	77.2727	NA	NA	3	1	0	0.444444	0.00769231	0.333333	1	NA	NA	2	5	2	3	8	1	0	0	0.547907	NA	1	y	n
Crete	GrCrFPa	-1100	77.2727	NA	NA	3	1	0	0.444444	0.00769231	0.333333	1	NA	NA	2	5	2	3	8	1	0	0	0.547294	NA	1	n	n
Crete	GrCrGeo	-1000	77.2727	NA	NA	3.77815	2	0	0.666667	0.230769	0.666667	2	NA	NA	3	5	3	3	6	5	0	0	0.54668	NA	1	y	n
Crete	GrCrGeo	-900	77.2727	NA	NA	3.77815	2	0	0.666667	0.230769	0.666667	2	NA	NA	3	5	3	3	6	5	0	1	0.546871	NA	1	n	n
Crete	GrCrGeo	-800	77.2727	NA	NA	3.77815	2	0	0.666667	0.230769	0.666667	2	NA	NA	3	5	3	3	6	5	0	1	0.547062	NA	1	n	n
Crete	GrCrArc	-700	90.9091	NA	2.22272	3.60206	4.33333	0.727273	0.636364	0.461538	0.666667	4.5	5	0.1	3	5	3	3	6	5	0	1	0.547253	NA	1	y	n
Crete	GrCrArc	-600	90.9091	NA	2.22272	3.60206	4.33333	0.727273	0.636364	0.461538	0.666667	4.5	5	0.1	3	5	3	3	6	5	0	1	0.547444	NA	1	n	n
Crete	GrCrCls	-500	95.4545	4.24304	2.35218	3.60206	4.33333	0.727273	0.545455	0.846154	0.833333	4.5	5	0.1	3	5	3	3	6	6	1	1	0.547635	NA	0	y	n
Crete	GrCrCls	-400	95.4545	4.24304	2.35218	3.60206	4.33333	0.727273	0.545455	0.846154	0.833333	4.5	5	0.1	3	5	3	3	6	6	1	1	0.547826	NA	0	n	n
Crete	GrCrHel	-300	90.9091	4.24304	2.35218	4.38021	4.33333	0.727273	0.583333	0.915385	0.833333	4.5	5	NA	3	5	3	3	8	6	1	1	0.548017	NA	0	y	n
Crete	GrCrHel	-200	90.9091	4.24304	2.35218	4.38021	4.33333	0.727273	0.583333	0.915385	0.833333	4.5	5	NA	3	5	3	3	8	6	1	1	0.548208	NA	0	n	n
Crete	GrCrHel	-100	90.9091	4.24304	2.35218	4.38021	4.33333	0.727273	0.583333	0.915385	0.833333	4.5	5	NA	3	5	3	3	8	6	1	1	0.548399	NA	0	n	n
Crete	ItRomPr	0	86.3636	NA	NA	NA	8.16667	0.645455	0.991667	0.923077	0.833333	7.125	4	1	4	7	2.9	3	8	10	1	1	0.54859	0.1875	0	y	y
Crete	ItRomPr	100	86.3636	NA	NA	NA	8.16667	0.645455	0.991667	0.923077	0.833333	7.125	4	1	4	7	2.9	3	8	10	1	1	0.549791	0.1875	0	n	y
Crete	ItRomPr	200	86.3636	NA	NA	NA	8.16667	0.645455	0.991667	0.923077	0.833333	7.125	4	1	4	7	2.9	3	8	10	1	1	0.550993	0.1875	0	n	y
Crete	TrRomDm	300	90.9091	NA	6.62839	5.90309	7.5	0.827273	0.991667	0.915385	0.833333	6.875	5	1	4	7	2.8	3	6.8	8.8	1	1	0.552195	NA	0	y	y
Crete	TrERom*	400	86.3636	NA	NA	NA	7.66667	0.909091	0.916667	0.992308	0.833333	7.5	7	1	4	7	6	3	8	10	1	1	0.822616	1	0	y	y
Crete	TrERom*	500	86.3636	NA	NA	NA	7.66667	0.909091	0.916667	0.992308	0.833333	7.5	7	1	4	7	6	3	8	10	1	1	0.824402	1	0	n	y
Crete	TrERom*	600	86.3636	NA	NA	NA	7.66667	0.909091	0.916667	0.992308	0.833333	7.5	7	1	4	7	6	3	8	10	1	1	0.826188	1	0	n	y
Crete	TrByzM1	700	86.3636	NA	NA	NA	7.33333	0.909091	0.9	0.923077	0.833333	7.25	7	1	4	7	6	3	8	10	1	1	0.827975	1	0	y	y
Crete	TrByzM1	800	86.3636	NA	NA	NA	7.33333	0.909091	0.9	0.923077	0.833333	7.25	7	1	4	7	6	3	8	10	1	1	0.829761	1	0	n	y
Crete	GrCrEmr	900	90.9091	5.39794	3.92096	4.07918	3.66667	0.777778	0.633333	0.846154	0.833333	3.75	4	NA	3	8	6	3	8	8	1	1	0.831547	NA	0	y	n
Crete	TrByzM2	1000	86.3636	NA	NA	NA	7.5	0.909091	0.916667	0.923077	0.833333	7.375	7	1	4	7	6	3	8	9	1	1	0.833333	1	0	y	y
Crete	TrByzM3	1100	90.9091	6.74036	5.75967	5.39794	7.66667	1	0.916667	0.923077	0.833333	7.5	7	NA	4	8	6	3	8	9	1	1	0.833333	NA	0	y	n
Crete	TrByzM3	1200	90.9091	6.82282	5.73239	5.39794	7.66667	1	0.916667	0.923077	0.833333	7.5	7	NA	4	8	6	3	8	9	1	1	0.833333	NA	0	y	n
Crete	ItVenR3	1300	86.3636	6.35218	NA	5.23045	8.5	0.881818	0.98	0.838462	0.833333	7.625	5	NA	4	10	5	3	8	7.2	1	1	0.833333	NA	0	y	n
Crete	ItVenR3	1400	86.3636	6.35218	NA	5.23045	8.5	0.881818	0.98	0.838462	0.833333	7.625	5	NA	4	10	5	3	8	7.2	1	1	0.833333	NA	0	n	n
Crete	ItVenR3	1500	86.3636	6.35218	NA	5.23045	8.5	0.881818	0.98	0.838462	0.833333	7.625	5	NA	4	10	5	3	8	7.2	1	1	0.833333	NA	0	n	n
Crete	ItVenR4	1600	86.3636	6.35218	NA	5.23045	7.16667	0.872727	0.975	0.838462	0.833333	6.625	5	NA	4	10	4	3	8	7.2	1	1	1	NA	0	y	n
Crete	TrOttm4	1700	86.3636	7.38021	NA	NA	8.16667	1	0.916667	0.946154	0.833333	7.125	4	1	4	10	4.8	3	8	7.9	1	1	1.16667	1	NA	y	y
Crete	TrOttm4	1800	86.3636	7.38021	NA	NA	8.16667	1	0.916667	0.946154	0.833333	7.125	4	1	4	10	4.8	3	8	7.9	1	1	1.33333	1	NA	n	y
Upper Egypt	EgBadar	-4400	86.3636	NA	NA	1.79588	1.33333	0.1	0.26	0.169231	0.15	1.25	1	NA	0	4	1.2	0	0	0.1	0	0	0.770691	0.140625	0	y	n
Upper Egypt	EgBadar	-4300	86.3636	NA	NA	1.79588	1.33333	0.1	0.26	0.169231	0.15	1.25	1	NA	0	4	1.2	0	0	0.1	0	0	0.772846	0.140625	0	n	n
Upper Egypt	EgBadar	-4200	86.3636	NA	NA	1.79588	1.33333	0.1	0.26	0.169231	0.15	1.25	1	NA	0	4	1.2	0	0	0.1	0	0	0.775	0.140625	0	n	n
Upper Egypt	EgBadar	-4100	86.3636	NA	NA	1.79588	1.33333	0.1	0.26	0.169231	0.15	1.25	1	NA	0	4	1.2	0	0	0.1	0	0	0.777154	0.140625	0	n	n
Upper Egypt	EgBadar	-4000	86.3636	NA	NA	1.79588	1.33333	0.1	0.26	0.169231	0.15	1.25	1	NA	0	4	1.2	0	0	0.1	0	0	0.779309	0.140625	0	n	n
Upper Egypt	EgBadar	-3900	86.3636	NA	NA	1.79588	1.33333	0.1	0.26	0.169231	0.15	1.25	1	NA	0	4	1.2	0	0	0.1	0	0	0.781365	0.140625	0	n	n
Upper Egypt	EgNaqa1	-3800	90.9091	NA	1.09691	2.09691	1.5	0.1	0.318182	0.161538	0.5	1.375	1	NA	0	4	1.5	0.3	0.5	1.9	0	0	0.783422	0.140625	0	y	n
Upper Egypt	EgNaqa1	-3700	90.9091	NA	3.79588	3.17609	1.5	0.1	0.318182	0.161538	0.5	1.375	1	NA	0	4	1.5	0.3	0.5	1.9	0	0	0.785478	0.140625	0	y	n
Upper Egypt	EgNaqa1	-3600	95.4545	4.11394	3.79588	4.11394	1.83333	0.1	0.318182	0.161538	0.5	1.625	1	NA	0	4	1.5	0.3	0.5	1.9	0	0	0.787535	0.140625	0	y	n
Upper Egypt	EgNaqa2	-3500	95.4545	4.11394	4.09691	4	2.33333	0.109091	0.34	0.246154	0.5	2.33333	NA	0.9	0	4	3.2	0	3	1.6	0	0	0.789591	0.140625	0	y	n
Upper Egypt	EgNaqa2	-3400	95.4545	4.69897	4.09691	4	2.33333	0.154545	0.34	0.246154	0.5	2.33333	NA	0.9	0	4	4.2	0	3	1.6	0	0	0.791648	0.140625	0	y	n
Upper Egypt	EgNaqa3	-3300	100	4.69897	3.87506	4	2.33333	0.163636	0.433333	0.3	0.5	2.25	2	0.9	0	4	4.1	0	3	3.1	0	0	0.793704	0.140625	0.5	y	n
Upper Egypt	EgNaqa3	-3200	100	4.69897	3.87506	4	2.33333	0.163636	0.433333	0.3	0.5	2.25	2	0.9	0	4	4.1	0	3	3.1	0	0	0.795761	0.140625	0.5	n	n
Upper Egypt	EgDyn1*	-3100	100	6	4.90309	4.11394	4	0.154545	0.727273	0.638462	0.45	3.75	3	0.9	0	4	3.3	0.3	3	4.6	0	0	1.3164	0.28125	1	y	n
Upper Egypt	EgDyn1*	-3000	100	6	4.90309	4.11394	4	0.154545	0.727273	0.638462	0.45	3.75	3	0.9	0	4	3.3	0.3	3	4.6	0	0	1.31979	0.28125	1	n	n
Upper Egypt	EgDyn2*	-2900	100	6.0607	5	4.11394	3.83333	0.163636	0.727273	0.638462	0.45	3.625	3	1	0	4	4.2	0.9	3	6	0	0	1.32377	0.28125	0.5	y	n
Upper Egypt	EgDyn2*	-2800	100	6.0607	5.42651	4.11394	3.83333	0.163636	0.727273	0.638462	0.45	3.625	3	1	0	4	4.2	0.9	3	6	0	0	1.32774	0.28125	0.5	y	n
Upper Egypt	EgDyn2*	-2700	100	6.0607	5.47712	4.11394	3.83333	0.163636	0.727273	0.638462	0.45	3.625	3	1	0	4	4.2	0.9	3	6	0	0	1.33172	0.28125	0.5	y	n
Upper Egypt	EgOldK1	-2600	100	6.09691	5.32736	4.60206	5.5	0.63	0.7	0.853846	0.45	5.625	6	1	1.8	4	5	1	3	5.1	0	0	1.33569	0.375	0	y	n
Upper Egypt	EgOldK1	-2500	100	6.09691	5.32736	4.60206	5.5	0.63	0.7	0.853846	0.45	5.625	6	1	1.8	4	5	1	3	5.1	0	0	1.33967	0.375	0	n	n
Upper Egypt	EgOldK1	-2400	100	6.09691	5.32736	4.60206	5.5	0.63	0.7	0.853846	0.45	5.625	6	1	1.8	4	5	1	3	5.1	0	0	1.34364	0.375	0	n	n
Upper Egypt	EgOldK2	-2300	100	6.17609	5.273	4.60206	5.5	0.62	0.708333	0.876923	0.45	5.625	6	1	1.8	4	4.9	1	3	5.1	0	0	1.34762	0.375	0	y	n
Upper Egypt	EgOldK2	-2200	100	6.17609	5.273	4.60206	5.5	0.62	0.708333	0.876923	0.45	5.625	6	1	1.8	4	4.9	1	3	5.1	0	0	1.35159	0.375	0	n	n
Upper Egypt	EgRegns	-2100	95.4545	NA	4.47712	4.47712	4	0.618182	0.633333	0.653846	0.166667	3.625	2.5	1	1.8	4	4.9	1	3	5.6	0	0	1.35557	0.75	0	y	n
Upper Egypt	EgMidKg	-2000	100	6.30103	5.37658	4.47712	5.16667	0.6	0.741667	0.846154	0.45	4.875	4	1	2	4	5	1	3	7	0	0	1.35954	0.75	1	y	n
Upper Egypt	EgMidKg	-1900	100	6.30103	5.61595	4.47712	5.16667	0.6	0.741667	0.846154	0.45	4.875	4	1	2	4	5	1	3	7	0	0	1.36238	0.75	1	y	n
Upper Egypt	EgMidKg	-1800	100	6.30103	5.65321	4.47712	5.16667	0.6	0.741667	0.846154	0.45	4.875	4	1	2	4	5	1	3	7	0	0	1.36523	0.75	1	y	n
Upper Egypt	EgThebH	-1700	95.4545	NA	4.17609	4.87506	5.33333	0.6	0.627273	0.684615	0.45	4.875	3.5	0.9	2	5	4.9	3	4.9	5.8	0	0	1.36807	1	1	y	n
Upper Egypt	EgThebH	-1600	95.4545	NA	4.17609	4.87506	5.33333	0.6	0.627273	0.684615	0.45	4.875	3.5	0.9	2	5	4.9	3	4.9	5.8	0	0	1.37092	1	1	n	n
Upper Egypt	EgNKThu	-1500	100	6.59384	5.81291	4.81291	5.83333	0.69	0.75	0.915385	0.45	5.625	5	1	2	5	4.9	3	6.1	4.1	0	0	1.37376	1	0	y	n
Upper Egypt	EgNKThu	-1400	100	6.59384	5.95424	4.81291	5.83333	0.69	0.75	0.915385	0.45	5.625	5	1	2	5	4.9	3	6.1	4.1	0	0	1.3766	1	0	y	n
Upper Egypt	EgNKThu	-1300	100	6.59384	6	4.81291	5.83333	0.69	0.75	0.915385	0.45	5.625	5	1	2	5	4.9	3	6.1	4.1	0	0	1.37945	1	0	y	n
Upper Egypt	EgNKRam	-1200	100	6.39794	5.87274	5.43933	5.83333	0.69	0.9	0.923077	0.5	5.625	5	1	2	5	4.9	3	5	6.8	0	0	1.38229	1	0	y	n
Upper Egypt	EgNKRam	-1100	100	6.39794	5.75358	5.43933	5.83333	0.69	0.9	0.923077	0.5	5.625	5	1	2	5	4.9	3	5	6.8	0	0	1.38513	1	0	y	n
Upper Egypt	EgThebL	-1000	95.4545	NA	5.32222	5.07918	5	0.685714	0.708333	0.869231	0.45	4.75	4	1	1.8	4.5	2.9	3	5.5	4.6	0	0	1.38798	1	1	y	n
Upper Egypt	EgThebL	-900	95.4545	NA	5.32222	5	5	0.685714	0.708333	0.869231	0.45	4.75	4	1	1.8	4.5	2.9	3	5.5	4.6	0	0	1.38963	1	1	y	n
Upper Egypt	EgThebL	-800	95.4545	NA	5.32222	5	5	0.685714	0.708333	0.869231	0.45	4.75	4	1	1.8	4.5	2.9	3	5.5	4.6	0	0	1.39127	1	1	n	n
Upper Egypt	SdKusht	-700	100	6.43933	5.81291	4.81291	4.83333	0.577778	0.8	0.876923	0.45	5.125	6	1	3	4.5	3	3	6.3	5.4	1	0	1.39292	1	0	y	n
Upper Egypt	EgSaite	-600	100	6.33244	5.54407	4.69897	5.5	0.654545	0.977778	0.884615	0.5	4.875	3	1	3	4.5	3.7	3	7.2	2.9	1	1	1.39457	1	0	y	n
Upper Egypt	IrAchae	-500	90.9091	NA	NA	5.30103	6.5	0.990909	0.972727	0.946154	0.6	5.875	4	1	3	7	4.1	3	7.6	9.4	1	1	1.39622	0.5625	0	y	y
Upper Egypt	EgIntOc	-400	100	6.43933	5.74036	4.87506	5.33333	0.6	0.858333	0.876923	0.833333	4.625	2.5	0.9	3	4.5	2.9	2.7	7.2	5.4	1	1	1.39787	1	0	y	n
Upper Egypt	EgPtol1	-300	100	6.8451	6	5.11394	7	0.9	0.916667	0.976923	0.833333	5.5	1	1	3	8	4.1	3	7.6	5.5	1	1	1.39952	1	0	y	n
Upper Egypt	EgPtol2	-200	100	6.60206	5.92065	5.47712	6.5	0.818182	0.916667	0.976923	0.833333	5.125	1	1	3	8	4.1	3	8	5.5	1	1	1.40116	1	0	y	n
Upper Egypt	EgPtol2	-100	100	6.51188	5.57171	5.69897	6.5	0.818182	0.916667	0.976923	0.833333	5.125	1	1	3	8	4.1	3	8	5.5	1	1	1.40281	1	0	y	n
Upper Egypt	ItRomPr	0	86.3636	NA	NA	NA	8.16667	0.645455	0.991667	0.923077	0.833333	7.125	4	1	4	7	2.9	3	8	10	1	1	1.40446	0.1875	0	y	y
Upper Egypt	ItRomPr	100	86.3636	NA	NA	NA	8.16667	0.645455	0.991667	0.923077	0.833333	7.125	4	1	4	7	2.9	3	8	10	1	1	1.40504	0.1875	0	n	y
Upper Egypt	ItRomPr	200	86.3636	NA	NA	NA	8.16667	0.645455	0.991667	0.923077	0.833333	7.125	4	1	4	7	2.9	3	8	10	1	1	1.40562	0.1875	0	n	y
Upper Egypt	TrRomDm	300	90.9091	NA	6.62839	5.90309	7.5	0.827273	0.991667	0.915385	0.833333	6.875	5	1	4	7	2.8	3	6.8	8.8	1	1	1.4062	NA	0	y	y
Upper Egypt	TrERom*	400	86.3636	NA	NA	NA	7.66667	0.909091	0.916667	0.992308	0.833333	7.5	7	1	4	7	6	3	8	10	1	1	1.40679	1	0	y	y
Upper Egypt	TrERom*	500	86.3636	NA	NA	NA	7.66667	0.909091	0.916667	0.992308	0.833333	7.5	7	1	4	7	6	3	8	10	1	1	1.40737	1	0	n	y
Upper Egypt	TrERom*	600	86.3636	NA	NA	NA	7.66667	0.909091	0.916667	0.992308	0.833333	7.5	7	1	4	7	6	3	8	10	1	1	1.40795	1	0	n	y
Upper Egypt	SyCalUm	700	86.3636	NA	NA	NA	5.75	0.511111	0.990909	0.992308	0.666667	4.5	2	1	4	8	3	3	7	8	1	1	1.40853	1	0	y	y
Upper Egypt	IqAbbs1	800	86.3636	NA	NA	NA	6	0.554545	0.983333	1	0.833333	5	2	1	4	7	4	3	7.6	6.8	1	1	1.40911	1	0	y	y
Upper Egypt	EgTulIk	900	100	6.81291	5.95424	5.17609	5.66667	0.6	0.9	0.961538	0.833333	4.75	2	1	4	7.2	4.5	3	6.3	7.8	1	1	1.4097	1	0	y	n
Upper Egypt	TnFatim	1000	100	7.13033	6.14613	5.07918	6.66667	0.9	0.941667	1	0.833333	6.375	5.5	1	4	7	5.9	3	6.1	8	1	1	1.41028	1	0	y	n
Upper Egypt	TnFatim	1100	100	6.60206	5.80003	5.07918	6.66667	0.9	0.941667	1	0.833333	6.375	5.5	1	4	7	5.9	3	6.1	8	1	1	1.41028	1	0	y	n
Upper Egypt	EgAyyub	1200	100	6.96614	6.20276	5.30103	5.83333	0.8	0.909091	1	0.833333	5.375	4	1	4	7	5.9	3	6	8.9	1	1	1.41028	1	0	y	n
Upper Egypt	EgMamBh	1300	100	6.74036	6.32222	5.54407	7.5	0.818182	0.95	0.992308	0.833333	6.375	3	1	4	8	5	3	7.1	8	1	1	1.41028	1	0	y	n
Upper Egypt	EgMamCP	1400	100	6.54407	6.32222	5.39794	7.5	0.818182	0.95	1	0.833333	6.5	3.5	1	4	8	5	3	7	8	1	1	1.41028	1	0	y	n
Upper Egypt	EgMamBu	1500	100	6.50515	6.32222	5.43933	6.83333	0.818182	0.925	0.992308	0.833333	6	3.5	1	4	10	5	3	7.1	8	1	1	1.41028	1	0	y	n
Upper Egypt	TrOttm3	1600	86.3636	NA	NA	NA	8.16667	1	0.916667	1	0.833333	7.125	4	1	4	10	5.9	3	8	8	1	1	1.69233	1	0	y	y
Upper Egypt	TrOttm4	1700	90.9091	7.38021	NA	NA	8.16667	1	0.916667	0.946154	0.833333	7.125	4	1	4	10	4.8	3	8	7.9	1	1	1.97439	1	0	y	y
Niger Inland Delta	MlJeJe1	-200	81.8182	2.39794	0.875061	2.09691	1	0.0333333	0.5	0.0846154	NA	1	NA	NA	1.5	2	0.9	0	0	1.7	0	1	0.462199	0.0078125	NA	y	n
Niger Inland Delta	MlJeJe1	-100	81.8182	2.39794	0.875061	2.09691	1	0.0333333	0.5	0.0846154	NA	1	NA	NA	1.5	2	0.9	0	0	1.7	0	1	0.464539	0.0078125	NA	n	n
Niger Inland Delta	MlJeJe1	0	81.8182	2.39794	0.875061	2.09691	1	0.0333333	0.5	0.0846154	NA	1	NA	NA	1.5	2	0.9	0	0	1.7	0	1	0.466879	0.0078125	NA	n	n
Niger Inland Delta	MlJeJe2	100	86.3636	3.39794	3	3.09691	1.75	0.0333333	0.45	0.0846154	0.15	1.75	NA	NA	1.5	2	0.9	0	0	0	0	1	0.467882	0.0078125	NA	y	n
Niger Inland Delta	MlJeJe2	200	86.3636	3.39794	3	3.09691	1.75	0.0333333	0.45	0.0846154	0.15	1.75	NA	NA	1.5	2	0.9	0	0	0	0	1	0.468885	0.0078125	NA	n	n
Niger Inland Delta	MlJeJe2	300	86.3636	3.39794	3	3.09691	1.75	0.0333333	0.45	0.0846154	0.15	1.75	NA	NA	1.5	2	0.9	0	0	0	1	1	0.469889	0.0078125	NA	n	n
Niger Inland Delta	MlJeJe3	400	86.3636	4.25527	3.04139	3.87506	2.25	0.0428571	0.625	0.0846154	0.15	2.25	NA	NA	1.5	2	1.2	0	0	0.5	1	1	0.470892	0.0078125	NA	y	n
Niger Inland Delta	MlJeJe3	500	86.3636	4.25527	3.04139	3.87506	2.25	0.0428571	0.625	0.0846154	0.15	2.25	NA	NA	1.5	2	1.2	0	0	0.5	1	1	0.471895	0.0078125	NA	n	n
Niger Inland Delta	MlJeJe3	600	86.3636	4.25527	3.04139	3.87506	2.25	0.0428571	0.625	0.0846154	0.15	2.25	NA	NA	1.5	2	1.2	0	0	0.5	1	1	0.472899	0.0078125	NA	n	n
Niger Inland Delta	MlJeJe3	700	86.3636	4.25527	3.04139	3.87506	2.25	0.0428571	0.625	0.0846154	0.15	2.25	NA	NA	1.5	2	1.2	0	0	0.5	1	1	0.473902	0.0078125	NA	n	n
Niger Inland Delta	MlJeJe3	800	86.3636	4.25527	3.04139	3.87506	2.25	0.0428571	0.625	0.0846154	0.15	2.25	NA	NA	1.5	2	1.2	0	0	0.5	1	1	0.474905	0.0078125	NA	n	n
Niger Inland Delta	MlJeJe4	900	86.3636	4.43933	3.04139	4.39794	2	0.05	0.933333	0.0769231	0.6	2	NA	NA	1.5	2.5	1.5	1.5	4	1	1	1	0.475908	0.0078125	NA	y	n
Niger Inland Delta	MrWagdM	1000	100	6.05115	5.57403	4.24304	3.83333	0.581818	0.677778	0.0769231	0.6	3.5	2.5	1	3	4	2	3	4	4.5	1	1	0.476912	0.0078125	1	y	n
Niger Inland Delta	MrWagdL	1100	100	6.09691	5.57403	4.24304	3.83333	0.6	0.72	0.669231	0.75	3.625	3	0.9	3	4	2	3	4.5	4.5	1	1	0.476912	0.421875	0	y	n
Niger Inland Delta	MrWagdL	1200	100	6.09691	5.57403	4.24304	3.83333	0.6	0.72	0.669231	0.75	3.625	3	0.9	3	4	2	3	4.5	4.5	1	1	0.476912	0.421875	0	n	n
Niger Inland Delta	MlMali*	1300	100	6.65321	6.25527	4.16137	4.16667	0.56	0.957143	0.746154	0.75	3.625	2	1	2.7	4	4	3	7.2	1.8	1	1	0.476912	0.421875	0	y	n
Niger Inland Delta	MlMali*	1400	100	6.65321	6.25527	4.16137	4.16667	0.56	0.957143	0.746154	0.75	3.625	2	1	2.7	4	4	3	7.2	1.8	1	1	0.476912	0.421875	0	y	n
Niger Inland Delta	MlSong2	1500	100	6.65321	5.81291	4.77815	4.66667	0.78	0.8625	0.823077	0.75	4.25	3	1	2.7	0.9	0.5	3	7.4	3.7	1	1	0.476912	0.5625	0	y	n
Niger Inland Delta	MaSaadi	1600	100	6.39794	5.67761	5.09691	5	0.78	0.98	0.823077	0.75	4.5	3	1	3.6	10	4.7	3	6.5	2.8	1	1	0.505526	1	0	y	n
Niger Inland Delta	MlSegou	1700	95.4545	6.30103	5.39794	NA	3	0.1	0.1	0.146154	0.333333	2.5	1	1	1	9	4.9	3	3.6	6.5	1	1	0.534141	1	1	y	n
Niger Inland Delta	MlBaman	1800	95.4545	6.54407	5.60206	4.47712	4.66667	0.7125	1	0.353846	0.45	4.25	3	NA	2.7	10	4.8	3	3.6	5.5	1	1	0.562756	1	1	y	n
Ghanaian Coast	GhAshnE	1600	86.3636	NA	NA	NA	4	0.0818182	0.272727	0.153846	0.5	3.625	2.5	1	3	3.6	3.1	0	4	0.4	1	1	3.25137	0.75	1	y	n
Ghanaian Coast	GhAshnE	1700	86.3636	NA	NA	NA	4	0.0818182	0.272727	0.153846	0.5	3.625	2.5	1	3	10	3.1	0	4	0.4	1	1	3.22403	0.75	1	y	n
Ghanaian Coast	GhAshnL	1800	90.9091	NA	NA	4.25527	5.33333	0.41	0.408333	0.615385	0.5	5	4	1	3	10	2.1	0	3.7	0.6	1	1	3.19668	0.75	1	y	n
Southern Mesopotamia	IqSoNeo	-9000	63.6364	NA	NA	NA	1.5	0	0.1	0	NA	1.5	NA	NA	0	0.4	0.5	0	0.4	0.9	0	0	0.0445253	NA	NA	y	n
Southern Mesopotamia	IqSoNeo	-8900	63.6364	NA	NA	NA	1.5	0	0.1	0	NA	1.5	NA	NA	0	0.4	0.5	0	0.4	0.9	0	0	0.049357	NA	NA	n	n
Southern Mesopotamia	IqSoNeo	-8800	63.6364	NA	NA	NA	1.5	0	0.1	0	NA	1.5	NA	NA	0	0.4	0.5	0	0.4	0.9	0	0	0.0542578	NA	NA	n	n
Southern Mesopotamia	IqSoNeo	-8700	63.6364	NA	NA	NA	1.5	0	0.1	0	NA	1.5	NA	NA	0	0.4	0.5	0	0.4	0.9	0	0	0.0592274	NA	NA	n	n
Southern Mesopotamia	IqSoNeo	-8600	63.6364	NA	NA	NA	1.5	0	0.1	0	NA	1.5	NA	NA	0	0.4	0.5	0	0.4	0.9	0	0	0.064266	NA	NA	n	n
Southern Mesopotamia	IqSoNeo	-8500	63.6364	NA	NA	NA	1.5	0	0.1	0	NA	1.5	NA	NA	0	0.4	0.5	0	0.4	0.9	0	0	0.0693736	NA	NA	n	n
Southern Mesopotamia	IqSoNeo	-8400	63.6364	NA	NA	NA	1.5	0	0.1	0	NA	1.5	NA	NA	0	0.4	0.5	0	0.4	0.9	0	0	0.0745501	NA	NA	n	n
Southern Mesopotamia	IqSoNeo	-8300	63.6364	NA	NA	NA	1.5	0	0.1	0	NA	1.5	NA	NA	0	0.4	0.5	0	0.4	0.9	0	0	0.0797956	NA	NA	n	n
Southern Mesopotamia	IqSoNeo	-8200	63.6364	NA	NA	NA	1.5	0	0.1	0	NA	1.5	NA	NA	0	0.4	0.5	0	0.4	0.9	0	0	0.08511	NA	NA	n	n
Southern Mesopotamia	IqSoNeo	-8100	63.6364	NA	NA	NA	1.5	0	0.1	0	NA	1.5	NA	NA	0	0.4	0.5	0	0.4	0.9	0	0	0.0904934	NA	NA	n	n
Southern Mesopotamia	IqSoNeo	-8000	63.6364	NA	NA	NA	1.5	0	0.1	0	NA	1.5	NA	NA	0	0.4	0.5	0	0.4	0.9	0	0	0.0959457	NA	NA	n	n
Southern Mesopotamia	IqSoNeo	-7900	63.6364	NA	NA	NA	1.5	0	0.1	0	NA	1.5	NA	NA	0	0.4	0.5	0	0.4	0.9	0	0	0.101344	NA	NA	n	n
Southern Mesopotamia	IqSoNeo	-7800	63.6364	NA	NA	NA	1.5	0	0.1	0	NA	1.5	NA	NA	0	0.4	0.5	0	0.4	0.9	0	0	0.106799	NA	NA	n	n
Southern Mesopotamia	IqSoNeo	-7700	63.6364	NA	NA	NA	1.5	0	0.1	0	NA	1.5	NA	NA	0	0.4	0.5	0	0.4	0.9	0	0	0.112312	NA	NA	n	n
Southern Mesopotamia	IqSoNeo	-7600	63.6364	NA	NA	NA	1.5	0	0.1	0	NA	1.5	NA	NA	0	0.4	0.5	0	0.4	0.9	0	0	0.117881	NA	NA	n	n
Southern Mesopotamia	IqSoNeo	-7500	63.6364	NA	NA	NA	1.5	0	0.1	0	NA	1.5	NA	NA	0	0.4	0.5	0	0.4	0.9	0	0	0.123508	NA	NA	n	n
Southern Mesopotamia	IqSoNeo	-7400	63.6364	NA	NA	NA	1.5	0	0.1	0	NA	1.5	NA	NA	0	0.4	0.5	0	0.4	0.9	0	0	0.129192	NA	NA	n	n
Southern Mesopotamia	IqSoNeo	-7300	63.6364	NA	NA	NA	1.5	0	0.1	0	NA	1.5	NA	NA	0	0.4	0.5	0	0.4	0.9	0	0	0.134934	NA	NA	n	n
Southern Mesopotamia	IqSoNeo	-7200	63.6364	NA	NA	NA	1.5	0	0.1	0	NA	1.5	NA	NA	0	0.4	0.5	0	0.4	0.9	0	0	0.140732	NA	NA	n	n
Southern Mesopotamia	IqSoNeo	-7100	63.6364	NA	NA	NA	1.5	0	0.1	0	NA	1.5	NA	NA	0	0.4	0.5	0	0.4	0.9	0	0	0.146588	NA	NA	n	n
Southern Mesopotamia	IqSoNeo	-7000	63.6364	NA	NA	NA	1.5	0	0.1	0	NA	1.5	NA	NA	0	0.4	0.5	0	0.4	0.9	0	0	0.169276	NA	NA	n	n
Southern Mesopotamia	IqSoNeo	-6900	63.6364	NA	NA	NA	1.5	0	0.1	0	NA	1.5	NA	NA	0	0.4	0.5	0	0.4	0.9	0	0	0.175706	NA	NA	n	n
Southern Mesopotamia	IqSoNeo	-6800	63.6364	NA	NA	NA	1.5	0	0.1	0	NA	1.5	NA	NA	0	0.4	0.5	0	0.4	0.9	0	0	0.182187	NA	NA	n	n
Southern Mesopotamia	IqSoNeo	-6700	63.6364	NA	NA	NA	1.5	0	0.1	0	NA	1.5	NA	NA	0	0.4	0.5	0	0.4	0.9	0	0	0.188719	NA	NA	n	n
Southern Mesopotamia	IqSoNeo	-6600	63.6364	NA	NA	NA	1.5	0	0.1	0	NA	1.5	NA	NA	0	0.4	0.5	0	0.4	0.9	0	0	0.195301	NA	NA	n	n
Southern Mesopotamia	IqSoNeo	-6500	63.6364	NA	NA	NA	1.5	0	0.1	0	NA	1.5	NA	NA	0	0.4	0.5	0	0.4	0.9	0	0	0.201934	NA	NA	n	n
Southern Mesopotamia	IqSoNeo	-6400	63.6364	NA	NA	NA	1.5	0	0.1	0	NA	1.5	NA	NA	0	0.4	0.5	0	0.4	0.9	0	0	0.208618	NA	NA	n	n
Southern Mesopotamia	IqSoNeo	-6300	63.6364	NA	NA	NA	1.5	0	0.1	0	NA	1.5	NA	NA	0	0.4	0.5	0	0.4	0.9	0	0	0.215353	NA	NA	n	n
Southern Mesopotamia	IqSoNeo	-6200	63.6364	NA	NA	NA	1.5	0	0.1	0	NA	1.5	NA	NA	0	0.4	0.5	0	0.4	0.9	0	0	0.222139	NA	NA	n	n
Southern Mesopotamia	IqSoNeo	-6100	63.6364	NA	NA	NA	1.5	0	0.1	0	NA	1.5	NA	NA	0	0.4	0.5	0	0.4	0.9	0	0	0.228975	NA	NA	n	n
Southern Mesopotamia	IqSoNeo	-6000	63.6364	NA	NA	NA	1.5	0	0.1	0	NA	1.5	NA	NA	0	0.4	0.5	0	0.4	0.9	0	0	0.235863	NA	NA	n	n
Southern Mesopotamia	IqSoNeo	-5900	63.6364	NA	NA	NA	1.5	0	0.1	0	NA	1.5	NA	NA	0	0.4	0.5	0	0.4	0.9	0	0	0.236319	NA	NA	n	n
Southern Mesopotamia	IqSoNeo	-5800	63.6364	NA	NA	NA	1.5	0	0.1	0	NA	1.5	NA	NA	0	0.4	0.5	0	0.4	0.9	0	0	0.236775	NA	NA	n	n
Southern Mesopotamia	IqSoNeo	-5700	63.6364	NA	NA	NA	1.5	0	0.1	0	NA	1.5	NA	NA	0	0.4	0.5	0	0.4	0.9	0	0	0.237231	NA	NA	n	n
Southern Mesopotamia	IqSoNeo	-5600	63.6364	NA	NA	NA	1.5	0	0.1	0	NA	1.5	NA	NA	0	0.4	0.5	0	0.4	0.9	0	0	0.237687	NA	NA	n	n
Southern Mesopotamia	IqUbaid	-5500	77.2727	NA	NA	3	2	0	0.775	0.0769231	0.5	2	NA	NA	1	0.4	0.5	0	0.4	1	0	0	0.238143	0.0078125	NA	y	n
Southern Mesopotamia	IqUbaid	-5400	77.2727	NA	NA	3	2	0	0.775	0.0769231	0.5	2	NA	NA	1	0.4	0.5	0	0.4	1	0	0	0.238599	0.0078125	NA	n	n
Southern Mesopotamia	IqUbaid	-5300	77.2727	NA	NA	3	2	0	0.775	0.0769231	0.5	2	NA	NA	1	0.4	0.5	0	0.4	1	0	0	0.239055	0.0078125	NA	n	n
Southern Mesopotamia	IqUbaid	-5200	77.2727	NA	NA	3	2	0	0.775	0.0769231	0.5	2	NA	NA	1	0.4	0.5	0	0.4	1	0	0	0.23951	0.0078125	NA	n	n
Southern Mesopotamia	IqUbaid	-5100	77.2727	NA	NA	3	2	0	0.775	0.0769231	0.5	2	NA	NA	1	0.4	0.5	0	0.4	1	0	0	0.239966	0.0078125	NA	n	n
Southern Mesopotamia	IqUbaid	-5000	77.2727	NA	NA	3	2	0	0.775	0.0769231	0.5	2	NA	NA	1	0.4	0.5	0	0.4	1	0	0	0.240422	0.0078125	NA	n	n
Southern Mesopotamia	IqUbaid	-4900	77.2727	NA	NA	3	2	0	0.775	0.0769231	0.5	2	NA	NA	1	0.4	0.5	0	0.4	1	0	0	0.240396	0.0078125	NA	n	n
Southern Mesopotamia	IqUbaid	-4800	77.2727	NA	NA	3	2	0	0.775	0.0769231	0.5	2	NA	NA	1	0.4	0.5	0	0.4	1	0	0	0.24037	0.0078125	NA	n	n
Southern Mesopotamia	IqUbaid	-4700	77.2727	NA	NA	3	2	0	0.775	0.0769231	0.5	2	NA	NA	1	0.4	0.5	0	0.4	1	0	0	0.240344	0.0078125	NA	n	n
Southern Mesopotamia	IqUbaid	-4600	77.2727	NA	NA	3	2	0	0.775	0.0769231	0.5	2	NA	NA	1	0.4	0.5	0	0.4	1	0	0	0.240318	0.0078125	NA	n	n
Southern Mesopotamia	IqUbaid	-4500	77.2727	NA	NA	3	2	0	0.775	0.0769231	0.5	2	NA	NA	1	0.4	0.5	0	0.4	1	0	0	0.240292	0.0078125	NA	n	n
Southern Mesopotamia	IqUbaid	-4400	77.2727	NA	NA	3	2	0	0.775	0.0769231	0.5	2	NA	NA	1	0.4	0.5	0	0.4	1	0	0	0.240266	0.0078125	NA	n	n
Southern Mesopotamia	IqUbaid	-4300	77.2727	NA	NA	3	2	0	0.775	0.0769231	0.5	2	NA	NA	1	0.4	0.5	0	0.4	1	0	0	0.24024	0.0078125	NA	n	n
Southern Mesopotamia	IqUruk*	-4200	81.8182	4.46642	3.31175	4.13033	4	0.025	1	0.353846	0.5	4	NA	NA	1	3.6	4.9	0	0	2	0	0	0.240214	NA	NA	y	n
Southern Mesopotamia	IqUruk*	-4100	81.8182	4.46642	3.31175	4.13033	4	0.025	1	0.353846	0.5	4	NA	NA	1	3.6	4.9	0	0	2	0	0	0.240188	NA	NA	n	n
Southern Mesopotamia	IqUruk*	-4000	81.8182	4.46642	3.31175	4.13033	4	0.025	1	0.353846	0.5	4	NA	NA	1	3.6	4.9	0	0	2	0	0	0.240162	NA	NA	n	n
Southern Mesopotamia	IqUruk*	-3900	81.8182	4.46642	3.31175	4.13033	4	0.025	1	0.353846	0.5	4	NA	NA	1	3.6	4.9	0	0	2	0	0	0.240175	NA	NA	n	n
Southern Mesopotamia	IqUruk*	-3800	81.8182	4.46642	3.31175	4.13033	4	0.025	1	0.353846	0.5	4	NA	NA	1	3.6	4.9	0	0	2	0	0	0.240188	NA	NA	n	n
Southern Mesopotamia	IqUruk*	-3700	81.8182	4.46642	3.31175	4.13033	4	0.025	1	0.353846	0.5	4	NA	NA	1	3.6	4.9	0	0	2	0	0	0.240201	NA	NA	n	n
Southern Mesopotamia	IqUruk*	-3600	81.8182	4.46642	3.31175	4.13033	4	0.025	1	0.353846	0.5	4	NA	NA	1	3.6	4.9	0	0	2	0	0	0.240214	NA	NA	n	n
Southern Mesopotamia	IqUruk*	-3500	81.8182	4.49346	3.27875	4.65321	4	0.025	1	0.353846	0.5	4	NA	NA	1	4	5	0	0	2	0	0	0.240227	NA	NA	y	n
Southern Mesopotamia	IqUruk*	-3400	81.8182	4.49346	3.27875	4.65321	4	0.025	1	0.353846	0.5	4	NA	NA	1	4	5	0	0	2	0	0	0.24024	NA	NA	n	n
Southern Mesopotamia	IqUruk*	-3300	81.8182	4.49346	3.27875	4.65321	4	0.025	1	0.353846	0.5	4	NA	NA	1	4	5	0	0	2	0	0	0.240253	NA	NA	n	n
Southern Mesopotamia	IqUruk*	-3200	81.8182	4.49346	3.27875	4.65321	4	0.025	1	0.353846	0.5	4	NA	NA	1	4	5	0	0	2	0	0	0.355594	NA	NA	n	n
Southern Mesopotamia	IqUruk*	-3100	81.8182	4.49346	3.27875	4.65321	4	0.025	1	0.353846	0.5	4	NA	NA	1	4	5	0	0	2	0	0	0.355613	NA	NA	n	n
Southern Mesopotamia	IqUruk*	-3000	81.8182	4.49346	3.27875	4.65321	4	0.025	1	0.353846	0.5	4	NA	NA	1	4	5	0	0	2	0	0	0.773114	NA	NA	n	n
Southern Mesopotamia	IqEDyn*	-2900	81.8182	4.72632	4.02938	NA	5	0.25	1	0.538462	0.5	5	NA	NA	2	4	5.4	1	3.8	1	0	0	0.773302	0.0175781	NA	y	n
Southern Mesopotamia	IqEDyn*	-2800	81.8182	4.72632	4.02938	NA	5	0.25	1	0.538462	0.5	5	NA	NA	2	4	5.4	1	3.8	1	0	0	0.773491	0.0175781	NA	n	n
Southern Mesopotamia	IqEDyn*	-2700	81.8182	4.72632	4.02938	NA	5	0.25	1	0.538462	0.5	5	NA	NA	2	4	5.4	1	3.8	1	0	0	0.77368	0.0175781	NA	n	n
Southern Mesopotamia	IqEDyn*	-2600	81.8182	4.72632	4.02938	NA	5	0.25	1	0.538462	0.5	5	NA	NA	2	4	5.4	1	3.8	1	0	0	0.773868	0.0175781	NA	n	n
Southern Mesopotamia	IqEDyn*	-2500	81.8182	4.72632	4.02938	NA	5	0.25	1	0.538462	0.5	5	NA	NA	2	4	5.4	1	3.8	1	0	0	0.774057	0.0175781	NA	n	n
Southern Mesopotamia	IqEDyn*	-2400	81.8182	4.72632	4.02938	NA	5	0.25	1	0.538462	0.5	5	NA	NA	2	4	5.4	1	3.8	1	0	0	0.774246	0.0175781	NA	n	n
Southern Mesopotamia	IqAkkad	-2300	90.9091	NA	5.86034	4.47712	5	0.636364	0.966667	0.915385	0.5	4.75	4	0.9	2	5	5.5	0.9	5.1	2	0	0	0.774434	0.046875	NA	y	n
Southern Mesopotamia	IqAkkad	-2200	90.9091	NA	5.86034	4.47712	5	0.636364	0.966667	0.915385	0.5	4.75	4	0.9	2	5	5.5	0.9	5.1	2	0	0	0.774623	0.046875	NA	y	n
Southern Mesopotamia	IqUrIII	-2100	90.9091	5.30103	NA	5.30103	4.83333	0.666667	1	0.615385	0.5	4.625	4	1	2.7	5	6	0.9	4.8	6.6	0	0	0.774811	0.1875	NA	y	n
Southern Mesopotamia	IqIsinL	-2000	81.8182	NA	NA	5.30103	4.83333	0.654545	0.933333	0.692308	0.5	4.625	4	NA	2	5	3	0.9	3.8	5.6	0	0	0.775	0.1875	NA	y	n
Southern Mesopotamia	IqIsinL	-1900	81.8182	NA	NA	5.30103	4.83333	0.654545	0.933333	0.692308	0.5	4.625	4	NA	2	5	3	0.9	3.8	5.6	0	0	0.774602	0.1875	NA	n	n
Southern Mesopotamia	IqBabAm	-1800	77.2727	NA	5.65321	NA	5	0.6	0.971429	0.384615	0.5	5	NA	NA	2	7	4	0	2	5.6	0	0	0.774204	0.25	NA	y	n
Southern Mesopotamia	IqBabAm	-1700	77.2727	NA	5.65321	NA	5	0.6	0.971429	0.384615	0.5	5	NA	NA	2	7	4	0	2	5.6	0	0	0.773805	0.25	NA	n	n
Southern Mesopotamia	IqBabAm	-1600	77.2727	NA	5.65321	NA	5	0.6	0.971429	0.384615	0.5	5	NA	NA	2	7	4	0	2	5.6	0	0	0.773407	0.25	NA	n	n
Southern Mesopotamia	IqBabKs	-1500	81.8182	NA	5.35218	NA	3.5	0.566667	0.94	0.838462	0.5	3.5	3.5	NA	0	5	4	3	3	5.6	0	0	0.773009	0.25	NA	y	n
Southern Mesopotamia	IqBabKs	-1400	81.8182	NA	5.35218	NA	3.5	0.566667	0.94	0.838462	0.5	3.5	3.5	NA	0	5	4	3	3	5.6	0	0	0.772611	0.25	NA	n	n
Southern Mesopotamia	IqBabKs	-1300	81.8182	NA	5.35218	NA	3.5	0.566667	0.94	0.838462	0.5	3.5	3.5	NA	0	5	4	3	3	5.6	0	0	0.772213	0.25	NA	n	n
Southern Mesopotamia	IqBabKs	-1200	81.8182	NA	5.35218	NA	3.5	0.566667	0.94	0.838462	0.5	3.5	3.5	NA	0	5	4	3	3	5.6	0	0	0.771814	0.25	NA	n	n
Southern Mesopotamia	IqIsin2	-1100	77.2727	NA	NA	NA	3.75	0.5125	0.94	0.823077	0.5	3.66667	3.5	NA	2	5	3	3	3.8	5.6	0	0	0.771416	0.25	NA	y	n
Southern Mesopotamia	IqBazi*	-1000	77.2727	NA	NA	NA	4	0.3125	0.94	0.746154	0.5	3.83333	3.5	NA	2	5	3	3	3.8	5.6	0	0	0.771018	0.25	NA	y	n
Southern Mesopotamia	IqDynE*	-900	77.2727	NA	NA	NA	4	0.377778	0.94	0.353846	0.5	3.83333	3.5	NA	2	5	3	3	3.8	1.8	0	0	0.771395	0.25	NA	y	n
Southern Mesopotamia	IqDynE*	-800	77.2727	NA	NA	NA	4	0.377778	0.94	0.353846	0.5	3.83333	3.5	NA	2	5	3	3	3.8	1.8	0	1	0.771773	0.25	NA	n	n
Southern Mesopotamia	IqNAssr	-700	90.9091	NA	6.14613	5.07918	4.83333	0.490909	0.8625	0.538462	0.5	4.375	3	1	3	5	1.8	3	7	6.8	1	1	0.77215	0.25	NA	y	n
Southern Mesopotamia	IqNeoBb	-600	86.3636	NA	5.90309	NA	5.5	0.6	0.8875	0.761538	0.5	5	4	1	2.7	4.5	1.8	2.7	6.3	9.2	1	1	0.772527	0.25	NA	y	n
Southern Mesopotamia	IrAchae	-500	86.3636	NA	NA	5.30103	6.5	0.990909	0.972727	0.946154	0.6	5.875	4	1	3	7	4.1	3	7.6	9.4	1	1	0.772904	0.5625	NA	y	y
Southern Mesopotamia	IrAchae	-400	86.3636	NA	NA	5.30103	6.5	0.990909	0.972727	0.946154	0.6	5.875	4	1	3	7	4.1	3	7.6	9.4	1	1	0.773282	0.5625	NA	n	y
Southern Mesopotamia	IrSeleu	-300	90.9091	7.36173	NA	4.87506	5.5	0.777778	0.98	0.669231	0.833333	5.125	4	1	2.7	6.3	3.9	3	7.6	8.8	1	1	0.773659	0.5625	NA	y	y
Southern Mesopotamia	IrSeleu	-200	90.9091	7.36173	NA	4.87506	5.5	0.777778	0.98	0.669231	0.833333	5.125	4	1	2.7	6.3	3.9	3	7.6	8.8	1	1	0.774036	0.5625	NA	n	y
Southern Mesopotamia	IrPart1	-100	81.8182	NA	NA	NA	5.33333	0.622222	0.916667	0.838462	0.833333	4.75	3	1	3	5	5.9	3	8	8.1	1	1	0.774413	1	NA	y	y
Southern Mesopotamia	IrPart1	0	81.8182	NA	NA	NA	5.33333	0.622222	0.916667	0.838462	0.833333	4.75	3	1	3	5	5.9	3	8	8.1	1	1	0.77479	1	NA	n	y
Southern Mesopotamia	IrPart2	100	90.9091	6.67669	6.27875	5.60206	5.33333	0.622222	0.916667	0.838462	0.833333	4.75	3	1	3.6	5	5.1	3	8	8.1	1	1	0.775251	NA	NA	y	n
Southern Mesopotamia	IrPart2	200	90.9091	6.69897	6.25527	4.47712	5.33333	0.622222	0.916667	0.838462	0.833333	4.75	3	1	3.6	5	5.1	3	8	8.1	1	1	0.775713	NA	NA	y	n
Southern Mesopotamia	IrSasn1	300	86.3636	6.69897	NA	NA	6.5	0.5	0.98	0.569231	0.833333	6	4.5	1	4	7	3.9	3	8	5.6	1	1	0.776174	1	NA	y	y
Southern Mesopotamia	IrSasn1	400	86.3636	6.69897	NA	NA	6.5	0.5	0.98	0.569231	0.833333	6	4.5	1	4	7	3.9	3	8	5.6	1	1	0.776635	1	NA	n	y
Southern Mesopotamia	IrSasn2	500	81.8182	NA	NA	NA	6.66667	0.5875	0.9875	0.823077	0.833333	6.125	4.5	1	4	7	3.9	3	8	9	1	1	0.777096	1	NA	y	y
Southern Mesopotamia	IrSasn2	600	81.8182	NA	NA	NA	6.66667	0.5875	0.9875	0.823077	0.833333	6.125	4.5	1	4	7	3.9	3	8	9	1	1	0.777557	1	NA	n	y
Southern Mesopotamia	SyCalUm	700	95.4545	7.44716	6.95424	5.47712	4.83333	0.6	0.990909	0.992308	0.833333	4.125	2	1	4	8	3	3	7	8	1	1	0.778018	1	NA	y	n
Southern Mesopotamia	IqAbbs1	800	95.4545	7.44716	6.91908	5.8451	6	0.554545	0.983333	1	0.833333	5	2	1	4	7	4	3	7.6	6.8	1	1	0.778479	1	NA	y	n
Southern Mesopotamia	IqAbbs1	900	95.4545	7	6	5.77815	6	0.554545	0.983333	1	0.833333	5	2	1	4	7	4	3	7.6	6.8	1	1	0.77894	1	NA	y	n
Southern Mesopotamia	IrBuyid	1000	90.9091	6.69897	5.95424	NA	5.83333	0.655556	1	0.676923	0.833333	5.125	3	1	4	7	4.9	3	8	7	1	1	0.779401	1	NA	y	y
Southern Mesopotamia	IrSeljq	1100	81.8182	NA	NA	NA	5	0.788889	0.97	0.846154	0.833333	4.625	3.5	1	4	6.3	5	3	7.9	6.4	1	1	0.779401	1	NA	y	y
Southern Mesopotamia	IqAbbs2	1200	95.4545	6.59106	5.87506	6	5	0.69	0.95	0.915385	0.833333	4.25	2	1	4	8	4.9	3	7.9	7	1	1	0.779401	1	NA	y	n
Southern Mesopotamia	IrIlkhn	1300	86.3636	NA	6.57978	NA	5.5	0.777778	0.9	0.846154	1	4.875	3	1	4	8	6	3	7	7.8	1	1	0.779401	1	NA	y	y
Southern Mesopotamia	UzTimur	1400	86.3636	NA	NA	5.17609	6.16667	0.8	0.975	0.838462	0.833333	5.125	2	1	4	7.2	5	3	8	7.2	1	1	0.779401	1	NA	y	y
Southern Mesopotamia	IrSafvd	1500	95.4545	6.95424	6.43136	5.30103	5.66667	0.818182	0.825	0.923077	0.833333	5.625	5.5	1	4	10	5	3	7.9	8	1	1	0.779401	1	NA	y	y
Southern Mesopotamia	TrOttm3	1600	81.8182	NA	NA	NA	8.16667	1	0.916667	1	0.833333	7.125	4	1	4	10	5.9	3	8	8	1	1	0.935281	1	NA	y	y
Southern Mesopotamia	TrOttm4	1700	86.3636	7.38021	NA	NA	8.16667	1	0.916667	0.946154	0.833333	7.125	4	1	4	10	4.8	3	8	7.9	1	1	1.09116	1	NA	y	y
Southern Mesopotamia	TrOttm4	1800	86.3636	7.38021	NA	NA	8.16667	1	0.916667	0.946154	0.833333	7.125	4	1	4	10	4.8	3	8	7.9	1	1	1.24704	1	NA	n	y
Susiana	IrPrCer	-7800	72.7273	NA	NA	2.57403	1	0.0818182	0.228571	0	NA	0.75	0	NA	0	3.6	0.9	0	0	0	0	0	0.106799	NA	NA	y	n
Susiana	IrPrCer	-7700	72.7273	NA	NA	2.57403	1	0.0818182	0.228571	0	NA	0.75	0	NA	0	3.6	0.9	0	0	0	0	0	0.112312	NA	NA	n	n
Susiana	IrPrCer	-7600	72.7273	NA	NA	2.57403	1	0.0818182	0.228571	0	NA	0.75	0	NA	0	3.6	0.9	0	0	0	0	0	0.117881	NA	NA	n	n
Susiana	IrPrCer	-7500	72.7273	NA	NA	2.57403	1	0.0818182	0.228571	0	NA	0.75	0	NA	0	3.6	0.9	0	0	0	0	0	0.123508	NA	NA	n	n
Susiana	IrPrCer	-7400	72.7273	NA	NA	2.57403	1	0.0818182	0.228571	0	NA	0.75	0	NA	0	3.6	0.9	0	0	0	0	0	0.129192	NA	NA	n	n
Susiana	IrPrCer	-7300	72.7273	NA	NA	2.57403	1	0.0818182	0.228571	0	NA	0.75	0	NA	0	3.6	0.9	0	0	0	0	0	0.134934	NA	NA	n	n
Susiana	IrForma	-7200	72.7273	NA	NA	2.57403	1	0.0888889	0.25	0	NA	0.75	0	NA	0	3.6	0.9	0	0	1	0	0	0.140732	NA	NA	y	n
Susiana	IrForma	-7100	72.7273	NA	NA	2.57403	1	0.0888889	0.25	0	NA	0.75	0	NA	0	3.6	0.9	0	0	1	0	0	0.146588	NA	NA	n	n
Susiana	IrArcha	-7000	81.8182	NA	NA	2.64098	1	0.1	0.3	0	0.166667	1	1	0.1	0	3.6	0.9	0	0	1	0	0	0.169276	NA	NA	y	n
Susiana	IrArcha	-6900	81.8182	NA	NA	2.64098	1	0.1	0.3	0	0.166667	1	1	0.1	0	3.6	0.9	0	0	1	0	0	0.175706	NA	NA	n	n
Susiana	IrArcha	-6800	81.8182	NA	NA	2.64098	1	0.1	0.3	0	0.166667	1	1	0.1	0	3.6	0.9	0	0	1	0	0	0.182187	NA	NA	n	n
Susiana	IrArcha	-6700	81.8182	NA	NA	2.64098	1	0.1	0.3	0	0.166667	1	1	0.1	0	3.6	0.9	0	0	1	0	0	0.188719	NA	NA	n	n
Susiana	IrArcha	-6600	81.8182	NA	NA	2.64098	1	0.1	0.3	0	0.166667	1	1	0.1	0	3.6	0.9	0	0	1	0	0	0.195301	NA	NA	n	n
Susiana	IrArcha	-6500	81.8182	NA	NA	2.64098	1	0.1	0.3	0	0.166667	1	1	0.1	0	3.6	0.9	0	0	1	0	0	0.201934	NA	NA	n	n
Susiana	IrArcha	-6400	81.8182	NA	NA	2.64098	1	0.1	0.3	0	0.166667	1	1	0.1	0	3.6	0.9	0	0	1	0	0	0.208618	NA	NA	n	n
Susiana	IrArcha	-6300	81.8182	NA	NA	2.64098	1	0.1	0.3	0	0.166667	1	1	0.1	0	3.6	0.9	0	0	1	0	0	0.215353	NA	NA	n	n
Susiana	IrArcha	-6200	81.8182	NA	NA	2.64098	1	0.1	0.3	0	0.166667	1	1	0.1	0	3.6	0.9	0	0	1	0	0	0.222139	NA	NA	n	n
Susiana	IrArcha	-6100	81.8182	NA	NA	2.64098	1	0.1	0.3	0	0.166667	1	1	0.1	0	3.6	0.9	0	0	1	0	0	0.228975	NA	NA	n	n
Susiana	IrKhzE*	-6000	77.2727	NA	NA	2.64098	1	0.1	0.7	0	0	1	1	NA	0.9	3.6	0.9	0	0	1	0	0	0.235863	NA	NA	y	n
Susiana	IrKhzE*	-5900	77.2727	NA	NA	2.64098	1	0.1	0.7	0	0	1	1	NA	0.9	3.6	0.9	0	0	1	0	0	0.236319	NA	NA	n	n
Susiana	IrKhzE*	-5800	77.2727	NA	NA	2.64098	1	0.1	0.7	0	0	1	1	NA	0.9	3.6	0.9	0	0	1	0	0	0.236775	NA	NA	n	n
Susiana	IrKhzEM	-5700	77.2727	NA	NA	2.64098	1.16667	0.136364	0.44	0	0.25	1.125	1	NA	0.9	3.6	1	0	0.1	1	0	0	0.237231	NA	NA	y	n
Susiana	IrKhzEM	-5600	77.2727	NA	NA	2.64098	1.16667	0.136364	0.44	0	0.25	1.125	1	NA	0.9	3.6	1	0	0.1	1	0	0	0.237687	NA	NA	n	n
Susiana	IrKhzEM	-5500	77.2727	NA	NA	2.64098	1.16667	0.136364	0.44	0	0.25	1.125	1	NA	0.9	3.6	1	0	0.1	1	0	0	0.238143	NA	NA	n	n
Susiana	IrKhzEM	-5400	77.2727	NA	NA	2.64098	1.16667	0.136364	0.44	0	0.25	1.125	1	NA	0.9	3.6	1	0	0.1	1	0	0	0.238599	NA	NA	n	n
Susiana	IrKhzEM	-5300	77.2727	NA	NA	2.64098	1.16667	0.136364	0.44	0	0.25	1.125	1	NA	0.9	3.6	1	0	0.1	1	0	0	0.239055	NA	NA	n	n
Susiana	IrKhzEM	-5200	77.2727	NA	NA	2.64098	1.16667	0.136364	0.44	0	0.25	1.125	1	NA	0.9	3.6	1	0	0.1	1	0	0	0.23951	NA	NA	n	n
Susiana	IrKhzM*	-5100	81.8182	NA	NA	3.273	1.5	0.136364	0.633333	0.0769231	0.45	1.375	1	NA	0.9	3.6	0.9	0	0	1	0	0	0.239966	0.0078125	NA	y	n
Susiana	IrKhzM*	-5000	81.8182	NA	NA	3.273	1.5	0.136364	0.633333	0.0769231	0.45	1.375	1	NA	0.9	3.6	0.9	0	0	1	0	0	0.240422	0.0078125	NA	n	n
Susiana	IrKhzM*	-4900	81.8182	NA	NA	3.273	1.5	0.136364	0.633333	0.0769231	0.45	1.375	1	NA	1	3.6	0.9	0	0	1	0	0	0.240396	0.0078125	NA	y	n
Susiana	IrKhzM*	-4800	81.8182	NA	NA	3.273	1.5	0.136364	0.633333	0.0769231	0.45	1.375	1	NA	1	3.6	0.9	0	0	1	0	0	0.24037	0.0078125	NA	n	n
Susiana	IrKhzL*	-4700	77.2727	NA	NA	3.273	1.66667	0.172727	0.633333	0	0.45	1.66667	NA	NA	1	3.6	0.9	0	0	1	0	0	0.240344	0.0078125	NA	y	n
Susiana	IrKhzL*	-4600	77.2727	NA	NA	3.273	1.66667	0.172727	0.633333	0	0.45	1.66667	NA	NA	1	3.6	0.9	0	0	1	0	0	0.240318	0.0078125	NA	n	n
Susiana	IrKhzL*	-4500	77.2727	NA	NA	3.273	1.66667	0.172727	0.633333	0	0.45	1.66667	NA	NA	1	3.6	0.9	0	0	1	0	0	0.240292	0.0078125	NA	n	n
Susiana	IrKhzL*	-4400	77.2727	NA	NA	3.273	1.66667	0.172727	0.633333	0	0.45	1.66667	NA	NA	1	3.6	0.9	0	0	1	0	0	0.240266	0.0078125	NA	n	n
Susiana	IrSusa1	-4300	100	4	0	2.94201	1.83333	0.188889	0.633333	0.0769231	0.45	1.75	1.5	0.5	1	3.6	2.8	0	0	1	0	0	0.24024	0.0078125	0	y	n
Susiana	IrSusa1	-4200	100	4	0	2.94201	1.83333	0.188889	0.633333	0.0769231	0.45	1.75	1.5	0.5	1	3.6	2.8	0	0	1	0	0	0.240214	0.0078125	0	n	n
Susiana	IrSusa1	-4100	100	4	0	2.94201	1.83333	0.188889	0.633333	0.0769231	0.45	1.75	1.5	0.5	1	3.6	2.8	0	0	1	0	0	0.240188	0.0078125	0	n	n
Susiana	IrSusa1	-4000	100	4	0	2.94201	1.83333	0.188889	0.633333	0.0769231	0.45	1.75	1.5	0.5	1	3.6	2.8	0	0	1	0	0	0.240162	0.0078125	0	n	n
Susiana	IrSusa1	-3900	100	3	0	2.94201	1.83333	0.188889	0.633333	0.0769231	0.45	1.75	1.5	0.5	1	3.6	2.8	0	0	1	0	0	0.240175	0.0078125	0	y	n
Susiana	IrSusa2	-3800	95.4545	4.16137	NA	2.79588	2.75	0.4	0.714286	0.669231	0.45	2.66667	2.5	0.9	1	3.6	3	0	0.4	1	0	0	0.240188	0.0078125	0	y	n
Susiana	IrSusa2	-3700	95.4545	4.16137	NA	2.79588	2.83333	0.4	0.714286	0.669231	0.45	2.75	2.5	0.9	1	3.6	3	0	0.4	1	0	0	0.240201	0.0078125	0	y	n
Susiana	IrSusa2	-3600	95.4545	4.16137	NA	3.49485	2.83333	0.4	0.714286	0.669231	0.45	2.75	2.5	0.9	1	3.6	3	0	0.4	1	0	0	0.240214	0.0078125	0	y	n
Susiana	IrSusa2	-3500	95.4545	4.24304	NA	3.49485	3.33333	0.4	0.714286	0.669231	0.45	3.125	2.5	0.9	1	3.6	3	0	0.4	1	0	0	0.240227	0.0078125	0	y	n
Susiana	IrSusa2	-3400	95.4545	4.36173	NA	3.49485	3.5	0.4	0.714286	0.669231	0.45	3.25	2.5	0.9	1	3.6	3	0	0.4	1	0	0	0.24024	0.0078125	0	y	n
Susiana	IrSusa2	-3300	95.4545	4.36173	NA	3.49485	3.5	0.4	0.714286	0.669231	0.45	3.25	2.5	0.9	1	3.6	3	0	0.4	1	0	0	0.240253	0.0078125	0	n	n
Susiana	IrSusa2	-3200	95.4545	3.83885	NA	3.49485	3.5	0.4	0.714286	0.669231	0.45	3.25	2.5	0.9	1	3.6	3	0	0.4	1	0	0	0.355594	0.0078125	0	y	n
Susiana	IrSusa3	-3100	90.9091	NA	NA	3.79588	3	0.325	0.75	0.653846	0.45	2.875	2.5	0.9	1.8	5	4.9	0	0.2	1	0	0	0.355613	0.0078125	0	y	n
Susiana	IrSusa3	-3000	90.9091	NA	NA	3.79588	3	0.325	0.75	0.653846	0.45	2.875	2.5	0.9	1.8	5	4.9	0	0.2	1	0	0	0.773114	0.0078125	0	n	n
Susiana	IrSusa3	-2900	90.9091	NA	NA	3.79588	3	0.325	0.75	0.653846	0.45	2.875	2.5	0.9	1.8	5	4.9	0	0.2	1	0	0	0.773302	0.0078125	0	n	n
Susiana	IrSusa3	-2800	90.9091	NA	NA	3.79588	3	0.325	0.75	0.653846	0.45	2.875	2.5	0.9	1.8	5	4.9	0	0.2	1	0	0	0.773491	0.0078125	0	n	n
Susiana	IrSusa3	-2700	90.9091	NA	NA	3.79588	3	0.325	0.75	0.653846	0.45	2.875	2.5	0.9	1.8	5	4.9	0	0.2	1	0	0	0.77368	0.0078125	0	n	n
Susiana	IrAwanE	-2600	95.4545	NA	5.39794	3.75967	3.83333	0.46	0.8875	0.661538	0.45	3.5	2.5	0.9	2	4.5	4.9	1	3.7	1	0	0	0.773868	0.0351562	0	y	n
Susiana	IrAwanE	-2500	95.4545	NA	5.39794	3.75967	3.83333	0.46	0.8875	0.661538	0.45	3.5	2.5	0.9	2	4.5	4.9	1	3.7	1	0	0	0.774057	0.0351562	0	n	n
Susiana	IrAwanE	-2400	95.4545	NA	5.39794	3.75967	3.83333	0.46	0.8875	0.661538	0.45	3.5	2.5	0.9	2	4.5	4.9	1	3.7	1	0	0	0.774246	0.0351562	0	n	n
Susiana	IrAwanE	-2300	95.4545	NA	5.39794	3.75967	3.83333	0.46	0.8875	0.661538	0.45	3.5	2.5	0.9	2	4.5	4.9	1	3.7	1	0	0	0.774434	0.0351562	0	n	n
Susiana	IqAkkad	-2200	95.4545	NA	5.86034	4.47712	5	0.636364	0.966667	0.915385	0.5	4.75	4	0.9	2	5	5.5	0.9	5.1	2	0	0	0.774623	0.046875	1	y	y
Susiana	IqUrIII	-2100	95.4545	5.30103	NA	5.30103	4.83333	0.666667	1	0.615385	0.5	4.625	4	1	2.7	5	6	0.9	4.8	6.6	0	0	0.774811	0.1875	1	y	y
Susiana	IrShima	-2000	90.9091	NA	NA	4.21085	4	0.54	0.95	0.515385	0.5	3.625	2.5	1	2	5	3.8	0.9	2.8	3.6	0	0	0.775	0.25	0	y	n
Susiana	IrSukkE	-1900	90.9091	NA	NA	4.21085	4.33333	0.616667	0.966667	0.584615	0.5	3.875	2.5	1	2	4.5	4	0.9	2.8	2	0	0	0.774602	0.25	0	y	n
Susiana	IrSukkE	-1800	90.9091	NA	NA	4.21085	4.33333	0.616667	0.966667	0.584615	0.5	3.875	2.5	1	2	4.5	4	0.9	2.8	2	0	0	0.774204	0.25	0	n	n
Susiana	IrSukkL	-1700	90.9091	NA	NA	4.21085	4.33333	0.642857	0.916667	0.584615	0.166667	3.875	2.5	1	2	4.5	4	0.9	2.8	1.8	0	0	0.773805	0.25	0	y	n
Susiana	IrSukkL	-1600	90.9091	NA	NA	4.02633	4.33333	0.642857	0.916667	0.584615	0.166667	3.875	2.5	1	2	4.5	4	0.9	2.8	1.8	0	0	0.773407	0.25	0	y	n
Susiana	IrMElm1	-1500	95.4545	NA	5.38917	3.57403	4.33333	0.616667	0.933333	0.607692	0.15	4	3	1	2	5	4	0.9	2.8	1.8	0	0	0.773009	0.25	0	y	n
Susiana	IrMElm2	-1400	90.9091	NA	5.49136	NA	4.33333	0.6	0.9	0.6	0.15	4	3	1	2	5	4.8	0.9	2.8	2.7	0	0	0.772611	0.25	0	y	n
Susiana	IrMElm2	-1300	95.4545	NA	5.49136	3.83727	4.33333	0.6	0.9	0.6	0.15	4	3	1	2	5	4.8	0.9	2.8	2.7	0	0	0.772213	0.25	0	y	n
Susiana	IrMElm3	-1200	90.9091	NA	5.43933	NA	4.33333	0.7125	0.928571	0.607692	0.5	4	3	1	2	5	4.8	0.9	2.8	1.8	0	0	0.771814	0.25	0	y	n
Susiana	IrElmCP	-1100	72.7273	NA	NA	NA	NA	0.1	0.1	0.0769231	0.15	NA	NA	0.9	2.7	5	4.9	0.9	2.8	1.8	0	0	0.771416	0.25	0	y	n
Susiana	IrElmCP	-1000	72.7273	NA	NA	NA	NA	0.1	0.1	0.0769231	0.15	NA	NA	0.9	2.7	5	4.9	0.9	2.8	1.8	0	0	0.771018	0.25	0	n	n
Susiana	IrNElm1	-900	81.8182	NA	NA	NA	4	0.45	0.766667	0.0769231	0.15	4	NA	0.9	3	4.5	6	3	2.8	1.8	0	0	0.771395	0.25	0	y	n
Susiana	IrNElm1	-800	81.8182	NA	NA	NA	4	0.45	0.766667	0.0769231	0.15	4	NA	0.9	3	4.5	6	3	2.8	1.8	0	1	0.771773	0.25	0	n	n
Susiana	IrNElm2	-700	86.3636	NA	5.50515	NA	4	0.725	0.86	0.376923	0.15	4	NA	1	3	4.5	5.9	3	2.8	7	1	1	0.77215	0.25	0	y	n
Susiana	IrNElm3	-600	72.7273	NA	NA	NA	NA	0.54	0.9	0.453846	0.15	NA	NA	1	3	4.5	2.7	3	2.8	7	1	1	0.772527	0.25	0	y	n
Susiana	IrAchae	-500	100	7.36173	6.71181	5.30103	6.5	0.990909	0.972727	0.946154	0.833333	5.875	4	1	3	7	4.1	3	7.6	9.4	1	1	0.772904	0.5625	0	y	n
Susiana	IrAchae	-400	100	7.41497	6.60879	5.30103	6.5	0.990909	0.972727	0.946154	0.833333	5.875	4	1	3	7	4.1	3	7.6	9.4	1	1	0.773282	0.5625	0	y	n
Susiana	IrSeleu	-300	100	7.36173	6.5563	4.87506	5.5	0.777778	0.98	0.669231	0.833333	5.125	4	1	2.7	6.3	3.9	3	7.6	8.8	1	1	0.773659	0.5625	0	y	n
Susiana	IrSeleu	-200	100	7.36173	6.14223	4.87506	5.5	0.777778	0.98	0.669231	0.833333	5.125	4	1	2.7	6.3	3.9	3	7.6	8.8	1	1	0.774036	0.5625	0	y	n
Susiana	IrPart1	-100	100	6.7364	6.30103	5.47712	5.33333	0.622222	0.916667	0.838462	0.833333	4.75	3	1	3	5	5.9	3	8	8.1	1	1	0.774413	1	0	y	n
Susiana	IrPart1	0	100	7.05115	6.47712	5.69897	5.33333	0.622222	0.916667	0.838462	0.833333	4.75	3	1	3	5	5.9	3	8	8.1	1	1	0.77479	1	0	y	n
Susiana	IrElym2	100	81.8182	NA	NA	4.39794	4	0.54	0.914286	0.853846	0.833333	4	NA	NA	3.6	4.5	3.6	2.7	7.3	0	1	1	0.775251	1	0	y	n
Susiana	IrElym2	200	81.8182	NA	NA	4.39794	4	0.54	0.914286	0.853846	0.833333	4	NA	NA	3.6	4.5	3.6	2.7	7.3	0	1	1	0.775713	1	0	n	n
Susiana	IrSasn1	300	100	6.69897	6.42325	5	6.5	0.5	0.98	0.569231	0.833333	6	4.5	1	4	7	3.9	3	8	5.6	1	1	0.776174	1	0	y	n
Susiana	IrSasn1	400	100	6.69897	6.49831	5.39794	6.5	0.5	0.98	0.569231	0.833333	6	4.5	1	4	7	3.9	3	8	5.6	1	1	0.776635	1	0	y	n
Susiana	IrSasn2	500	100	6.94939	6.54095	5.60206	6.66667	0.472727	0.9875	0.823077	0.833333	6.125	4.5	1	4	7	3.9	3	8	9	1	1	0.777096	1	0	y	n
Susiana	IrSasn2	600	100	7.1038	6.44404	5.69897	6.66667	0.654545	0.9875	0.823077	0.833333	6.125	4.5	1	4	7	3.9	3	8	9	1	1	0.777557	1	0	y	n
Susiana	SyCalUm	700	86.3636	NA	NA	NA	5.75	0.511111	0.990909	0.992308	0.666667	4.5	2	1	4	8	3	3	7	8	1	1	0.778018	1	0	y	y
Susiana	IqAbbs1	800	86.3636	NA	NA	NA	6	0.554545	0.983333	1	0.833333	5	2	1	4	7	4	3	7.6	6.8	1	1	0.778479	1	0	y	y
Susiana	IqAbbs1	900	86.3636	NA	NA	NA	6	0.554545	0.983333	1	0.833333	5	2	1	4	7	4	3	7.6	6.8	1	1	0.77894	1	0	n	y
Susiana	IrBuyid	1000	100	6.69897	5.95424	5.09691	5.83333	0.655556	1	0.676923	0.833333	5.125	3	1	4	7	4.9	3	8	7	1	1	0.779401	1	0	y	n
Susiana	IrSeljq	1100	100	7.08279	6.62839	5.87506	5	0.827273	0.97	0.846154	0.833333	4.625	3.5	1	4	6.3	5	3	7.9	6.4	1	1	0.779401	1	0	y	n
Susiana	IqAbbs2	1200	90.9091	NA	NA	6	5	0.69	0.95	0.915385	0.833333	4.25	2	1	4	8	4.9	3	7.9	7	1	1	0.779401	1	0	y	y
Susiana	IrIlkhn	1300	100	6.72016	6.57978	5.17609	5.5	0.7	0.9	0.846154	1	4.875	3	1	4	8	6	3	7	7.8	1	1	0.779401	1	0	y	n
Susiana	UzTimur	1400	90.9091	NA	NA	5.17609	6.16667	0.8	0.975	0.838462	0.833333	5.125	2	1	4	7.2	5	3	8	7.2	1	1	0.779401	1	0	y	y
Susiana	IrAkKoy	1500	90.9091	NA	6.25527	NA	5	0.7	0.95	0.815385	0.833333	4.25	2	0.9	4	10	5.5	3	7	6.3	1	1	0.779401	1	0	y	n
Susiana	IrSafvd	1600	100	6.95424	6.43136	5.30103	5.66667	0.818182	0.825	0.923077	0.833333	5.625	5.5	1	4	10	5	3	7.9	8	1	1	0.935281	1	0	y	n
Susiana	IrSafvd	1700	100	6.95424	6.43136	5.30103	5.66667	0.818182	0.825	0.923077	0.833333	5.625	5.5	1	4	10	5	3	7.9	8	1	1	1.09116	1	0	n	n
Susiana	IrQajar	1800	90.9091	6.90309	6.30103	NA	4.33333	0.69	0.983333	0.830769	0.833333	4.33333	NA	1	4	10	5	3	6.9	7.9	1	1	1.24704	1	0	y	n
Susiana	IrQajar	1900	95.4545	6.90309	6.20412	5.26717	4.33333	0.69	0.983333	0.830769	0.833333	4.33333	NA	1	4	10	5	3	6.9	7.9	1	1	1.40292	1	0	y	n
Galilee	IlCanaa	-2000	95.4545	4.35218	3.23045	4.47712	6.5	0.557143	0.69	0.369231	0.5	4.75	3	1	2	5	5	2.7	4	6	0	0	0.260334	NA	1	y	n
Galilee	IlCanaa	-1900	95.4545	4.35218	3.23045	4.47712	6.5	0.557143	0.69	0.369231	0.5	4.75	3	1	2	5	5	2.7	4	6	0	0	0.260045	NA	1	n	n
Galilee	IlCanaa	-1800	95.4545	4.35218	3.23045	4.47712	6.5	0.557143	0.69	0.369231	0.5	4.75	3	1	2	5	5	2.7	4	6	0	0	0.259757	NA	1	y	n
Galilee	IlCanaa	-1700	95.4545	4.35218	3.23045	4.47712	6.5	0.557143	0.69	0.369231	0.5	4.75	3	1	2	5	5	2.7	4	6	0	0	0.259468	NA	1	n	n
Galilee	IlCanaa	-1600	95.4545	4.35218	3.23045	4.47712	6.5	0.557143	0.69	0.369231	0.5	4.75	3	1	2	5	5	2.7	4	6	0	0	0.383585	NA	1	n	n
Galilee	IlCanaa	-1500	95.4545	4.51188	3.23045	4.67669	6.5	0.557143	0.69	0.369231	0.5	4.75	3	1	2	5	5	2.7	5	6	0	0	0.549747	NA	1	y	n
Galilee	IlCanaa	-1400	95.4545	4.51188	3.23045	4.67669	6.5	0.557143	0.69	0.369231	0.5	4.75	3	1	2	5	5	2.7	5	6	0	0	0.549134	NA	1	n	n
Galilee	IlCanaa	-1300	95.4545	4.51188	3.23045	4.67669	6.5	0.557143	0.69	0.369231	0.5	4.75	3	1	2	5	5	2.7	5	6	0	0	0.548521	NA	1	n	n
Galilee	IlCanaa	-1200	95.4545	4.51188	3.23045	4.67669	6.5	0.557143	0.69	0.369231	0.5	4.75	3	1	2	5	5	2.7	5	6	0	0	0.547907	NA	1	n	n
Galilee	LbAcPho	-1100	95.4545	4.54407	3.95424	4.69897	6	0.5625	0.68	0.453846	0.5	5.83333	5.5	0.9	3	5	4.9	3	4.7	3.6	0	0	0.547294	NA	1	y	n
Galilee	IlYisrl	-1000	90.9091	4.65321	4.0607	4.24304	7	0.7	0.644444	0.446154	0.5	5.33333	2	NA	3	4.5	3	3	6.9	6.9	0	0	0.54668	NA	1	y	n
Galilee	IlYisrl	-900	90.9091	5.24304	4.0607	4.24304	7	0.7	0.644444	0.446154	0.5	5.33333	2	NA	3	4.5	3	3	6.9	6.9	0	1	0.546871	NA	1	y	n
Galilee	IlYisrl	-800	90.9091	5.54407	4.0607	4.24304	7	0.7	0.644444	0.446154	0.5	5.33333	2	NA	3	4.5	3	3	6.9	6.9	0	1	0.547062	NA	1	y	n
Galilee	IqNAssr	-700	90.9091	NA	6.14613	NA	4.83333	0.490909	0.8625	0.538462	0.5	4.375	3	1	3	5	1.8	3	7	6.8	1	1	0.547253	0.25	0	y	y
Galilee	IqNeoBb	-600	90.9091	NA	5.90309	NA	5.5	0.6	0.8875	0.761538	0.5	5	4	1	2.7	4.5	1.8	2.7	6.3	9.2	1	1	0.547444	0.25	0	y	y
Galilee	IrAchae	-500	90.9091	NA	NA	5.30103	6.5	0.990909	0.972727	0.946154	0.6	5.875	4	1	3	7	4.1	3	7.6	9.4	1	1	0.547635	0.5625	0	y	y
Galilee	IrAchae	-400	90.9091	NA	NA	5.30103	6.5	0.990909	0.972727	0.946154	0.6	5.875	4	1	3	7	4.1	3	7.6	9.4	1	1	0.547826	0.5625	0	n	y
Galilee	EgPtol1	-300	95.4545	6.8451	6	NA	7	0.9	0.916667	0.976923	0.833333	5.5	1	1	3	8	4.1	3	7.6	5.5	1	1	0.548017	1	0	y	y
Galilee	EgPtol1	-200	95.4545	6.8451	6	NA	7	0.9	0.916667	0.976923	0.833333	5.5	1	1	3	8	4.1	3	7.6	5.5	1	1	0.548208	1	0	n	y
Galilee	IrSeleu	-200	95.4545	7.36173	NA	4.87506	5.5	0.777778	0.98	0.669231	0.833333	5.125	4	1	2.7	6.3	3.9	3	7.6	8.8	1	1	0.548208	0.5625	0	y	y
Galilee	IlJudea	-100	86.3636	NA	3.87506	4.74036	3	0.6	0.87	0.753846	0.833333	3	NA	1	2.7	6.3	2.9	3	7.4	7.9	1	1	0.548399	NA	0	y	n
Konya Plain	TrNeoER	-9600	77.2727	NA	NA	NA	1	0.05	0	0	0	1	1	NA	0	2.7	0	0	0.1	0	0	0	0.0284952	NA	0	y	n
Konya Plain	TrNeoER	-9500	77.2727	NA	NA	NA	1	0.05	0	0	0	1	1	NA	0	2.7	0	0	0.1	0	0	0	0.035619	NA	0	n	n
Konya Plain	TrNeoER	-9400	77.2727	NA	NA	NA	1	0.05	0	0	0	1	1	NA	0	2.7	0	0	0.1	0	0	0	0.0427429	NA	0	n	n
Konya Plain	TrNeoER	-9300	77.2727	NA	NA	NA	1	0.05	0	0	0	1	1	NA	0	2.7	0	0	0.1	0	0	0	0.0498667	NA	0	n	n
Konya Plain	TrNeoER	-9200	77.2727	NA	NA	NA	1	0.05	0	0	0	1	1	NA	0	2.7	0	0	0.1	0	0	0	0.0569905	NA	0	n	n
Konya Plain	TrNeoER	-9100	77.2727	NA	NA	NA	1	0.05	0	0	0	1	1	NA	0	2.7	0	0	0.1	0	0	0	0.0641143	NA	0	n	n
Konya Plain	TrNeoER	-9000	77.2727	NA	NA	NA	1	0.05	0	0	0	1	1	NA	0	2.7	0	0	0.1	0	0	0	0.0712381	NA	0	n	n
Konya Plain	TrNeoER	-8900	77.2727	NA	NA	NA	1	0.05	0	0	0	1	1	NA	0	2.7	0	0	0.1	0	0	0	0.0783193	NA	0	n	n
Konya Plain	TrNeoER	-8800	77.2727	NA	NA	NA	1	0.05	0	0	0	1	1	NA	0	2.7	0	0	0.1	0	0	0	0.0853927	NA	0	n	n
Konya Plain	TrNeoER	-8700	77.2727	NA	NA	NA	1	0.05	0	0	0	1	1	NA	0	2.7	0	0	0.1	0	0	0	0.0924584	NA	0	n	n
Konya Plain	TrNeoER	-8600	77.2727	NA	NA	NA	1	0.05	0	0	0	1	1	NA	0	2.7	0	0	0.1	0	0	0	0.0995163	NA	0	n	n
Konya Plain	TrNeoER	-8500	77.2727	NA	NA	NA	1	0.05	0	0	0	1	1	NA	0	2.7	0	0	0.1	0	0	0	0.106567	NA	0	n	n
Konya Plain	TrNeoER	-8400	77.2727	NA	NA	NA	1	0.05	0	0	0	1	1	NA	0	2.7	0	0	0.1	0	0	0	0.113609	NA	0	n	n
Konya Plain	TrNeoER	-8300	77.2727	NA	NA	NA	1	0.05	0	0	0	1	1	NA	0	2.7	0	0	0.1	0	0	0	0.120644	NA	0	n	n
Konya Plain	TrNeoER	-8200	77.2727	NA	NA	NA	1	0.05	0	0	0	1	1	NA	0	2.7	0	0	0.1	0	0	0	0.127671	NA	0	n	n
Konya Plain	TrNeoER	-8100	77.2727	NA	NA	NA	1	0.05	0	0	0	1	1	NA	0	2.7	0	0	0.1	0	0	0	0.13469	NA	0	n	n
Konya Plain	TrNeoER	-8000	77.2727	NA	NA	NA	1	0.05	0	0	0	1	1	NA	0	2.7	0	0	0.1	0	0	0	0.141701	NA	0	n	n
Konya Plain	TrNeoER	-7900	77.2727	NA	NA	NA	1	0.05	0	0	0	1	1	NA	0	2.7	0	0	0.1	0	0	0	0.148494	NA	0	n	n
Konya Plain	TrNeoER	-7800	77.2727	NA	NA	NA	1	0.05	0	0	0	1	1	NA	0	2.7	0	0	0.1	0	0	0	0.15526	NA	0	n	n
Konya Plain	TrNeoER	-7700	77.2727	NA	NA	NA	1	0.05	0	0	0	1	1	NA	0	2.7	0	0	0.1	0	0	0	0.161998	NA	0	n	n
Konya Plain	TrNeoER	-7600	77.2727	NA	NA	NA	1	0.05	0	0	0	1	1	NA	0	2.7	0	0	0.1	0	0	0	0.168707	NA	0	n	n
Konya Plain	TrNeoER	-7500	77.2727	NA	NA	NA	1	0.05	0	0	0	1	1	NA	0	2.7	0	0	0.1	0	0	0	0.175389	NA	0	n	n
Konya Plain	TrNeoER	-7400	77.2727	NA	NA	NA	1	0.05	0	0	0	1	1	NA	0	2.7	0	0	0.1	0	0	0	0.202068	NA	0	n	n
Konya Plain	TrNeoER	-7300	77.2727	NA	NA	NA	1	0.05	0	0	0	1	1	NA	0	2.7	0	0	0.1	0	0	0	0.209424	NA	0	n	n
Konya Plain	TrNeoER	-7200	77.2727	NA	NA	NA	1	0.05	0	0	0	1	1	NA	0	2.7	0	0	0.1	0	0	0	0.216748	NA	0	n	n
Konya Plain	TrNeoER	-7100	77.2727	NA	NA	NA	1	0.05	0	0	0	1	1	NA	0	2.7	0	0	0.1	0	0	0	0.224042	NA	0	n	n
Konya Plain	TrNeoCR	-7000	77.2727	NA	NA	NA	1	0.05	0	0	0	1	1	NA	0	3.6	0.9	0.5	0.1	1	0	0	0.231305	NA	0	y	n
Konya Plain	TrNeoCR	-6900	77.2727	NA	NA	NA	1	0.05	0	0	0	1	1	NA	0	3.6	0.9	0.5	0.1	1	0	0	0.238441	NA	0	n	n
Konya Plain	TrNeoCR	-6800	77.2727	NA	NA	NA	1	0.05	0	0	0	1	1	NA	0	3.6	0.9	0.5	0.1	1	0	0	0.245541	NA	0	n	n
Konya Plain	TrNeoCR	-6700	77.2727	NA	NA	NA	1	0.05	0	0	0	1	1	NA	0	3.6	0.9	0.5	0.1	1	0	0	0.252603	NA	0	n	n
Konya Plain	TrNeoLT	-6600	86.3636	3.51188	NA	3.75967	1	0.05	0.0375	0	0	1	1	NA	0	3.6	2.7	1.5	0.1	1	0	0	0.259629	NA	0	y	n
Konya Plain	TrNeoLT	-6500	86.3636	3.51188	NA	3.75967	1	0.05	0.0375	0	0	1	1	NA	0	3.6	2.7	1.5	0.1	1	0	0	0.266617	NA	0	n	n
Konya Plain	TrNeoLT	-6400	86.3636	3.51188	NA	3.75967	1	0.05	0.0375	0	0	1	1	NA	0	3.6	2.7	1.5	0.1	1	0	0	0.273569	NA	0	n	n
Konya Plain	TrNeoLT	-6300	86.3636	3.51188	NA	3.75967	1	0.05	0.0375	0	0	1	1	NA	0	3.6	2.7	1.5	0.1	1	0	0	0.280483	NA	0	n	n
Konya Plain	TrNeoLT	-6200	86.3636	3.51188	NA	3.75967	1	0.05	0.0375	0	0	1	1	NA	0	3.6	2.7	1.5	0.1	1	0	0	0.287361	NA	0	n	n
Konya Plain	TrNeoLT	-6100	86.3636	3.51188	NA	3.75967	1	0.05	0.0375	0	0	1	1	NA	0	3.6	2.7	1.5	0.1	1	0	0	0.294201	NA	0	n	n
Konya Plain	TrClcER	-6000	86.3636	3.51188	NA	3.49831	1.66667	0.1	0.1	0.0692308	0.1	1.5	1	NA	0	3.6	3.9	1.5	0.1	1	0	0	0.301005	NA	0	y	n
Konya Plain	TrClcER	-5900	86.3636	3.51188	NA	3.49831	1.66667	0.1	0.1	0.0692308	0.1	1.5	1	NA	0	3.6	3.9	1.5	0.1	1	0	0	0.299672	NA	0	n	n
Konya Plain	TrClcER	-5800	86.3636	3.51188	NA	3.49831	1.66667	0.1	0.1	0.0692308	0.1	1.5	1	NA	0	3.6	3.9	1.5	0.1	1	0	0	0.298338	NA	0	n	n
Konya Plain	TrClcER	-5700	86.3636	3.51188	NA	3.49831	1.66667	0.1	0.1	0.0692308	0.1	1.5	1	NA	0	3.6	3.9	1.5	0.1	1	0	0	0.297005	NA	0	n	n
Konya Plain	TrClcER	-5600	86.3636	3.51188	NA	3.49831	1.66667	0.1	0.1	0.0692308	0.1	1.5	1	NA	0	3.6	3.9	1.5	0.1	1	0	0	0.295671	NA	0	n	n
Konya Plain	TrClcER	-5500	86.3636	3.51188	NA	3.49831	1.66667	0.1	0.1	0.0692308	0.1	1.5	1	NA	0	3.6	3.9	1.5	0.1	1	0	0	0.294338	NA	0	n	n
Konya Plain	TrClcER	-5400	86.3636	3.51188	NA	3.49831	1.66667	0.1	0.1	0.0692308	0.1	1.5	1	NA	0	3.6	3.9	1.5	0.1	1	0	0	0.293004	NA	0	n	n
Konya Plain	TrClcER	-5300	86.3636	3.51188	NA	3.49831	1.66667	0.1	0.1	0.0692308	0.1	1.5	1	NA	0	3.6	3.9	1.5	0.1	1	0	0	0.291671	NA	0	n	n
Konya Plain	TrClcER	-5200	86.3636	3.51188	NA	3.49831	1.66667	0.1	0.1	0.0692308	0.1	1.5	1	NA	0	3.6	3.9	1.5	0.1	1	0	0	0.290338	NA	0	n	n
Konya Plain	TrClcER	-5100	86.3636	3.51188	NA	3.49831	1.66667	0.1	0.1	0.0692308	0.1	1.5	1	NA	0	3.6	3.9	1.5	0.1	1	0	0	0.289004	NA	0	n	n
Konya Plain	TrClcLT	-5000	90.9091	NA	1.95424	3.49831	2.5	0.225	0.188889	0.0846154	0.166667	2.25	1.5	0.9	1	3.6	4.1	0.5	0.2	2	0	0	0.287671	NA	0	y	n
Konya Plain	TrClcLT	-4900	90.9091	NA	1.95424	3.49831	2.5	0.225	0.188889	0.0846154	0.166667	2.25	1.5	0.9	1	3.6	4.1	0.5	0.2	2	0	0	0.286655	NA	0	n	n
Konya Plain	TrClcLT	-4800	90.9091	NA	1.95424	3.49831	2.5	0.225	0.188889	0.0846154	0.166667	2.25	1.5	0.9	1	3.6	4.1	0.5	0.2	2	0	0	0.28564	NA	0	n	n
Konya Plain	TrClcLT	-4700	90.9091	NA	1.95424	3.49831	2.5	0.225	0.188889	0.0846154	0.166667	2.25	1.5	0.9	1	3.6	4.1	0.5	0.2	2	0	0	0.284625	NA	0	n	n
Konya Plain	TrClcLT	-4600	90.9091	NA	1.95424	3.49831	2.5	0.225	0.188889	0.0846154	0.166667	2.25	1.5	0.9	1	3.6	4.1	0.5	0.2	2	0	0	0.283609	NA	0	n	n
Konya Plain	TrClcLT	-4500	90.9091	NA	1.95424	3.49831	2.5	0.225	0.188889	0.0846154	0.166667	2.25	1.5	0.9	1	3.6	4.1	0.5	0.2	2	0	0	0.282594	NA	0	n	n
Konya Plain	TrClcLT	-4400	90.9091	NA	1.95424	3.49831	2.5	0.225	0.188889	0.0846154	0.166667	2.25	1.5	0.9	1	3.6	4.1	0.5	0.2	2	0	0	0.281579	NA	0	n	n
Konya Plain	TrClcLT	-4300	90.9091	NA	1.95424	3.49831	2.5	0.225	0.188889	0.0846154	0.166667	2.25	1.5	0.9	1	3.6	4.1	0.5	0.2	2	0	0	0.280564	NA	0	n	n
Konya Plain	TrClcLT	-4200	90.9091	NA	1.95424	3.49831	2.5	0.225	0.188889	0.0846154	0.166667	2.25	1.5	0.9	1	3.6	4.1	0.5	0.2	2	0	0	0.279548	NA	0	y	n
Konya Plain	TrClcLT	-4100	90.9091	NA	1.95424	3.49831	2.5	0.225	0.188889	0.0846154	0.166667	2.25	1.5	0.9	1	3.6	4.1	0.5	0.2	2	0	0	0.278533	NA	0	n	n
Konya Plain	TrClcLT	-4000	90.9091	NA	1.95424	3.49831	2.5	0.225	0.188889	0.0846154	0.166667	2.25	1.5	0.9	1	3.6	4.1	0.5	0.2	2	0	0	0.277518	NA	0	n	n
Konya Plain	TrClcLT	-3900	90.9091	NA	1.95424	3.49831	2.5	0.225	0.188889	0.0846154	0.166667	2.25	1.5	0.9	1	3.6	4.1	0.5	0.2	4	0	0	0.276378	NA	0	y	n
Konya Plain	TrClcLT	-3800	90.9091	NA	1.95424	3.49831	2.5	0.225	0.188889	0.0846154	0.166667	2.25	1.5	0.9	1	3.6	4.1	0.5	0.2	4	0	0	0.275238	NA	0	n	n
Konya Plain	TrClcLT	-3700	90.9091	NA	1.95424	3.49831	2.5	0.225	0.188889	0.0846154	0.166667	2.25	1.5	0.9	1	3.6	4.1	0.5	0.2	4	0	0	0.274098	NA	0	n	n
Konya Plain	TrClcLT	-3600	90.9091	NA	1.95424	3.49831	2.5	0.225	0.188889	0.0846154	0.166667	2.25	1.5	0.9	1	3.6	4.1	0.5	0.2	4	0	0	0.272958	NA	0	n	n
Konya Plain	TrClcLT	-3500	90.9091	NA	1.95424	3.49831	2.5	0.225	0.188889	0.0846154	0.166667	2.25	1.5	0.9	1	3.6	4.1	0.5	0.2	4	0	0	0.271818	NA	0	n	n
Konya Plain	TrClcLT	-3400	90.9091	NA	1.95424	3.49831	2.5	0.225	0.188889	0.0846154	0.166667	2.25	1.5	0.9	1	3.6	4.1	0.5	0.2	4	0	0	0.270678	NA	0	n	n
Konya Plain	TrClcLT	-3300	90.9091	NA	1.95424	3.49831	2.5	0.225	0.188889	0.0846154	0.166667	2.25	1.5	0.9	1	3.6	4.1	0.5	0.2	4	0	0	0.269539	NA	0	n	n
Konya Plain	TrClcLT	-3200	90.9091	NA	1.95424	3.49831	2.5	0.225	0.188889	0.0846154	0.166667	2.25	1.5	0.9	1	3.6	4.1	0.5	0.2	4	0	0	0.268399	NA	0	n	n
Konya Plain	TrClcLT	-3100	90.9091	NA	1.95424	3.49831	2.5	0.225	0.188889	0.0846154	0.166667	2.25	1.5	0.9	1	3.6	4.1	0.5	0.2	4	0	0	0.267259	NA	0	n	n
Konya Plain	TrBrzER	-3000	77.2727	NA	NA	NA	2.33333	0.4	0.44	0.0769231	0.45	2.33333	NA	0.9	2	3.6	6	0.9	0	6	0	0	0.266119	NA	1	y	n
Konya Plain	TrBrzER	-2900	77.2727	NA	NA	NA	2.33333	0.4	0.44	0.0769231	0.45	2.33333	NA	0.9	2	3.6	6	0.9	0	6	0	0	0.26554	NA	1	n	n
Konya Plain	TrBrzER	-2800	77.2727	NA	NA	NA	2.33333	0.4	0.44	0.0769231	0.45	2.33333	NA	0.9	2	3.6	6	0.9	0	6	0	0	0.264962	NA	1	n	n
Konya Plain	TrBrzER	-2700	77.2727	NA	NA	NA	2.33333	0.4	0.44	0.0769231	0.45	2.33333	NA	0.9	2	3.6	6	0.9	0	6	0	0	0.264384	NA	1	n	n
Konya Plain	TrBrzER	-2600	77.2727	NA	NA	NA	2.33333	0.4	0.44	0.0769231	0.45	2.33333	NA	0.9	2	3.6	6	0.9	0	6	0	0	0.263805	NA	1	n	n
Konya Plain	TrBrzER	-2500	77.2727	NA	NA	NA	2.33333	0.4	0.44	0.0769231	0.45	2.33333	NA	0.9	2	3.6	6	0.9	0	6	0	0	0.263227	NA	1	n	n
Konya Plain	TrBrzER	-2400	77.2727	NA	NA	NA	2.33333	0.4	0.44	0.0769231	0.45	2.33333	NA	0.9	2	3.6	6	0.9	0	6	0	0	0.262648	NA	1	n	n
Konya Plain	TrBrzER	-2300	77.2727	NA	NA	NA	2.33333	0.4	0.44	0.0769231	0.45	2.33333	NA	0.9	2	3.6	6	0.9	0	6	0	0	0.26207	NA	1	n	n
Konya Plain	TrBrzER	-2200	77.2727	NA	NA	NA	2.33333	0.4	0.44	0.0769231	0.45	2.33333	NA	0.9	2	3.6	6	0.9	0	6	0	0	0.261491	NA	1	n	n
Konya Plain	TrBrzER	-2100	77.2727	NA	NA	NA	2.33333	0.4	0.44	0.0769231	0.45	2.33333	NA	0.9	2	3.6	6	0.9	0	6	0	0	0.260913	NA	1	n	n
Konya Plain	TrBrzMD	-2000	95.4545	4.87506	4.30103	4	3.33333	0.428571	0.971429	0.369231	0.45	2.875	1.5	1	2	4	6	3	0	6	0	0	0.260334	NA	1	y	n
Konya Plain	TrBrzMD	-1900	95.4545	4.87506	4.30103	4	3.33333	0.428571	0.971429	0.369231	0.45	2.875	1.5	1	2	4	6	3	0	6	0	0	0.260045	NA	1	n	n
Konya Plain	TrBrzMD	-1800	95.4545	4.87506	4.30103	4	3.33333	0.428571	0.971429	0.369231	0.45	2.875	1.5	1	2	4	6	3	0	6	0	0	0.259757	NA	1	y	n
Konya Plain	TrBrzMD	-1700	90.9091	4.87506	4.30103	4	3.33333	0.428571	0.971429	0.369231	0.45	2.875	1.5	1	2	5	6	3	0	6	0	0	0.259468	NA	NA	y	n
Konya Plain	TrHatOK	-1600	100	6.07918	4.79588	4.09691	4.16667	0.875	0.8625	0.615385	0.5	3.875	3	1	2	5	4	3	6	5	0	0	0.383585	0.1875	1	y	n
Konya Plain	TrBrzL2	-1500	100	5.54407	4.79588	4.16137	4.33333	0.75	0.866667	0.538462	0.5	4	3	1	2	5	4	3	6	5	0	0	0.549747	0.1875	1	y	n
Konya Plain	TrBrzL2	-1400	100	5.54407	4.79588	4.16137	4.33333	0.75	0.866667	0.538462	0.5	4	3	1	2	5	4	3	6	5	0	0	0.549134	0.1875	1	n	n
Konya Plain	TrHatNK	-1300	100	6.21748	5.47712	4.24304	4.66667	0.818182	0.8	0.615385	0.5	4.5	4	1	3	5	4	3	6	5	0	0	0.548521	0.1875	1	y	n
Konya Plain	TrHatNK	-1200	100	6.21748	5.54407	4.24304	4.66667	0.818182	0.8	0.615385	0.5	4.5	4	1	3	5	4	3	6	5	0	0	0.547907	0.1875	1	y	n
Konya Plain	TrNHitt	-1100	95.4545	5.07918	2.69897	4.17609	3.66667	0.657143	0.914286	0	NA	3.375	2.5	0.9	3	5	3.9	3	5.7	5	0	0	0.547294	0.1875	1	y	n
Konya Plain	TrNHitt	-1000	95.4545	5.07918	2.69897	4.17609	3.66667	0.657143	0.914286	0	NA	3.375	2.5	0.9	3	5	3.9	3	5.7	5	0	0	0.54668	0.1875	1	n	n
Konya Plain	TrTabal	-900	86.3636	NA	3.69897	NA	3.33333	0	0.9	0.223077	0.166667	3.33333	NA	0.9	3	4.5	3	2.7	4.9	4	0	1	0.546871	0.1875	0	y	n
Konya Plain	TrPhryg	-800	100	6.09691	5	4.24304	3.83333	0	0.96	0.507692	0.166667	3.375	2	1	3	4.5	3.9	2.7	4.9	5	0	1	0.547062	0.1875	0	y	n
Konya Plain	TrPhryg	-700	100	6.09691	5	4.24304	3.83333	0	0.96	0.507692	0.166667	3.375	2	1	3	4.5	3.9	2.7	4.9	5	0	1	0.547253	0.1875	0	n	n
Konya Plain	TrLydia	-600	95.4545	NA	5.39794	4.17609	4.66667	0.6	0.933333	0.746154	0.833333	4.375	3.5	1	3	5	2.9	3	6.4	4	1	1	0.547444	0.1875	0	y	n
Konya Plain	IrAchae	-500	90.9091	NA	NA	5.30103	6.5	0.990909	0.972727	0.946154	0.6	5.875	4	1	3	7	4.1	3	7.6	9.4	1	1	0.547635	0.5625	0	y	y
Konya Plain	IrAchae	-400	90.9091	NA	NA	5.30103	6.5	0.990909	0.972727	0.946154	0.6	5.875	4	1	3	7	4.1	3	7.6	9.4	1	1	0.547826	0.5625	0	n	y
Konya Plain	TrLysim	-300	95.4545	6.39794	5.62325	NA	4.33333	0.7	0.83	0.861538	0.833333	3.75	2	1	3	5	3	3	7.6	7.9	1	1	0.548017	0.09375	0	y	n
Konya Plain	IrSeleu	-200	95.4545	7.36173	NA	4.87506	5.5	0.777778	0.98	0.669231	0.833333	5.125	4	1	2.7	6.3	3.9	3	7.6	8.8	1	1	0.548208	0.5625	0	y	y
Konya Plain	TrCappL	-100	95.4545	5.54407	5.11394	NA	4	0.53	0.814286	0.638462	0.833333	4	4	1	4	5	1.9	3	7.5	5.4	1	1	0.548399	0.09375	0	y	n
Konya Plain	ItRomPr	0	86.3636	NA	NA	NA	8.16667	0.645455	0.991667	0.923077	0.833333	7.125	4	1	4	7	2.9	3	8	10	1	1	0.54859	0.1875	0	y	y
Konya Plain	ItRomPr	100	86.3636	NA	NA	NA	8.16667	0.645455	0.991667	0.923077	0.833333	7.125	4	1	4	7	2.9	3	8	10	1	1	0.549791	0.1875	0	n	y
Konya Plain	ItRomPr	200	86.3636	NA	NA	NA	8.16667	0.645455	0.991667	0.923077	0.833333	7.125	4	1	4	7	2.9	3	8	10	1	1	0.550993	0.1875	0	n	y
Konya Plain	TrRomDm	300	95.4545	7.74036	6.62839	5.90309	7.5	0.827273	0.991667	0.915385	0.833333	6.875	5	1	4	7	2.8	3	6.8	8.8	1	1	0.552195	NA	0	y	n
Konya Plain	TrERom*	400	100	7.17609	6.11394	5.47712	7.66667	0.909091	0.916667	0.992308	0.833333	7.5	7	1	4	7	6	3	8	10	1	1	0.822616	1	0	y	n
Konya Plain	TrERom*	500	100	7.30103	6.14613	5.69897	7.66667	0.909091	0.916667	0.992308	0.833333	7.5	7	1	4	7	6	3	8	10	1	1	0.824402	1	0	y	n
Konya Plain	TrERom*	600	100	7.1383	6.21748	5.30103	7.66667	0.909091	0.916667	0.992308	0.833333	7.5	7	1	4	7	6	3	8	10	1	1	0.826188	1	0	y	n
Konya Plain	TrByzM1	700	100	6.75967	5.76716	5.01072	7.33333	0.909091	0.9	0.923077	0.833333	7.25	7	1	4	7	6	3	8	10	1	1	0.827975	1	0	y	n
Konya Plain	TrByzM1	800	100	6.81291	5.76716	5.35218	7.33333	0.909091	0.9	0.923077	0.833333	7.25	7	1	4	7	6	3	8	10	1	1	0.829761	1	0	y	n
Konya Plain	TrByzM2	900	100	6.90309	5.716	5	7.5	0.909091	0.916667	0.923077	0.833333	7.375	7	1	4	7	6	3	8	9	1	1	0.831547	1	0	y	n
Konya Plain	TrByzM2	1000	100	7.07918	5.90849	5.39794	7.5	0.909091	0.916667	0.923077	0.833333	7.375	7	1	4	7	6	3	8	9	1	1	0.833333	1	0	y	n
Konya Plain	TrRum**	1100	100	6.24304	5.43933	4.54407	4.83333	0.82	0.98	0.9	0.833333	4.625	4	1	3.6	5.4	5.9	3	7.9	4.6	1	1	0.833333	1	0	y	n
Konya Plain	TrRum**	1200	100	6.24304	5.43933	4.54407	4.83333	0.82	0.98	0.9	0.833333	4.625	4	1	3.6	7.2	5.9	3	7.9	4.6	1	1	0.833333	1	0	y	n
Konya Plain	IrIlkhn	1300	90.9091	NA	6.57978	NA	5.5	0.777778	0.9	0.846154	1	4.875	3	1	4	8	6	3	7	7.8	1	1	0.833333	1	0	y	y
Konya Plain	TrOttm1	1400	100	6.69897	4.8451	4.39794	5	0.77	0.89	0.961538	0.833333	4.25	2	1	4	8	6	3	7	9	1	1	0.833333	1	0	y	n
Konya Plain	TrOttm2	1500	100	6.95424	5.93752	4.74036	5.83333	0.981818	0.9	1	0.833333	5.375	4	1	4	10	6	3	7	8.5	1	1	0.833333	1	0	y	n
Konya Plain	TrOttm3	1600	100	7.44716	6.68449	5.8293	8.16667	1	0.916667	1	0.833333	7.125	4	1	4	10	5.9	3	8	8	1	1	1	1	0	y	n
Konya Plain	TrOttm4	1700	100	7.38021	6.69197	5.8451	8.16667	1	0.916667	0.946154	0.833333	7.125	4	1	4	10	4.8	3	8	7.9	1	1	1.16667	1	0	y	n
Konya Plain	TrOttm4	1800	95.4545	7.38021	NA	5.75587	8.16667	1	0.916667	0.946154	0.833333	7.125	4	1	4	10	4.8	3	8	7.9	1	1	1.33333	1	0	y	n
Yemeni Coastal Plain	YeNeoL*	-3500	59.0909	NA	NA	NA	1.5	0	NA	0	NA	1.5	NA	NA	0	2	3.3	0	0.8	0	0	0	0	NA	NA	y	n
Yemeni Coastal Plain	YeNeoL*	-3400	59.0909	NA	NA	NA	1.5	0	NA	0	NA	1.5	NA	NA	0	2	3.3	0	0.8	0	0	0	0	NA	NA	n	n
Yemeni Coastal Plain	YeNeoL*	-3300	59.0909	NA	NA	NA	1.5	0	NA	0	NA	1.5	NA	NA	0	2	3.3	0	0.8	0	0	0	0	NA	NA	n	n
Yemeni Coastal Plain	YeNeoL*	-3200	59.0909	NA	NA	NA	1.5	0	NA	0	NA	1.5	NA	NA	0	2	3.3	0	0.8	0	0	0	0	NA	NA	n	n
Yemeni Coastal Plain	YeNeoL*	-3100	59.0909	NA	NA	NA	1.5	0	NA	0	NA	1.5	NA	NA	0	2	3.3	0	0.8	0	0	0	0	NA	NA	n	n
Yemeni Coastal Plain	YeNeoL*	-3000	59.0909	NA	NA	NA	1.5	0	NA	0	NA	1.5	NA	NA	1.8	2	3.3	0	0.8	0	0	0	0.0242939	NA	NA	y	n
Yemeni Coastal Plain	YeNeoL*	-2900	59.0909	NA	NA	NA	1.5	0	NA	0	NA	1.5	NA	NA	1.8	2	3.3	0	0.8	0	0	0	0.0248733	NA	NA	n	n
Yemeni Coastal Plain	YeNeoL*	-2800	59.0909	NA	NA	NA	1.5	0	NA	0	NA	1.5	NA	NA	1.8	2	3.3	0	0.8	0	0	0	0.0254526	NA	NA	n	n
Yemeni Coastal Plain	YeNeoL*	-2700	59.0909	NA	NA	NA	1.5	0	NA	0	NA	1.5	NA	NA	1.8	2	3.3	0	0.8	0	0	0	0.026032	NA	NA	n	n
Yemeni Coastal Plain	YeNeoL*	-2600	59.0909	NA	NA	NA	1.5	0	NA	0	NA	1.5	NA	NA	1.8	2	3.3	0	0.8	0	0	0	0.0266114	NA	NA	n	n
Yemeni Coastal Plain	YeNeoL*	-2500	59.0909	NA	NA	NA	1.5	0	NA	0	NA	1.5	NA	NA	1.8	2	3.3	0	0.8	0	0	0	0.0271907	NA	NA	n	n
Yemeni Coastal Plain	YeNeoL*	-2400	59.0909	NA	NA	NA	1.5	0	NA	0	NA	1.5	NA	NA	1.8	2	3.3	0	0.8	0	0	0	0.0277701	NA	NA	n	n
Yemeni Coastal Plain	YeNeoL*	-2300	59.0909	NA	NA	NA	1.5	0	NA	0	NA	1.5	NA	NA	1.8	2	3.3	0	0.8	0	0	0	0.0283495	NA	NA	n	n
Yemeni Coastal Plain	YeNeoL*	-2200	59.0909	NA	NA	NA	1.5	0	NA	0	NA	1.5	NA	NA	1.8	2	3.3	0	0.8	0	0	0	0.0289288	NA	NA	n	n
Yemeni Coastal Plain	YeNeoL*	-2100	59.0909	NA	NA	NA	1.5	0	NA	0	NA	1.5	NA	NA	1.8	2	3.3	0	0.8	0	0	0	0.0295082	NA	NA	n	n
Yemeni Coastal Plain	YeNeoL*	-2000	59.0909	NA	NA	NA	1.5	0	NA	0	NA	1.5	NA	NA	1.8	2	3.3	0	0.8	0	0	0	0.0300875	NA	NA	n	n
Yemeni Coastal Plain	YeNeoL*	-1900	59.0909	NA	NA	NA	1.5	0	NA	0	NA	1.5	NA	NA	1.8	2	3.3	0	0.8	0	0	0	0.0301414	NA	NA	n	n
Yemeni Coastal Plain	YeNeoL*	-1800	59.0909	NA	NA	NA	1.5	0	NA	0	NA	1.5	NA	NA	1.8	2	3.3	0	0.8	0	0	0	0.0301954	NA	NA	n	n
Yemeni Coastal Plain	YeNeoL*	-1700	59.0909	NA	NA	NA	1.5	0	NA	0	NA	1.5	NA	NA	1.8	2	3.3	0	0.8	0	0	0	0.0302493	NA	NA	n	n
Yemeni Coastal Plain	YeNeoL*	-1600	59.0909	NA	NA	NA	1.5	0	NA	0	NA	1.5	NA	NA	1.8	2	3.3	0	0.8	0	0	0	0.0303032	NA	NA	n	n
Yemeni Coastal Plain	YeNeoL*	-1500	59.0909	NA	NA	NA	1.5	0	NA	0	NA	1.5	NA	NA	1.8	2	3.3	0	0.8	0	0	0	0.322313	NA	NA	n	n
Yemeni Coastal Plain	YeNeoL*	-1400	59.0909	NA	NA	NA	1.5	0	NA	0	NA	1.5	NA	NA	1.8	2	3.3	0	0.8	0	0	0	0.322885	NA	NA	n	n
Yemeni Coastal Plain	YeNeoL*	-1300	59.0909	NA	NA	NA	1.5	0	NA	0	NA	1.5	NA	NA	1.8	2	3.3	0	0.8	0	0	0	0.323458	NA	NA	n	n
Yemeni Coastal Plain	YeLBA**	-1200	59.0909	NA	NA	NA	2	0	NA	0	NA	2	NA	NA	2	2	3.3	0	0.8	2.4	0	0	0.32403	NA	NA	y	n
Yemeni Coastal Plain	YeLBA**	-1100	59.0909	NA	NA	NA	2	0	NA	0	NA	2	NA	NA	2	2	3.3	0	0.8	2.4	0	0	0.324602	NA	NA	n	n
Yemeni Coastal Plain	YeLBA**	-1000	59.0909	NA	NA	NA	2	0	NA	0	NA	2	NA	NA	2	2	3.3	0	0.8	2.4	0	0	0.325175	NA	NA	n	n
Yemeni Coastal Plain	YeLBA**	-900	59.0909	NA	NA	NA	2	0	NA	0	NA	2	NA	NA	2	2	3.3	0	0.8	2.4	0	0	0.336544	NA	NA	n	n
Yemeni Coastal Plain	YeSabaC	-800	72.7273	NA	NA	4.54407	3.5	0	1	0.223077	NA	3.5	NA	NA	0	3.6	2	2	0	2.8	0	0	0.347914	0.0625	NA	y	n
Yemeni Coastal Plain	YeSabaC	-700	72.7273	NA	NA	4.54407	3.5	0	1	0.223077	NA	3.5	NA	NA	0	3.6	2	2	0	2.8	0	0	0.359284	0.0625	NA	n	n
Yemeni Coastal Plain	YeSabaC	-600	72.7273	NA	NA	4.54407	3.5	0	1	0.223077	NA	3.5	NA	NA	0	3.6	2	2	0	2.8	0	0	0.370654	0.0625	NA	n	n
Yemeni Coastal Plain	YeSabaC	-500	72.7273	NA	NA	4.54407	3.5	0	1	0.223077	NA	3.5	NA	NA	0	3.6	2	2	0	2.8	0	1	0.382024	0.0625	NA	n	n
Yemeni Coastal Plain	YeQatab	-400	72.7273	NA	NA	4.54407	3.5	0	0.95	0.230769	NA	3.5	NA	NA	3	0	2	2	0	2.8	0	1	0.393393	0.0625	NA	y	n
Yemeni Coastal Plain	YeQatab	-300	72.7273	NA	NA	4.54407	3.5	0	0.95	0.230769	NA	3.5	NA	NA	3	0	2	2	0	2.8	0	1	0.404763	0.0625	NA	n	n
Yemeni Coastal Plain	YeQatab	-200	72.7273	NA	NA	4.54407	3.5	0	0.95	0.230769	NA	3.5	NA	NA	3	0	2	2	0	2.8	0	1	0.416133	0.0625	NA	n	n
Yemeni Coastal Plain	YeSaRay	-100	68.1818	NA	NA	NA	3	0	1	0.223077	NA	3	NA	NA	3.6	0	0	0	0	1.8	0	1	0.427503	0.0625	NA	y	n
Yemeni Coastal Plain	YeSaRay	0	68.1818	NA	NA	NA	3	0	1	0.223077	NA	3	NA	NA	3.6	0	0	0	0	1.8	0	1	0.438873	0.0625	NA	n	n
Yemeni Coastal Plain	YeSaRay	100	68.1818	NA	NA	NA	3	0	1	0.223077	NA	3	NA	NA	3.6	0	0	0	0	1.8	0	1	0.468954	0.0625	NA	n	n
Yemeni Coastal Plain	EtAksm1	200	86.3636	5.74036	5.54407	5.00966	4.5	0.685714	0.842857	0.7	0.666667	4	2.5	NA	4	0	0	0	0	5	1	1	0.499034	NA	NA	y	n
Yemeni Coastal Plain	YeHmyr1	300	90.9091	5.60206	5.47712	4.30103	4.66667	0.609091	0.95	0.623077	0.833333	4.375	3.5	NA	4	4.5	4	3	4.9	5.4	1	1	0.529115	0.0625	NA	y	n
Yemeni Coastal Plain	YeHmyr2	400	95.4545	5.60206	5.47712	4.30103	4.66667	0.609091	0.78	0.623077	0.833333	4.25	3	1	4	4.5	4	3	4.9	5.4	1	1	0.559196	0.5625	NA	y	n
Yemeni Coastal Plain	YeHmyr2	500	95.4545	5.60206	5.47712	4.30103	4.66667	0.609091	0.78	0.623077	0.833333	4.25	3	1	4	4.5	4	3	4.9	5.4	1	1	0.589277	0.5625	NA	n	n
Yemeni Coastal Plain	IrSasn2	600	81.8182	NA	NA	NA	6.66667	0.5875	0.9875	0.823077	0.833333	6.125	4.5	1	4	7	3.9	3	8	9	1	1	0.619358	1	NA	y	y
Yemeni Coastal Plain	SyCalUm	700	81.8182	NA	NA	NA	5.75	0.511111	0.990909	0.992308	0.666667	4.5	2	1	4	8	3	3	7	8	1	1	0.649439	1	NA	y	y
Yemeni Coastal Plain	IqAbbs1	800	81.8182	NA	NA	NA	6	0.554545	0.983333	1	0.833333	5	2	1	4	7	4	3	7.6	6.8	1	1	0.67952	1	NA	y	y
Yemeni Coastal Plain	YeZiyad	900	77.2727	NA	5	NA	3.25	0.7125	NA	0.361538	0	3.25	NA	1	3.6	6.3	3.6	2.7	7.2	6.3	1	1	0.709601	1	NA	y	n
Yemeni Coastal Plain	YeZiyad	1000	77.2727	NA	5	NA	3.25	0.7125	NA	0.361538	0	3.25	NA	1	3.6	6.3	3.6	2.7	7.2	6.3	1	1	0.739682	1	NA	n	n
Yemeni Coastal Plain	YeWarLd	1100	86.3636	NA	5.47712	NA	4.25	0.766667	0.975	0.753846	0.833333	4	3.5	1	3.6	6.3	4.5	2.7	7.2	6.3	1	1	0.739682	1	NA	y	n
Yemeni Coastal Plain	EgAyyub	1200	81.8182	NA	NA	NA	5.83333	0.8	0.909091	1	0.833333	5.375	4	1	4	7	5.9	3	6	8.9	1	1	0.739682	1	NA	y	y
Yemeni Coastal Plain	YeRasul	1300	86.3636	NA	NA	4.69897	4.5	0.877778	0.95	0.769231	0.75	4.16667	3.5	1	3.6	6.3	5.5	2.7	5.4	6.3	1	1	0.739682	1	NA	y	n
Yemeni Coastal Plain	YeRasul	1400	86.3636	NA	NA	4.69897	4.5	0.877778	0.95	0.769231	0.75	4.16667	3.5	1	3.6	6.3	5.5	2.7	5.4	6.3	1	1	0.739682	1	NA	n	n
Yemeni Coastal Plain	YeTahir	1500	81.8182	NA	NA	NA	4.5	0.855556	0.955556	0.769231	0.833333	4.16667	3.5	1	3.6	9	5.6	3	5.8	5	1	1	0.739682	1	NA	y	n
Yemeni Coastal Plain	TrOttm3	1600	81.8182	NA	NA	NA	8.16667	1	0.916667	1	0.833333	7.125	4	1	4	10	5.9	3	8	8	1	1	0.887618	1	NA	y	y
Yemeni Coastal Plain	YeQasmi	1700	86.3636	NA	NA	NA	3.33333	0.5	0.6	0.738462	0.833333	3.25	3	1	4	10	2.7	2.7	0	1	1	1	1.03555	1	0	y	n
Yemeni Coastal Plain	YeQasmi	1800	86.3636	NA	NA	NA	3.33333	0.5	0.6	0.738462	0.833333	3.25	3	1	4	10	2.7	2.7	0	1	1	1	1.18349	1	0	n	n
Sogdiana	TjSaraz	-3500	72.7273	NA	NA	3.64098	2.5	0.0333333	0.9	0	0.15	2.5	NA	NA	1.8	3.6	2.8	0	0	0.4	0	0	0.1436	NA	NA	y	n
Sogdiana	TjSaraz	-3400	72.7273	NA	NA	3.64098	2.5	0.0333333	0.9	0	0.15	2.5	NA	NA	1.8	3.6	2.8	0	0	0.4	0	0	0.143969	NA	NA	n	n
Sogdiana	TjSaraz	-3300	72.7273	NA	NA	3.64098	2.5	0.0333333	0.9	0	0.15	2.5	NA	NA	1.8	3.6	2.8	0	0	0.4	0	0	0.144338	NA	NA	n	n
Sogdiana	TjSaraz	-3200	72.7273	NA	NA	3.64098	2.5	0.0333333	0.9	0	0.15	2.5	NA	NA	1.8	3.6	2.8	0	0	0.4	0	0	0.144707	NA	NA	n	n
Sogdiana	TjSaraz	-3100	72.7273	NA	NA	3.64098	2.5	0.0333333	0.9	0	0.15	2.5	NA	NA	1.8	3.6	2.8	0	0	0.4	0	0	0.145076	NA	NA	n	n
Sogdiana	TjSaraz	-3000	72.7273	NA	NA	3.64098	2.5	0.0333333	0.9	0	0.15	2.5	NA	NA	1.8	3.6	2.8	0	0	0.4	0	0	0.290891	NA	NA	n	n
Sogdiana	TjSaraz	-2900	72.7273	NA	NA	3.64098	2.5	0.0333333	0.9	0	0.15	2.5	NA	NA	1.8	3.6	2.8	0	0	0.4	0	0	0.291478	NA	NA	n	n
Sogdiana	TjSaraz	-2800	72.7273	NA	NA	3.64098	2.5	0.0333333	0.9	0	0.15	2.5	NA	NA	1.8	3.6	2.8	0	0	0.4	0	0	0.292065	NA	NA	n	n
Sogdiana	TjSaraz	-2700	72.7273	NA	NA	3.64098	2.5	0.0333333	0.9	0	0.15	2.5	NA	NA	1.8	3.6	2.8	0	0	0.4	0	0	0.292652	NA	NA	n	n
Sogdiana	TjSaraz	-2600	72.7273	NA	NA	3.64098	2.5	0.0333333	0.9	0	0.15	2.5	NA	NA	1.8	3.6	2.8	0	0	0.4	0	0	0.293239	NA	NA	n	n
Sogdiana	TjSaraz	-2500	72.7273	NA	NA	3.64098	2.5	0.0333333	0.9	0	0.15	2.5	NA	NA	1.8	3.6	2.8	0	0	0.4	0	0	0.293827	NA	NA	n	n
Sogdiana	TjSaraz	-2400	72.7273	NA	NA	3.64098	2.5	0.0333333	0.9	0	0.15	2.5	NA	NA	1.8	3.6	2.8	0	0	0.4	0	0	0.294414	NA	NA	n	n
Sogdiana	TjSaraz	-2300	72.7273	NA	NA	3.64098	2.5	0.0333333	0.9	0	0.15	2.5	NA	NA	1.8	3.6	2.8	0	0	0.4	0	0	0.295001	NA	NA	n	n
Sogdiana	TjSaraz	-2200	72.7273	NA	NA	3.64098	2.5	0.0333333	0.9	0	0.15	2.5	NA	NA	1.8	3.6	2.8	0	0	0.4	0	0	0.295588	NA	NA	n	n
Sogdiana	TjSaraz	-2100	72.7273	NA	NA	3.64098	2.5	0.0333333	0.9	0	0.15	2.5	NA	NA	1.8	3.6	2.8	0	0	0.4	0	0	0.296175	NA	NA	n	n
Sogdiana	KzAndro	-2000	86.3636	NA	4.03141	2.17609	1.5	0.05	1	0	0.15	1.5	NA	NA	2	5	4.9	3	6.5	5.9	0	0	0.296762	0.09375	0	y	n
Sogdiana	KzAndro	-1900	86.3636	NA	4.03141	2.17609	1.5	0.05	1	0	0.15	1.5	NA	NA	2	5	4.9	3	6.5	5.9	0	0	0.296938	0.09375	0	n	n
Sogdiana	KzAndro	-1800	86.3636	NA	4.03141	2.17609	1.5	0.05	1	0	0.15	1.5	NA	NA	2	5	4.9	3	6.5	5.9	0	0	0.297115	0.09375	0	n	n
Sogdiana	KzAndro	-1700	86.3636	NA	4.03141	2.17609	1.5	0.05	1	0	0.15	1.5	NA	NA	2	5	4.9	3	6.5	5.9	0	0	0.297291	0.09375	0	n	n
Sogdiana	KzAndro	-1600	86.3636	NA	4.03141	2.17609	1.5	0.05	1	0	0.15	1.5	NA	NA	2	5	4.9	3	6.5	5.9	0	0	0.297467	0.09375	0	n	n
Sogdiana	KzAndro	-1500	86.3636	NA	4.03141	2.17609	1.5	0.05	1	0	0.15	1.5	NA	NA	2	5	4.9	3	6.5	5.9	0	0	0.297643	0.09375	0	n	n
Sogdiana	UzKok01	-1400	72.7273	NA	NA	NA	1.16667	0	0.0333333	0	NA	1.125	1	NA	2.7	4.5	0	2.7	4.7	4.5	0	0	0.297819	0.09375	NA	y	n
Sogdiana	UzKok01	-1300	72.7273	NA	NA	NA	1.16667	0	0.0333333	0	NA	1.125	1	NA	2.7	4.5	0	2.7	4.7	4.5	0	0	0.297995	0.09375	NA	n	n
Sogdiana	UzKok01	-1200	72.7273	NA	NA	NA	1.16667	0	0.0333333	0	NA	1.125	1	NA	2.7	4.5	0	2.7	4.7	4.5	0	0	0.298171	0.09375	NA	n	n
Sogdiana	UzKok01	-1100	72.7273	NA	NA	NA	1.16667	0	0.0333333	0	NA	1.125	1	NA	2.7	4.5	0	2.7	4.7	4.5	0	0	0.298348	0.09375	NA	n	n
Sogdiana	UzKok01	-1000	72.7273	NA	NA	NA	1.16667	0	0.0333333	0	NA	1.125	1	NA	2.7	4.5	0	2.7	4.7	4.5	0	0	0.298524	0.09375	NA	n	n
Sogdiana	UzKhw01	-900	86.3636	4.87506	NA	4.39794	4	0	0.933333	0	0.0666667	4	NA	0.9	3	4.5	2.9	2.7	1.8	2.8	1	0	0.298708	0.09375	NA	y	n
Sogdiana	UzKhw01	-800	86.3636	4.87506	NA	4.39794	4	0	0.933333	0	0.0666667	4	NA	0.9	3	4.5	2.9	2.7	1.8	2.8	1	1	0.298893	0.09375	NA	n	n
Sogdiana	UzKok02	-700	86.3636	NA	NA	4.39794	2	0.2	0.333333	0	0.166667	1.66667	1	0.9	3	5	5.7	3	2.9	4.5	1	1	0.299077	0.25	NA	y	n
Sogdiana	UzKok02	-600	86.3636	NA	NA	4.39794	2	0.2	0.333333	0	0.166667	1.66667	1	0.9	3	5	5.7	3	2.9	4.5	1	1	0.299262	0.25	NA	n	n
Sogdiana	IrAchae	-500	90.9091	NA	NA	5.30103	6.5	0.990909	0.972727	0.946154	0.6	5.875	4	1	3	7	4.1	3	7.6	9.4	1	1	1.49723	0.5625	0	y	y
Sogdiana	IrAchae	-400	90.9091	NA	NA	5.30103	6.5	0.990909	0.972727	0.946154	0.6	5.875	4	1	3	7	4.1	3	7.6	9.4	1	1	1.49815	0.5625	0	n	y
Sogdiana	IrSeleu	-300	95.4545	7.36173	NA	4.87506	5.5	0.777778	0.98	0.669231	0.833333	5.125	4	1	2.7	6.3	3.9	3	7.6	8.8	1	1	1.49908	0.5625	0	y	y
Sogdiana	AfGrBct	-200	100	6.24304	6.34242	4.57403	4.5	0.7625	0.857143	0.8	0.833333	3.75	1.5	0.9	3	7	2.9	3	8	8	1	1	1.5	0.375	0	y	n
Sogdiana	AfTochr	-100	90.9091	5.21085	4.17609	NA	3	0.45	0.725	0.7	0.833333	2.625	1.5	0.9	3	6	5.9	3	6	5.4	1	1	1.50092	0.375	NA	y	n
Sogdiana	AfTochr	0	90.9091	5.21085	4.17609	NA	3	0.45	0.725	0.7	0.833333	2.625	1.5	0.9	3	6	5.9	3	6	5.4	1	1	1.50185	0.375	NA	n	n
Sogdiana	AfKushn	100	95.4545	NA	6.35218	5.17609	4.66667	0.777778	0.8	0.769231	0.833333	4.25	3	1	4	5.4	5.9	3	8	8.8	1	1	1.50046	1	0	y	n
Sogdiana	AfKushn	200	95.4545	NA	6.35218	5	4.66667	0.777778	0.8	0.769231	0.833333	4.25	3	1	4	5.4	5.9	3	8	8.8	1	1	1.49908	1	0	y	n
Sogdiana	IrSasn1	300	90.9091	6.69897	NA	NA	6.5	0.5	0.98	0.569231	0.833333	6	4.5	1	4	7	3.9	3	8	5.6	1	1	1.49769	1	0	y	y
Sogdiana	AfKidar	400	90.9091	6.09691	5.39794	NA	4	0.7	0.785714	0.638462	0.833333	3.375	1.5	0.9	4	6.3	4	3	6.9	6	1	1	1.49631	NA	0	y	n
Sogdiana	AfHepht	500	95.4545	7.42325	6.45864	NA	3.66667	0.657143	0.92	0.923077	0.833333	3	1	1	4	6.3	5.7	3	7.6	6.5	1	1	1.49493	1	1	y	n
Sogdiana	KgWTurk	600	95.4545	6.24304	6.49831	NA	3.83333	0.671429	0.7	0.861538	0.6	3.25	1.5	1	3	6.3	5.5	3	7.2	0	1	1	1.49354	1	1	y	n
Sogdiana	UzSogdi	700	100	4.51188	4.17609	4.43933	3.33333	0.772727	0.777778	0.9	0.833333	3	2	1	3.6	6.3	4.5	3	7.7	4.5	1	1	1.49216	1	0	y	n
Sogdiana	IqAbbs1	800	86.3636	NA	NA	NA	6	0.554545	0.983333	1	0.833333	5	2	1	4	7	4	3	7.6	6.8	1	1	1.49077	1	0	y	y
Sogdiana	UzSamnd	900	100	6.77815	5.77815	5.11394	5.66667	0.9	0.916667	0.846154	0.833333	5	3	1	4	6.3	4.6	3	7.6	7.8	1	1	1.48939	1	0	y	n
Sogdiana	KgKarKh	1000	100	6.39794	6.30103	5.30103	5	0.881818	0.7375	0.830769	0.833333	4.5	3	1	4	5	4.7	3	7.2	5	1	1	1.48801	1	0	y	n
Sogdiana	KgKarKh	1100	86.3636	NA	NA	NA	5	0.881818	0.7375	0.830769	0.833333	4.5	3	1	4	5	4.7	3	7.2	5	1	1	1.48801	1	0	y	n
Sogdiana	KgKarKh	1200	100	6.35218	6.14613	5.47712	5	0.881818	0.7375	0.830769	0.833333	4.5	3	1	4	5	4.7	3	7.2	5	1	1	1.48801	1	0	y	n
Sogdiana	UzChagt	1300	95.4545	6.30103	6.54407	NA	4.16667	0.55	0.8	0.830769	0.833333	3.5	1.5	1	4	5	2.9	3	8	2.8	1	1	1.48801	1	1	y	n
Sogdiana	UzTimur	1400	100	7.6902	6.74036	5.17609	6.16667	0.8	0.975	0.838462	0.833333	5.125	2	1	4	7.2	5	3	8	7.2	1	1	1.48801	1	0	y	n
Sogdiana	UzTimur	1500	90.9091	NA	NA	5.17609	6.16667	0.8	0.975	0.838462	0.833333	5.125	2	1	4	7.2	5	3	8	7.2	1	1	1.48801	1	0	y	n
Sogdiana	UzJanid	1600	95.4545	5.92942	5.35218	NA	5.66667	0.728571	0.8625	0.692308	0.833333	4.875	2.5	1	3.6	9	4.5	3	7.2	0	1	1	1.78561	1	0	y	n
Sogdiana	UzJanid	1700	95.4545	6	5.35218	NA	5.66667	0.728571	0.8625	0.692308	0.833333	4.875	2.5	1	3.6	9	4.5	3	7.2	0	1	1	2.08321	1	0	y	n
Orkhon Valley	MnXngnE	-1400	95.4545	4.57403	5.72016	NA	2.33333	0.1	0.1	0.0846154	0.15	2	1	0.9	2	4	2	0.2	2.7	3	0	0	0	0.0078125	1	y	n
Orkhon Valley	MnXngnE	-1300	95.4545	4.57403	5.72016	NA	2.33333	0.1	0.1	0.0846154	0.15	2	1	0.9	2	4	2	0.2	2.7	3	0	0	0	0.0078125	1	y	n
Orkhon Valley	MnXngnE	-1200	95.4545	4.57403	5.72016	NA	2.33333	0.1	0.1	0.0846154	0.15	2	1	0.9	2	4	2	0.2	2.7	3	0	0	0	0.0078125	1	n	n
Orkhon Valley	MnXngnE	-1100	95.4545	4.57403	5.72016	NA	2.33333	0.1	0.1	0.0846154	0.15	2	1	0.9	2	4	2	0.2	2.7	3	0	0	0	0.0078125	1	n	n
Orkhon Valley	MnXngnE	-1000	95.4545	4.57403	5.72016	NA	2.33333	0.1	0.1	0.0846154	0.15	2	1	0.9	2	4	2	0.2	2.7	3	0	0	0	0.0078125	1	n	n
Orkhon Valley	MnXngnE	-900	95.4545	4.57403	5.72016	NA	2.33333	0.1	0.1	0.0846154	0.15	2	1	0.9	2	4	2	0.2	2.7	3	0	0	0	0.0078125	1	n	n
Orkhon Valley	MnXngnE	-800	95.4545	4.57403	5.72016	NA	2.33333	0.1	0.1	0.0846154	0.15	2	1	0.9	2	4	2	0.2	2.7	3	0	0	0	0.0078125	1	n	n
Orkhon Valley	MnXngnE	-700	95.4545	4.57403	5.72016	NA	2.33333	0.1	0.1	0.0846154	0.15	2	1	0.9	3	4	5	3	2.7	3	1	0	0	0.0078125	1	y	n
Orkhon Valley	MnXngnE	-600	95.4545	4.57403	5.72016	NA	2.33333	0.1	0.1	0.0846154	0.15	2	1	0.9	3	4	5	3	2.7	3	1	0	0	0.0078125	1	n	n
Orkhon Valley	MnXngnE	-500	95.4545	4.57403	5.72016	NA	2.33333	0.1	0.1	0.0846154	0.15	2	1	0.9	3	5	5	3	5	3	1	0	0	0.0078125	1	y	n
Orkhon Valley	MnXngnE	-400	95.4545	4.87506	6.02119	NA	2.33333	0.1	0.1	0.0846154	0.15	2	1	0.9	3	5	5	3	5	3	1	0	0	0.0078125	1	y	n
Orkhon Valley	MnXngnE	-300	95.4545	4.87506	6.02119	NA	2.33333	0.1	0.1	0.0846154	0.15	2	1	0.9	3	5	5	3	5	3	1	1	0	0.0078125	1	n	n
Orkhon Valley	MnXngnM	-200	100	6.17609	6.61278	3.60206	4	0.163636	0.0666667	0.0230769	0.166667	3.25	1	1	3	6	5.45	3	5.6	5.5	1	1	0	0.0078125	1	y	n
Orkhon Valley	MnXngnM	-100	100	6.17609	6.61278	3.60206	4	0.163636	0.0666667	0.0230769	0.166667	3.25	1	1	3	6	5.45	3	5.6	5.5	1	1	0	0.0078125	1	n	n
Orkhon Valley	MnXngnL	0	100	6.09691	6.5563	3.60206	4	0.1875	0.0666667	0.0846154	0.166667	3.25	1	1	3	6	5.45	3	5.6	2.9	1	1	0	0.0078125	1	y	n
Orkhon Valley	MnXianb	100	95.4545	6.09691	6.53148	NA	4.25	0.075	0.0833333	0.153846	0.166667	3.16667	1	0.1	3	5	5	3	5.5	2.8	1	1	0	0.0078125	0	y	n
Orkhon Valley	MnXianb	200	95.4545	6.09691	6.53148	NA	4.25	0.075	0.0833333	0.153846	0.166667	3.16667	1	0.1	3	5	5	3	5.5	2.8	1	1	0	0.0078125	0	n	n
Orkhon Valley	MnRourn	300	95.4545	5.87506	6.60206	NA	3.16667	0.29	0.166667	0.130769	0.166667	2.625	1	1	3	4.5	2	0	2.7	1.9	1	1	0	0.375	0	y	n
Orkhon Valley	MnRourn	400	95.4545	5.87506	6.60206	NA	3.16667	0.29	0.166667	0.130769	0.166667	2.625	1	1	3	4.5	2	0	2.7	1.9	1	1	0	0.375	0	n	n
Orkhon Valley	MnRourn	500	95.4545	5.87506	6.60206	NA	3.16667	0.29	0.233333	0.592308	0.166667	2.875	2	1	3	4.5	2	0	2.7	1.9	1	1	0	0.375	0	y	n
Orkhon Valley	MnETurk	600	95.4545	5.65321	6.67669	NA	3.16667	0.3	0.9	0.430769	0.666667	2.875	2	1	3	5	1	3	3.6	0	1	1	0	0.375	1	y	n
Orkhon Valley	MnTurk2	700	95.4545	5.65321	6.54407	NA	3.16667	0.414286	0.0666667	0.446154	0.666667	2.875	2	1	3.6	5	1	3	3.6	0	1	1	0	0.375	1	y	n
Orkhon Valley	MnUigur	800	95.4545	5.65321	6.35218	NA	4.16667	0.2	0.966667	0.153846	0.6	3.875	3	1	3.6	4.5	1	3	2.7	1.9	1	1	0	0.375	0.5	y	n
Orkhon Valley	MnShiwe	900	77.2727	NA	NA	NA	1	0	NA	0	0.166667	1	NA	0.9	3	5	1.9	3	2.7	0	1	1	0	0.375	1	y	n
Orkhon Valley	MnKhitn	1000	95.4545	6.57978	6.35218	NA	4.83333	0.875	0.816667	0.815385	0.833333	4.25	2.5	1	3	7	5	3	4.9	7.9	1	1	0	0.375	1	y	n
Orkhon Valley	MnKhitn	1100	95.4545	6.57978	6.35218	NA	4.83333	0.875	0.816667	0.815385	0.833333	4.25	2.5	1	3	7	5	3	4.9	7.9	1	1	0	0.375	1	n	n
Orkhon Valley	MnMongE	1200	95.4545	5	4.90309	2.69897	2.66667	0.363636	0	0.153846	0.166667	2.25	1	NA	3	5	5	3	6	1.9	1	1	0	0.0078125	1	y	n
Orkhon Valley	MnMngKh	1300	90.9091	NA	7.40178	NA	5	0.777778	0.988889	0.538462	0.833333	4.5	3	1	4	9	6	3	6	5	1	1	0	0.0078125	1	y	n
Orkhon Valley	MnMongL	1400	90.9091	NA	6.43933	NA	3.5	0.442857	0.74	0.576923	0.6	2.875	1	0.9	3	7.2	4.6	3	5.4	0	1	1	0	0.0078125	1	y	n
Orkhon Valley	MnMongL	1500	90.9091	NA	6.43933	NA	3.5	0.442857	0.74	0.576923	0.6	2.875	1	0.9	3	7.2	4.6	3	5.4	0	1	1	0	0.0078125	1	n	n
Orkhon Valley	MnMongL	1600	95.4545	4.74036	6.43933	NA	3.5	0.5125	0.74	0.576923	0.6	3.5	3.5	0.9	3	9	4.6	3	5.4	0	1	1	0	1	0	y	n
Orkhon Valley	MnZungh	1700	95.4545	6.04139	5.27875	NA	3.5	0.472727	0.8375	0.530769	0.833333	3	1.5	1	3	10	3	3	5	0	1	1	0	1	0	y	n
Orkhon Valley	CnQingL	1800	86.3636	NA	7.05308	NA	7.83333	0.918182	1	1	1	6.625	3	1	4	10	5	3	6	11	1	1	0	1	NA	y	y
Orkhon Valley	CnQingL	1900	86.3636	NA	7.05308	NA	7.83333	0.918182	1	1	1	6.625	3	1	4	10	5	3	6	11	1	1	0	1	NA	n	y
Lena River Valley	RuYakuE	1400	90.9091	NA	NA	2	1.66667	0	0	0.0846154	0.15	1.5	1	1	3	4	3	3	7	4.7	1	1	0	0.125	0	y	n
Lena River Valley	RuYakuE	1500	90.9091	NA	NA	2	1.66667	0	0	0.0846154	0.15	1.5	1	1	3	4	3	3	7	4.7	1	1	0	0.125	0	n	n
Lena River Valley	RuYakuE	1600	90.9091	NA	NA	2	1.66667	0	0	0.0846154	0.15	1.5	1	1	3	4	3	3	7	4.7	1	1	0	0.125	0	n	n
Lena River Valley	RuYakuL	1700	86.3636	NA	NA	NA	1.66667	0.118182	0.333333	0.153846	0.666667	1.5	1	1	3	10	3	3	7	0	1	1	0	0.125	0	y	n
Lena River Valley	RuYakuL	1800	86.3636	NA	NA	NA	1.66667	0.118182	0.333333	0.153846	0.666667	1.5	1	1	3	10	3	3	7	0	1	1	0	0.125	0	n	n
Lena River Valley	RuYakuL	1900	86.3636	NA	NA	NA	1.66667	0.390909	0.333333	0.461538	0.666667	1.5	1	1	3	10	3	3	7	0	1	1	0	0.125	0	y	n
Kachi Plain	PkAcerN	-7500	77.2727	NA	NA	2.69897	1.16667	0.0272727	0.3625	0	0.3	1.125	1	NA	0	0	0	0	0	0.3	0	0	0	NA	NA	y	n
Kachi Plain	PkAcerN	-7400	77.2727	NA	NA	2.69897	1.16667	0.0272727	0.3625	0	0.3	1.125	1	NA	0	0	0	0	0	0.3	0	0	0	NA	NA	n	n
Kachi Plain	PkAcerN	-7300	77.2727	NA	NA	2.69897	1.16667	0.0272727	0.3625	0	0.3	1.125	1	NA	0	0	0	0	0	0.3	0	0	0	NA	NA	n	n
Kachi Plain	PkAcerN	-7200	77.2727	NA	NA	2.69897	1.16667	0.0272727	0.3625	0	0.3	1.125	1	NA	0	0	0	0	0	0.3	0	0	0	NA	NA	n	n
Kachi Plain	PkAcerN	-7100	77.2727	NA	NA	2.69897	1.16667	0.0272727	0.3625	0	0.3	1.125	1	NA	0	0	0	0	0	0.3	0	0	0	NA	NA	n	n
Kachi Plain	PkAcerN	-7000	77.2727	NA	NA	2.69897	1.16667	0.0272727	0.3625	0	0.3	1.125	1	NA	0	0	0	0	0	0.3	0	0	0.274292	NA	NA	n	n
Kachi Plain	PkAcerN	-6900	77.2727	NA	NA	2.69897	1.16667	0.0272727	0.3625	0	0.3	1.125	1	NA	0	0	0	0	0	0.3	0	0	0.284068	NA	NA	n	n
Kachi Plain	PkAcerN	-6800	77.2727	NA	NA	2.69897	1.16667	0.0272727	0.3625	0	0.3	1.125	1	NA	0	0	0	0	0	0.3	0	0	0.293884	NA	NA	n	n
Kachi Plain	PkAcerN	-6700	77.2727	NA	NA	2.69897	1.16667	0.0272727	0.3625	0	0.3	1.125	1	NA	0	0	0	0	0	0.3	0	0	0.303741	NA	NA	n	n
Kachi Plain	PkAcerN	-6600	77.2727	NA	NA	2.69897	1.16667	0.0272727	0.3625	0	0.3	1.125	1	NA	0	0	0	0	0	0.3	0	0	0.313639	NA	NA	n	n
Kachi Plain	PkAcerN	-6500	77.2727	NA	NA	2.69897	1.16667	0.0272727	0.3625	0	0.3	1.125	1	NA	0	0	0	0	0	0.3	0	0	0.323578	NA	NA	n	n
Kachi Plain	PkAcerN	-6400	77.2727	NA	NA	2.69897	1.16667	0.0272727	0.3625	0	0.3	1.125	1	NA	0	0	0	0	0	0.3	0	0	0.333557	NA	NA	n	n
Kachi Plain	PkAcerN	-6300	77.2727	NA	NA	2.69897	1.16667	0.0272727	0.3625	0	0.3	1.125	1	NA	0	0	0	0	0	0.3	0	0	0.343578	NA	NA	n	n
Kachi Plain	PkAcerN	-6200	77.2727	NA	NA	2.69897	1.16667	0.0272727	0.3625	0	0.3	1.125	1	NA	0	0	0	0	0	0.3	0	0	0.353639	NA	NA	n	n
Kachi Plain	PkAcerN	-6100	77.2727	NA	NA	2.69897	1.16667	0.0272727	0.3625	0	0.3	1.125	1	NA	0	0	0	0	0	0.3	0	0	0.363741	NA	NA	n	n
Kachi Plain	PkAcerN	-6000	77.2727	NA	NA	2.69897	1.16667	0.0272727	0.3625	0	0.3	1.125	1	NA	0	0	0	0	0	0.3	0	0	0.373884	NA	NA	n	n
Kachi Plain	PkAcerN	-5900	77.2727	NA	NA	2.69897	1.16667	0.0272727	0.3625	0	0.3	1.125	1	NA	0	0	0	0	0	0.3	0	0	0.374582	NA	NA	n	n
Kachi Plain	PkAcerN	-5800	77.2727	NA	NA	2.69897	1.16667	0.0272727	0.3625	0	0.3	1.125	1	NA	0	0	0	0	0	0.3	0	0	0.37528	NA	NA	n	n
Kachi Plain	PkAcerN	-5700	77.2727	NA	NA	2.69897	1.16667	0.0272727	0.3625	0	0.3	1.125	1	NA	0	0	0	0	0	0.3	0	0	0.375978	NA	NA	n	n
Kachi Plain	PkAcerN	-5600	77.2727	NA	NA	2.69897	1.16667	0.0272727	0.3625	0	0.3	1.125	1	NA	0	0	0	0	0	0.3	0	0	0.376675	NA	NA	n	n
Kachi Plain	PkCeraN	-5500	77.2727	NA	NA	2.69897	1.16667	0.0272727	0.4125	0	0.3	1.125	1	NA	0	0	0	0	0	0.1	0	0	0.377373	NA	NA	y	n
Kachi Plain	PkCeraN	-5400	77.2727	NA	NA	2.69897	1.16667	0.0272727	0.4125	0	0.3	1.125	1	NA	0	0	0	0	0	0.1	0	0	0.378071	NA	NA	n	n
Kachi Plain	PkCeraN	-5300	77.2727	NA	NA	2.69897	1.16667	0.0272727	0.4125	0	0.3	1.125	1	NA	0	0	0	0	0	0.1	0	0	0.378769	NA	NA	n	n
Kachi Plain	PkCeraN	-5200	77.2727	NA	NA	2.69897	1.16667	0.0272727	0.4125	0	0.3	1.125	1	NA	0	0	0	0	0	0.1	0	0	0.379467	NA	NA	n	n
Kachi Plain	PkCeraN	-5100	77.2727	NA	NA	2.69897	1.16667	0.0272727	0.4125	0	0.3	1.125	1	NA	0	0	0	0	0	0.1	0	0	0.380165	NA	NA	n	n
Kachi Plain	PkCeraN	-5000	77.2727	NA	NA	2.69897	1.16667	0.0272727	0.4125	0	0.3	1.125	1	NA	0	0	0	0	0	0.1	0	0	0.380863	NA	NA	n	n
Kachi Plain	PkCeraN	-4900	77.2727	NA	NA	2.69897	1.16667	0.0272727	0.4125	0	0.3	1.125	1	NA	0	0	0	0	0	0.1	0	0	0.381583	NA	NA	n	n
Kachi Plain	PkCeraN	-4800	77.2727	NA	NA	2.69897	1.16667	0.0272727	0.4125	0	0.3	1.125	1	NA	0	0	0	0	0	0.1	0	0	0.382302	NA	NA	n	n
Kachi Plain	PkCeraN	-4700	77.2727	NA	NA	2.69897	1.16667	0.0272727	0.4125	0	0.3	1.125	1	NA	0	0	0	0	0	0.1	0	0	0.383021	NA	NA	n	n
Kachi Plain	PkCeraN	-4600	77.2727	NA	NA	2.69897	1.16667	0.0272727	0.4125	0	0.3	1.125	1	NA	0	0	0	0	0	0.1	0	0	0.383741	NA	NA	n	n
Kachi Plain	PkCeraN	-4500	77.2727	NA	NA	2.69897	1.16667	0.0272727	0.4125	0	0.3	1.125	1	NA	0	0	0	0	0	0.1	0	0	0.38446	NA	NA	n	n
Kachi Plain	PkCeraN	-4400	77.2727	NA	NA	2.69897	1.16667	0.0272727	0.4125	0	0.3	1.125	1	NA	0	0	0	0	0	0.1	0	0	0.38518	NA	NA	n	n
Kachi Plain	PkCeraN	-4300	77.2727	NA	NA	2.69897	1.16667	0.0272727	0.4125	0	0.3	1.125	1	NA	0	0	0	0	0	0.1	0	0	0.385899	NA	NA	n	n
Kachi Plain	PkCeraN	-4200	77.2727	NA	NA	2.69897	1.16667	0.0272727	0.4125	0	0.3	1.125	1	NA	0	0	0	0	0	0.1	0	0	0.386618	NA	NA	n	n
Kachi Plain	PkCeraN	-4100	77.2727	NA	NA	2.69897	1.16667	0.0272727	0.4125	0	0.3	1.125	1	NA	0	0	0	0	0	0.1	0	0	0.387338	NA	NA	n	n
Kachi Plain	PkChalc	-4000	77.2727	NA	NA	3.38917	1.33333	0.1	0.4	0	0.3	1.25	1	NA	0	0	0	0	0	0.1	0	0	0.388057	NA	NA	y	n
Kachi Plain	PkChalc	-3900	77.2727	NA	NA	3.38917	1.33333	0.1	0.4	0	0.3	1.25	1	NA	0	0	0	0	0	0.1	0	0	0.388358	NA	NA	n	n
Kachi Plain	PkChalc	-3800	77.2727	NA	NA	3.38917	1.33333	0.1	0.4	0	0.3	1.25	1	NA	0	0	0	0	0	0.1	0	0	0.388659	NA	NA	n	n
Kachi Plain	PkChalc	-3700	77.2727	NA	NA	3.38917	1.33333	0.1	0.4	0	0.3	1.25	1	NA	0	0	0	0	0	0.1	0	0	0.388959	NA	NA	n	n
Kachi Plain	PkChalc	-3600	77.2727	NA	NA	3.38917	1.33333	0.1	0.4	0	0.3	1.25	1	NA	0	0	0	0	0	0.1	0	0	0.38926	NA	NA	n	n
Kachi Plain	PkChalc	-3500	77.2727	NA	NA	3.38917	1.33333	0.1	0.4	0	0.3	1.25	1	NA	0	0	0	0	0	0.1	0	0	0.389561	NA	NA	n	n
Kachi Plain	PkChalc	-3400	77.2727	NA	NA	3.38917	1.33333	0.1	0.4	0	0.3	1.25	1	NA	0	0	0	0	0	0.1	0	0	0.389861	NA	NA	n	n
Kachi Plain	PkChalc	-3300	77.2727	NA	NA	3.38917	1.33333	0.1	0.4	0	0.3	1.25	1	NA	0	0	0	0	0	0.1	0	0	0.390162	NA	NA	n	n
Kachi Plain	PkPreUr	-3200	77.2727	NA	NA	3.45484	1.5	0.109091	0.4	0	0.3	1.375	1	NA	0	0	0	0	0	0.1	0	0	0.390463	NA	NA	y	n
Kachi Plain	PkPreUr	-3100	77.2727	NA	NA	3.45484	1.5	0.109091	0.4	0	0.3	1.375	1	NA	0	0	0	0	0	0.1	0	0	0.390763	NA	NA	n	n
Kachi Plain	PkPreUr	-3000	77.2727	NA	NA	3.45484	1.5	0.109091	0.4	0	0.3	1.375	1	NA	0	0	0	0	0	0.1	0	0	0.391064	NA	NA	n	n
Kachi Plain	PkPreUr	-2900	77.2727	NA	NA	3.45484	1.5	0.109091	0.4	0	0.3	1.375	1	NA	0	0	0	0	0	0.1	0	0	0.390559	NA	NA	n	n
Kachi Plain	PkPreUr	-2800	77.2727	NA	NA	3.45484	1.5	0.109091	0.4	0	0.3	1.375	1	NA	0	0	0	0	0	0.1	0	0	0.432961	NA	NA	n	n
Kachi Plain	PkPreUr	-2700	77.2727	NA	NA	3.45484	1.5	0.109091	0.4	0	0.3	1.375	1	NA	0	0	0	0	0	0.1	0	0	0.4324	NA	NA	n	n
Kachi Plain	PkPreUr	-2600	77.2727	NA	NA	3.45484	1.5	0.109091	0.4	0	0.3	1.375	1	NA	0	0	0	0	0	0.1	0	0	0.43184	NA	NA	n	n
Kachi Plain	PkUrbn1	-2500	86.3636	NA	5.13033	5	1.83333	0.428571	0.86	0.223077	0.45	1.875	2	NA	1.8	2	3.1	0	0.1	0	0	0	0.43128	NA	0	y	n
Kachi Plain	PkUrbn1	-2400	86.3636	NA	5.13033	5	1.83333	0.428571	0.86	0.223077	0.45	1.875	2	NA	1.8	2	3.1	0	0.1	0	0	0	0.43072	NA	0	n	n
Kachi Plain	PkUrbn1	-2300	86.3636	NA	5.13033	5	1.83333	0.428571	0.86	0.223077	0.45	1.875	2	NA	1.8	2	3.1	0	0.1	0	0	0	0.43016	NA	0	n	n
Kachi Plain	PkUrbn1	-2200	86.3636	NA	5.13033	5	1.83333	0.428571	0.86	0.223077	0.45	1.875	2	NA	1.8	2	3.1	0	0.1	0	0	0	0.429599	NA	0	n	n
Kachi Plain	PkUrbn2	-2100	86.3636	NA	5.13033	5	1.83333	0.442857	0.86	0.223077	0.45	1.875	2	NA	1.8	2	2.1	0	0.1	0	0	0	0.429039	NA	0	y	n
Kachi Plain	PkUrbn2	-2000	86.3636	NA	5.13033	5	1.83333	0.442857	0.86	0.223077	0.45	1.875	2	NA	1.8	2	2.1	0	0.1	0	0	0	0.428479	NA	0	n	n
Kachi Plain	PkUrbn2	-1900	86.3636	NA	5.13033	5	1.83333	0.442857	0.86	0.223077	0.45	1.875	2	NA	1.8	2	2.1	0	0.1	0	0	0	0.426953	NA	0	n	n
Kachi Plain	PkPostU	-1800	77.2727	NA	NA	3.05115	1	0.127273	0.21	0.0692308	0.45	1	1	NA	2.7	4	3	0.5	0	0.1	0	0	0.629633	NA	NA	y	n
Kachi Plain	PkPostU	-1700	77.2727	NA	NA	3.05115	1	0.127273	0.21	0.0692308	0.45	1	1	NA	2.7	4	3	0.5	0	0.1	0	0	0.627375	NA	NA	n	n
Kachi Plain	PkPostU	-1600	77.2727	NA	NA	3.05115	1	0.127273	0.21	0.0692308	0.45	1	1	NA	2.7	4	3	0.5	0	0.1	0	0	0.625117	NA	NA	y	n
Kachi Plain	PkPostU	-1500	77.2727	NA	NA	3.05115	1	0.127273	0.21	0.0692308	0.45	1	1	NA	2.7	4	3	0.5	0	0.1	0	0	0.62286	NA	NA	n	n
Kachi Plain	PkPostU	-1400	77.2727	NA	NA	3.05115	1	0.127273	0.21	0.0692308	0.45	1	1	NA	2.7	4	3	0.5	0	0.1	0	0	0.620602	NA	NA	n	n
Kachi Plain	PkProto	-1300	77.2727	3.05115	NA	NA	1.5	0.0666667	0.928571	0.0769231	0	1.5	NA	NA	3	4	3.1	3	0	0	0	0	0.618344	0.1875	NA	y	n
Kachi Plain	PkProto	-1200	77.2727	3.05115	NA	NA	1.5	0.0666667	0.928571	0.0769231	0	1.5	NA	NA	3	4	3.1	3	0	0	0	0	0.616086	0.1875	NA	n	n
Kachi Plain	PkProto	-1100	77.2727	3.05115	NA	NA	1.5	0.0666667	0.928571	0.0769231	0	1.5	NA	NA	3	4	3.1	3	0	0	0	0	0.613828	0.1875	NA	n	n
Kachi Plain	PkProto	-1000	77.2727	3.05115	NA	NA	1.5	0.0666667	0.928571	0.0769231	0	1.5	NA	NA	3	4	3.1	3	0	0	0	1	0.61157	0.1875	NA	n	n
Kachi Plain	PkProto	-900	77.2727	3.05115	NA	NA	1.5	0.0666667	0.928571	0.0769231	0	1.5	NA	NA	3	4	3.1	3	0	0	0	1	0.608748	0.1875	NA	n	n
Kachi Plain	PkProto	-800	77.2727	3.05115	NA	NA	1.5	0.0666667	0.928571	0.0769231	0	1.5	NA	NA	3	4	4	3	0.4	0	0	1	0.999777	0.1875	NA	y	n
Kachi Plain	PkProto	-700	77.2727	3.05115	NA	NA	1.5	0.0666667	0.928571	0.0769231	0	1.5	NA	NA	3	4	3.1	3	0	0	0	1	0.99512	0.1875	NA	y	n
Kachi Plain	PkProto	-600	77.2727	3.05115	NA	NA	1.5	0.0666667	0.928571	0.0769231	0	1.5	NA	NA	3	4	3.1	3	0	0	0	1	0.990463	0.1875	NA	n	n
Kachi Plain	IrAchae	-500	90.9091	NA	NA	5.30103	6.5	0.990909	0.972727	0.946154	0.6	5.875	4	1	3	7	4.1	3	7.6	9.4	1	1	0.985806	0.5625	0	y	y
Kachi Plain	IrAchae	-400	90.9091	NA	NA	5.30103	6.5	0.990909	0.972727	0.946154	0.6	5.875	4	1	3	7	4.1	3	7.6	9.4	1	1	0.981149	0.5625	0	n	y
Kachi Plain	InMaury	-300	100	7.77085	6.60206	5.20412	6	0.79	0.966667	0.753846	0.833333	5.25	3	1	4	7	5.5	3	6.8	8.1	1	1	0.976492	1	0	y	y
Kachi Plain	InMaury	-200	100	7.77085	6.60206	5.20412	6	0.79	0.966667	0.753846	0.833333	5.25	3	1	4	7	5.5	3	6.8	8.1	1	1	0.971836	1	0	n	y
Kachi Plain	PkIndGr	-100	90.9091	4.77815	5.02212	NA	3.66667	0.781818	0.96	0.369231	0.833333	3.66667	NA	0.9	3	7	3.7	3	7.8	7.5	1	1	0.967179	1	0	y	n
Kachi Plain	IrPart1	0	86.3636	NA	NA	NA	5.33333	0.622222	0.916667	0.838462	0.833333	4.75	3	1	3	5	5.9	3	8	8.1	1	1	0.962522	1	0	y	y
Kachi Plain	AfKushn	100	86.3636	NA	NA	NA	4.66667	0.777778	0.8	0.769231	0.833333	4.25	3	1	4	5.4	5.9	3	8	8.8	1	1	0.957603	1	0	y	y
Kachi Plain	AfKushn	200	86.3636	NA	NA	NA	4.66667	0.777778	0.8	0.769231	0.833333	4.25	3	1	4	5.4	5.9	3	8	8.8	1	1	0.952684	1	0	n	y
Kachi Plain	IrSasn1	300	90.9091	6.69897	NA	NA	6.5	0.5	0.98	0.569231	0.833333	6	4.5	1	4	7	3.9	3	8	5.6	1	1	0.947765	1	0	y	y
Kachi Plain	IrSasn1	400	90.9091	6.69897	NA	NA	6.5	0.5	0.98	0.569231	0.833333	6	4.5	1	4	7	3.9	3	8	5.6	1	1	0.942846	1	0	n	y
Kachi Plain	AfHepht	500	86.3636	NA	NA	NA	3.66667	0.657143	0.92	0.615385	0.833333	3	1	1	4	6.3	5.7	3	7.6	6.5	1	1	0.937928	1	1	y	y
Kachi Plain	IrSasn2	600	86.3636	NA	NA	NA	6.66667	0.5875	0.9875	0.823077	0.833333	6.125	4.5	1	4	7	3.9	3	8	9	1	1	0.933009	1	0	y	y
Kachi Plain	SyCalUm	700	86.3636	NA	NA	NA	5.75	0.511111	0.990909	0.992308	0.666667	4.5	2	1	4	8	3	3	7	8	1	1	0.92809	1	0	y	y
Kachi Plain	IqAbbs1	800	86.3636	NA	NA	NA	6	0.554545	0.983333	1	0.833333	5	2	1	4	7	4	3	7.6	6.8	1	1	0.923171	1	0	y	y
Kachi Plain	PkSind1	900	95.4545	6	5.14895	NA	3	0.625	0.966667	0.615385	0.833333	2.75	2	1	4	8	4	3	7	4	1	1	0.918252	1	0	y	n
Kachi Plain	PkSind1	1000	95.4545	6	5.14895	NA	3	0.571429	0.966667	0.615385	0.833333	2.75	2	1	4	8	4	3	7	4	1	1	0.913333	1	0	y	n
Kachi Plain	PkSind1	1100	95.4545	6	5.14895	NA	3	0.571429	0.966667	0.615385	0.833333	2.75	2	1	4	8	4	3	7	4	1	1	0.913333	1	0	n	n
Kachi Plain	AfGhurd	1200	90.9091	NA	6	NA	4	0.763636	1	0.915385	0.833333	3.25	1	0.9	4	6.3	3.8	3	7.8	7.2	1	1	0.913333	1	0	y	n
Kachi Plain	InDelh*	1300	95.4545	NA	6.47712	5.47712	7.66667	0.9	0.981818	0.761538	0.9	7	5	1	4	8	5	3	7.6	9	1	1	0.913333	1	0	y	n
Kachi Plain	PkSind2	1400	90.9091	NA	5.14895	NA	3	0.428571	0.966667	0.615385	0.833333	2.75	2	1	4	8	5	3	6.8	7.7	1	1	0.913333	1	0	y	n
Kachi Plain	PkSind2	1500	95.4545	6.34242	5.14895	NA	3	0.428571	0.966667	0.615385	0.833333	2.75	2	1	4	10	5	3	6.8	7.7	1	1	0.913333	1	0	y	n
Kachi Plain	InMugl*	1600	90.9091	NA	NA	5.60206	5.66667	0.98	0.9	0.769231	0.833333	4.5	1	1	4	10	6	3	8	8.9	1	1	1.096	1	0	y	n
Kachi Plain	InMugl*	1700	100	8.11394	6.58546	5.60206	5.66667	0.98	0.9	0.769231	0.833333	4.5	1	1	4	10	6	3	8	8.9	1	1	1.27867	1	0	y	n
Kachi Plain	AfDurrn	1800	90.9091	NA	6.25334	NA	4.16667	0.381818	0.372727	0.769231	1	3.5	1.5	1	4	10	4	3	8	9.3	1	1	1.46133	1	0	y	n
Middle Ganga	InGangN	-7000	59.0909	NA	NA	NA	0.5	0	NA	0	NA	0.5	NA	NA	0.1	0.2	0	0	0	0	0	0	0.274292	NA	NA	y	n
Middle Ganga	InGangN	-6900	59.0909	NA	NA	NA	0.5	0	NA	0	NA	0.5	NA	NA	0.1	0.2	0	0	0	0	0	0	0.284068	NA	NA	n	n
Middle Ganga	InGangN	-6800	59.0909	NA	NA	NA	0.5	0	NA	0	NA	0.5	NA	NA	0.1	0.2	0	0	0	0	0	0	0.293884	NA	NA	n	n
Middle Ganga	InGangN	-6700	59.0909	NA	NA	NA	0.5	0	NA	0	NA	0.5	NA	NA	0.1	0.2	0	0	0	0	0	0	0.303741	NA	NA	n	n
Middle Ganga	InGangN	-6600	59.0909	NA	NA	NA	0.5	0	NA	0	NA	0.5	NA	NA	0.1	0.2	0	0	0	0	0	0	0.313639	NA	NA	n	n
Middle Ganga	InGangN	-6500	59.0909	NA	NA	NA	0.5	0	NA	0	NA	0.5	NA	NA	0.1	0.2	0	0	0	0	0	0	0.323578	NA	NA	n	n
Middle Ganga	InGangN	-6400	59.0909	NA	NA	NA	0.5	0	NA	0	NA	0.5	NA	NA	0.1	0.2	0	0	0	0	0	0	0.333557	NA	NA	n	n
Middle Ganga	InGangN	-6300	59.0909	NA	NA	NA	0.5	0	NA	0	NA	0.5	NA	NA	0.1	0.2	0	0	0	0	0	0	0.343578	NA	NA	n	n
Middle Ganga	InGangN	-6200	59.0909	NA	NA	NA	0.5	0	NA	0	NA	0.5	NA	NA	0.1	0.2	0	0	0	0	0	0	0.353639	NA	NA	n	n
Middle Ganga	InGangN	-6100	59.0909	NA	NA	NA	0.5	0	NA	0	NA	0.5	NA	NA	0.1	0.2	0	0	0	0	0	0	0.363741	NA	NA	n	n
Middle Ganga	InGangN	-6000	59.0909	NA	NA	NA	0.5	0	NA	0	NA	0.5	NA	NA	0.1	0.2	0	0	0	0	0	0	0.373884	NA	NA	n	n
Middle Ganga	InGangN	-5900	59.0909	NA	NA	NA	0.5	0	NA	0	NA	0.5	NA	NA	0.1	0.2	0	0	0	0	0	0	0.374582	NA	NA	n	n
Middle Ganga	InGangN	-5800	59.0909	NA	NA	NA	0.5	0	NA	0	NA	0.5	NA	NA	0.1	0.2	0	0	0	0	0	0	0.37528	NA	NA	n	n
Middle Ganga	InGangN	-5700	59.0909	NA	NA	NA	0.5	0	NA	0	NA	0.5	NA	NA	0.1	0.2	0	0	0	0	0	0	0.375978	NA	NA	n	n
Middle Ganga	InGangN	-5600	59.0909	NA	NA	NA	0.5	0	NA	0	NA	0.5	NA	NA	0.1	0.2	0	0	0	0	0	0	0.376675	NA	NA	n	n
Middle Ganga	InGangN	-5500	59.0909	NA	NA	NA	0.5	0	NA	0	NA	0.5	NA	NA	0.1	0.2	0	0	0	0	0	0	0.377373	NA	NA	n	n
Middle Ganga	InGangN	-5400	59.0909	NA	NA	NA	0.5	0	NA	0	NA	0.5	NA	NA	0.1	0.2	0	0	0	0	0	0	0.378071	NA	NA	n	n
Middle Ganga	InGangN	-5300	59.0909	NA	NA	NA	0.5	0	NA	0	NA	0.5	NA	NA	0.1	0.2	0	0	0	0	0	0	0.378769	NA	NA	n	n
Middle Ganga	InGangN	-5200	59.0909	NA	NA	NA	0.5	0	NA	0	NA	0.5	NA	NA	0.1	0.2	0	0	0	0	0	0	0.379467	NA	NA	n	n
Middle Ganga	InGangN	-5100	59.0909	NA	NA	NA	0.5	0	NA	0	NA	0.5	NA	NA	0.1	0.2	0	0	0	0	0	0	0.380165	NA	NA	n	n
Middle Ganga	InGangN	-5000	59.0909	NA	NA	NA	0.5	0	NA	0	NA	0.5	NA	NA	0.1	0.2	0	0	0	0	0	0	0.380863	NA	NA	n	n
Middle Ganga	InGangN	-4900	59.0909	NA	NA	NA	0.5	0	NA	0	NA	0.5	NA	NA	0.1	0.2	0	0	0	0	0	0	0.381583	NA	NA	n	n
Middle Ganga	InGangN	-4800	59.0909	NA	NA	NA	0.5	0	NA	0	NA	0.5	NA	NA	0.1	0.2	0	0	0	0	0	0	0.382302	NA	NA	n	n
Middle Ganga	InGangN	-4700	59.0909	NA	NA	NA	0.5	0	NA	0	NA	0.5	NA	NA	0.1	0.2	0	0	0	0	0	0	0.383021	NA	NA	n	n
Middle Ganga	InGangN	-4600	59.0909	NA	NA	NA	0.5	0	NA	0	NA	0.5	NA	NA	0.1	0.2	0	0	0	0	0	0	0.383741	NA	NA	n	n
Middle Ganga	InGangN	-4500	59.0909	NA	NA	NA	0.5	0	NA	0	NA	0.5	NA	NA	0.1	0.2	0	0	0	0	0	0	0.38446	NA	NA	n	n
Middle Ganga	InGangN	-4400	59.0909	NA	NA	NA	0.5	0	NA	0	NA	0.5	NA	NA	0.1	0.2	0	0	0	0	0	0	0.38518	NA	NA	n	n
Middle Ganga	InGangN	-4300	59.0909	NA	NA	NA	0.5	0	NA	0	NA	0.5	NA	NA	0.1	0.2	0	0	0	0	0	0	0.385899	NA	NA	n	n
Middle Ganga	InGangN	-4200	59.0909	NA	NA	NA	0.5	0	NA	0	NA	0.5	NA	NA	0.1	0.2	0	0	0	0	0	0	0.386618	NA	NA	n	n
Middle Ganga	InGangN	-4100	59.0909	NA	NA	NA	0.5	0	NA	0	NA	0.5	NA	NA	0.1	0.2	0	0	0	0	0	0	0.387338	NA	NA	n	n
Middle Ganga	InGangN	-4000	59.0909	NA	NA	NA	0.5	0	NA	0	NA	0.5	NA	NA	0.1	0.2	0	0	0	0	0	0	0.388057	NA	NA	n	n
Middle Ganga	InGangN	-3900	59.0909	NA	NA	NA	0.5	0	NA	0	NA	0.5	NA	NA	0.1	0.2	0	0	0	0	0	0	0.388358	NA	NA	n	n
Middle Ganga	InGangN	-3800	59.0909	NA	NA	NA	0.5	0	NA	0	NA	0.5	NA	NA	0.1	0.2	0	0	0	0	0	0	0.388659	NA	NA	n	n
Middle Ganga	InGangN	-3700	59.0909	NA	NA	NA	0.5	0	NA	0	NA	0.5	NA	NA	0.1	0.2	0	0	0	0	0	0	0.388959	NA	NA	n	n
Middle Ganga	InGangN	-3600	59.0909	NA	NA	NA	0.5	0	NA	0	NA	0.5	NA	NA	0.1	0.2	0	0	0	0	0	0	0.38926	NA	NA	n	n
Middle Ganga	InGangN	-3500	59.0909	NA	NA	NA	0.5	0	NA	0	NA	0.5	NA	NA	0.1	0.2	0	0	0	0	0	0	0.389561	NA	NA	n	n
Middle Ganga	InGangN	-3400	59.0909	NA	NA	NA	0.5	0	NA	0	NA	0.5	NA	NA	0.1	0.2	0	0	0	0	0	0	0.389861	NA	NA	n	n
Middle Ganga	InGangN	-3300	59.0909	NA	NA	NA	0.5	0	NA	0	NA	0.5	NA	NA	0.1	0.2	0	0	0	0	0	0	0.390162	NA	NA	n	n
Middle Ganga	InGangN	-3200	59.0909	NA	NA	NA	0.5	0	NA	0	NA	0.5	NA	NA	0.1	0.2	0	0	0	0	0	0	0.390463	NA	NA	n	n
Middle Ganga	InGangN	-3100	59.0909	NA	NA	NA	0.5	0	NA	0	NA	0.5	NA	NA	0.1	0.2	0	0	0	0	0	0	0.390763	NA	NA	n	n
Middle Ganga	InGangC	-3000	59.0909	NA	NA	NA	1.5	0	NA	0	NA	1.5	NA	NA	0.9	0.2	0	0	0	0	0	0	0.391064	NA	NA	y	n
Middle Ganga	InGangC	-2900	59.0909	NA	NA	NA	1.5	0	NA	0	NA	1.5	NA	NA	0.9	0.2	0	0	0	0	0	0	0.390559	NA	NA	n	n
Middle Ganga	InGangC	-2800	59.0909	NA	NA	NA	1.5	0	NA	0	NA	1.5	NA	NA	0.9	0.2	0	0	0	0	0	0	0.432961	NA	NA	n	n
Middle Ganga	InGangC	-2700	59.0909	NA	NA	NA	1.5	0	NA	0	NA	1.5	NA	NA	0.9	0.2	0	0	0	0	0	0	0.4324	NA	NA	n	n
Middle Ganga	InGangC	-2600	59.0909	NA	NA	NA	1.5	0	NA	0	NA	1.5	NA	NA	0.9	0.2	0	0	0	0	0	0	0.43184	NA	NA	n	n
Middle Ganga	InGangC	-2500	59.0909	NA	NA	NA	1.5	0	NA	0	NA	1.5	NA	NA	0.9	0.2	0	0	0	0	0	0	0.43128	NA	NA	n	n
Middle Ganga	InGangC	-2400	59.0909	NA	NA	NA	1.5	0	NA	0	NA	1.5	NA	NA	0.9	0.2	0	0	0	0	0	0	0.43072	NA	NA	n	n
Middle Ganga	InGangC	-2300	59.0909	NA	NA	NA	1.5	0	NA	0	NA	1.5	NA	NA	0.9	0.2	0	0	0	0	0	0	0.43016	NA	NA	n	n
Middle Ganga	InGangC	-2200	59.0909	NA	NA	NA	1.5	0	NA	0	NA	1.5	NA	NA	0.9	0.2	0	0	0	0	0	0	0.429599	NA	NA	n	n
Middle Ganga	InGangC	-2100	59.0909	NA	NA	NA	1.5	0	NA	0	NA	1.5	NA	NA	0.9	0.2	0	0	0	0	0	0	0.429039	NA	NA	n	n
Middle Ganga	InGangC	-2000	59.0909	NA	NA	NA	1.5	0	NA	0	NA	1.5	NA	NA	0.9	0.2	0	0	0	0	0	0	0.428479	NA	NA	n	n
Middle Ganga	InGangC	-1900	59.0909	NA	NA	NA	1.5	0	NA	0	NA	1.5	NA	NA	0.9	0.2	0	0	0	0	0	0	0.426953	NA	NA	n	n
Middle Ganga	InGangC	-1800	59.0909	NA	NA	NA	1.5	0	NA	0	NA	1.5	NA	NA	0.9	0.2	0	0	0	0	0	0	0.629633	NA	NA	n	n
Middle Ganga	InGangC	-1700	59.0909	NA	NA	NA	1.5	0	NA	0	NA	1.5	NA	NA	0.9	0.2	0	0	0	0	0	0	0.627375	NA	NA	n	n
Middle Ganga	InGangC	-1600	59.0909	NA	NA	NA	1.5	0	NA	0	NA	1.5	NA	NA	0.9	0.2	0	0	0	0	0	0	0.625117	NA	NA	n	n
Middle Ganga	InGangC	-1500	59.0909	NA	NA	NA	1.5	0	NA	0	NA	1.5	NA	NA	0.9	0.2	0	0	0	0	0	0	0.62286	NA	NA	n	n
Middle Ganga	InGangC	-1400	59.0909	NA	NA	NA	1.5	0	NA	0	NA	1.5	NA	NA	0.9	0.2	0	0	0	0	0	1	0.620602	NA	NA	n	n
Middle Ganga	InGangC	-1300	59.0909	NA	NA	NA	1.5	0	NA	0	NA	1.5	NA	NA	0.9	0.2	0	0	0	0	0	1	0.618344	NA	NA	n	n
Middle Ganga	InGangC	-1200	59.0909	NA	NA	NA	1.5	0	NA	0	NA	1.5	NA	NA	0.9	0.2	0	0	0	0	0	1	0.616086	NA	NA	n	n
Middle Ganga	InGangC	-1100	59.0909	NA	NA	NA	1.5	0	NA	0	NA	1.5	NA	NA	0.9	0.2	0	0	0	0	0	1	0.613828	NA	NA	n	n
Middle Ganga	InGangC	-1000	59.0909	NA	NA	NA	1.5	0	NA	0	NA	1.5	NA	NA	0.9	0.2	0	0	0	0	0	1	0.61157	NA	NA	n	n
Middle Ganga	InGangC	-900	59.0909	NA	NA	NA	1.5	0	NA	0	NA	1.5	NA	NA	0.9	0.2	0	0	0	0	0	1	0.608748	NA	NA	n	n
Middle Ganga	InGangC	-800	59.0909	NA	NA	NA	1.5	0	NA	0	NA	1.5	NA	NA	0.9	0.2	0	0	0	0	0	1	0.999777	NA	NA	n	n
Middle Ganga	InGangC	-700	59.0909	NA	NA	NA	1.5	0	NA	0	NA	1.5	NA	NA	0.9	0.2	0	0	0	0	0	1	0.99512	NA	NA	n	n
Middle Ganga	InMahaJ	-600	90.9091	NA	NA	4.47712	4	0.327273	0.64	0.107692	0.5	3.5	2	1	3	4	4	3	2.7	7.5	0	1	0.990463	0.1875	0.5	y	n
Middle Ganga	InMahaJ	-500	90.9091	NA	NA	4.47712	4	0.327273	0.64	0.107692	0.5	3.5	2	1	3	4	4	3	2.7	7.5	0	1	0.985806	0.1875	0.5	n	n
Middle Ganga	InMahaJ	-400	90.9091	NA	NA	4.47712	4	0.327273	0.64	0.107692	0.5	3.5	2	1	3.6	4	4	3	2.7	7.5	1	1	0.981149	0.1875	0.5	y	n
Middle Ganga	InMaury	-300	95.4545	7.77085	6.60206	5.20412	6	0.79	0.966667	0.753846	0.833333	5.25	3	1	4	7	5.5	3	6.8	8.1	1	1	0.976492	1	NA	y	n
Middle Ganga	InMaury	-200	95.4545	7.77085	6.60206	5.20412	6	0.79	0.966667	0.753846	0.833333	5.25	3	1	4	7	5.5	3	6.8	8.1	1	1	0.971836	1	NA	n	n
Middle Ganga	InSunga	-100	90.9091	7.77085	6.60206	5.20412	4	0.3	0.9	0.761538	0.833333	4	NA	1	4	6.3	5.4	3	7.2	6.4	1	1	0.967179	1	NA	y	n
Middle Ganga	InAyodE	0	59.0909	NA	NA	NA	NA	0.3	0.9	0.684615	NA	NA	NA	NA	4	6.3	5.4	2.7	7.2	4.7	1	1	0.962522	1	NA	y	n
Middle Ganga	AfKushn	100	81.8182	NA	NA	NA	4.66667	0.777778	0.8	0.769231	0.833333	4.25	3	1	4	5.4	5.9	3	8	8.8	1	1	0.957603	1	NA	y	y
Middle Ganga	AfKushn	200	81.8182	NA	NA	NA	4.66667	0.777778	0.8	0.769231	0.833333	4.25	3	1	4	5.4	5.9	3	8	8.8	1	1	0.952684	1	NA	n	y
Middle Ganga	AfKushn	300	81.8182	NA	NA	NA	4.66667	0.777778	0.8	0.769231	0.833333	4.25	3	1	4	5.4	5.9	3	8	8.8	1	1	0.947765	1	NA	n	y
Middle Ganga	InGupta	400	90.9091	NA	5.92942	5.17609	6.16667	0.633333	0.975	0.830769	0.833333	5.875	5	1	3.6	6.3	5.4	3	7.2	6.4	1	1	0.942846	1	NA	y	n
Middle Ganga	InGupta	500	90.9091	NA	5.92942	5.17609	6.16667	0.633333	0.975	0.830769	0.833333	5.875	5	1	3.6	6.3	5.4	3	7.2	6.4	1	1	0.937928	1	NA	n	n
Middle Ganga	InMagad	600	54.5455	NA	NA	NA	NA	0.3	NA	0.523077	NA	NA	NA	NA	3.6	6.3	5.4	2.7	7.2	6.4	1	1	0.933009	1	NA	y	n
Middle Ganga	InKanau	700	77.2727	NA	NA	5.07918	5.5	0.7	1	0.6	NA	5.5	NA	1	3	7	3.5	3	6	6.4	1	1	0.92809	1	NA	y	n
Middle Ganga	InRasht	800	95.4545	6.74036	5.77815	5	5	0.766667	0.983333	0.769231	0.6	5	5	1	4	7	3.9	3	7.2	6.5	1	1	0.923171	1	NA	y	y
Middle Ganga	InGurjr	900	68.1818	NA	6	4.90309	NA	0.3	0.9	0.530769	NA	NA	NA	NA	3	6.3	5.4	2.7	7.2	6.4	1	1	0.918252	1	NA	y	n
Middle Ganga	InGurjr	1000	68.1818	NA	6	4.85733	NA	0.3	0.9	0.530769	NA	NA	NA	NA	3	6.3	5.4	2.7	7.2	6.4	1	1	0.913333	1	NA	y	n
Middle Ganga	InGhdvl	1100	81.8182	NA	5.51188	4.9345	5	0.3	0.9	0.453846	NA	5	NA	1	3.6	6.3	5.4	2.7	7.2	6.5	1	1	0.913333	1	NA	y	n
Middle Ganga	InGhdvl	1200	81.8182	NA	5.51188	4.9345	5	0.3	0.9	0.453846	NA	5	NA	1	3.6	6.3	5.4	2.7	7.2	6.5	1	1	0.913333	1	NA	n	n
Middle Ganga	InDelh*	1300	90.9091	NA	6.47712	5.47712	7.66667	0.89	0.981818	0.761538	0.9	7	5	1	4	8	5	3	7.6	9	1	1	0.913333	1	NA	y	y
Middle Ganga	InDelh*	1400	90.9091	NA	6.47712	5.47712	7.66667	0.89	0.981818	0.761538	0.9	7	5	1	4	8	5	3	7.6	9	1	1	0.913333	1	NA	n	y
Middle Ganga	InDelh*	1500	90.9091	NA	6.47712	5.47712	7.66667	0.89	0.981818	0.761538	0.9	7	5	1	4	8	5	3	7.6	9	1	1	0.913333	1	NA	n	y
Middle Ganga	InMugl*	1600	86.3636	NA	NA	5.60206	5.66667	0.98	0.99	0.769231	0.833333	4.5	1	1	4	10	6	3	8	8.9	1	1	1.096	1	NA	y	y
Middle Ganga	InMugl*	1700	86.3636	NA	NA	5.60206	5.66667	0.98	0.99	0.769231	0.833333	4.5	1	1	4	10	6	3	8	8.9	1	1	1.27867	1	NA	n	y
Middle Ganga	InMugl*	1800	86.3636	NA	NA	5.60206	5.66667	0.98	0.99	0.769231	0.833333	4.5	1	1	4	10	6	3	8	8.9	1	1	1.46133	1	NA	n	y
Deccan	InDecNL	-2700	72.7273	NA	NA	NA	1	0.06	0.325	0.0692308	0.15	1	NA	0	2	3.6	1	0	0.3	0	0	0	0.153546	NA	NA	y	n
Deccan	InDecNL	-2600	72.7273	NA	NA	NA	1	0.06	0.325	0.0692308	0.15	1	NA	0	2	3.6	1	0	0.3	0	0	0	0.15527	NA	NA	n	n
Deccan	InDecNL	-2500	72.7273	NA	NA	NA	1	0.06	0.325	0.0692308	0.15	1	NA	0	2	3.6	1	0	0.3	0	0	0	0.156994	NA	NA	n	n
Deccan	InDecNL	-2400	72.7273	NA	NA	NA	1	0.06	0.325	0.0692308	0.15	1	NA	0	2	3.6	1	0	0.3	0	0	0	0.158718	NA	NA	n	n
Deccan	InDecNL	-2300	72.7273	NA	NA	NA	1	0.06	0.325	0.0692308	0.15	1	NA	0	2	3.6	1	0	0.3	0	0	0	0.160442	NA	NA	n	n
Deccan	InDecNL	-2200	72.7273	NA	NA	NA	1	0.06	0.325	0.0692308	0.15	1	NA	0	2	3.6	1	0	0.3	0	0	0	0.162166	NA	NA	n	n
Deccan	InDecNL	-2100	72.7273	NA	NA	NA	1	0.06	0.325	0.0692308	0.15	1	NA	0	2	3.6	1	0	0.3	0	0	0	0.163889	NA	NA	n	n
Deccan	InDecNL	-2000	72.7273	NA	NA	NA	1	0.06	0.325	0.0692308	0.15	1	NA	0	2	3.6	1	0	0.3	0	0	0	0.165613	NA	NA	n	n
Deccan	InDecNL	-1900	72.7273	NA	NA	NA	1	0.06	0.325	0.0692308	0.15	1	NA	0	2	3.6	1	0	0.3	0	0	0	0.166841	NA	NA	n	n
Deccan	InDecNL	-1800	72.7273	NA	NA	NA	1	0.06	0.325	0.0692308	0.15	1	NA	0	2	3.6	1	0	0.3	0	0	0	0.168069	NA	NA	n	n
Deccan	InDecNL	-1700	72.7273	NA	NA	NA	1	0.06	0.325	0.0692308	0.15	1	NA	0	2	3.6	1	0	0.3	0	0	0	0.169296	NA	NA	y	n
Deccan	InDecNL	-1600	72.7273	NA	NA	NA	1	0.06	0.325	0.0692308	0.15	1	NA	0	2	3.6	1	0	0.3	0	0	0	0.170524	NA	NA	n	n
Deccan	InDecNL	-1500	72.7273	NA	NA	NA	1	0.06	0.325	0.0692308	0.15	1	NA	0	2	3.6	1	0	0.3	0	0	0	0.171751	NA	NA	y	n
Deccan	InDecNL	-1400	72.7273	NA	NA	NA	1	0.06	0.325	0.0692308	0.15	1	NA	0	2	3.6	1	0	0.3	0	0	0	0.172979	NA	NA	n	n
Deccan	InDecNL	-1300	72.7273	NA	NA	NA	1	0.06	0.325	0.0692308	0.15	1	NA	0	2	3.6	1	0	0.3	0	0	0	0.174207	NA	NA	y	n
Deccan	InDecIA	-1200	81.8182	2.87506	NA	2.87506	1	0	0.533333	0	NA	1	1	0.5	3	4	5.9	3	3.8	3.6	0	0	0.260781	NA	NA	y	n
Deccan	InDecIA	-1100	81.8182	2.87506	NA	2.87506	1	0	0.533333	0	NA	1	1	0.5	3	4	5.9	3	3.8	3.6	0	0	0.262606	NA	NA	y	n
Deccan	InDecIA	-1000	81.8182	2.87506	NA	2.87506	1.16667	0	0.533333	0	NA	1.125	1	0.5	3	4	5.9	3	3.8	3.6	0	0	0.26443	NA	NA	y	n
Deccan	InDecIA	-900	81.8182	4	NA	3.47712	1.5	0	0.533333	0	NA	1.375	1	0.5	3	4	5.9	3	3.8	3.6	0	1	0.266887	NA	NA	y	n
Deccan	InDecIA	-800	81.8182	4	NA	3.47712	1.5	0	0.533333	0	NA	1.375	1	0.5	3	4	5.9	3	3.8	3.6	0	1	0.269344	NA	NA	n	n
Deccan	InDecIA	-700	81.8182	4	NA	3.47712	1.5	0	0.533333	0	NA	1.375	1	0.5	3	4	5.9	3	3.8	3.6	0	1	0.271801	NA	NA	n	n
Deccan	InDecIA	-600	81.8182	4	NA	3.47712	1.66667	0	0.533333	0	NA	1.5	1	0.5	3	4	5.9	3	3.8	3.6	0	1	0.274258	NA	NA	y	n
Deccan	InDecIA	-500	81.8182	4.35218	NA	3.87506	2	0	0.533333	0	NA	1.75	1	0.5	3	4	5.9	3	3.8	3.6	0	1	0.276715	NA	NA	y	n
Deccan	InDecIA	-400	81.8182	4.35218	NA	3.87506	2	0	0.533333	0	NA	1.75	1	0.5	4	4	5.9	3	3.8	3.6	0	1	0.279171	NA	NA	y	n
Deccan	InMaury	-300	95.4545	7.77085	6.60206	5.20412	6	0.79	0.966667	0.753846	0.833333	5.25	3	1	4	7	5.5	3	6.8	8.1	0	1	0.704071	1	NA	y	y
Deccan	InDecKg	-200	81.8182	NA	NA	NA	3.25	0.54	0.9	0.207692	0.75	3.25	NA	0.9	4	6.3	5.7	3	7.3	2.7	1	1	0.710213	1	0	y	n
Deccan	InSataL	-100	100	6.87506	6.11394	4.92428	4.5	0.7375	0.983333	0.692308	0.833333	3.75	1.5	1	3.6	6.3	4.9	3	7.8	5.6	1	1	0.716355	1	0	y	n
Deccan	InSataL	0	100	6.8893	6.11394	4.92428	4.5	0.7375	0.983333	0.692308	0.833333	3.75	1.5	1	3.6	6.3	4.9	3	7.8	5.6	1	1	0.722497	1	0	y	n
Deccan	InSataL	100	100	6.8893	6.17609	4.92428	4.5	0.7375	0.983333	0.692308	0.833333	3.75	1.5	1	3.6	6.3	4.9	3	7.8	5.6	1	1	0.726414	1	0	y	n
Deccan	InSataL	200	100	6.92942	6.17609	4.92428	4.5	0.7375	0.983333	0.692308	0.833333	3.75	1.5	1	3.6	6.3	4.9	3	7.8	5.6	1	1	0.730331	1	0	y	n
Deccan	InVakat	300	95.4545	6.81291	5.97772	NA	5	0.709091	0.55	0.684615	0.833333	4.25	2	1	4	7	4	3	7.8	6.3	1	1	0.734248	1	0	y	n
Deccan	InVakat	400	95.4545	6.81291	5.97772	NA	5	0.709091	0.55	0.684615	0.833333	4.25	2	1	4	7	4	3	7.8	6.3	1	1	0.738165	1	0	n	n
Deccan	InKadam	500	90.9091	NA	4.87506	NA	5	0.58	0.666667	0.538462	0.833333	4.125	1.5	1	4	7	3.6	3	7.2	4.7	1	1	0.742082	1	0	y	n
Deccan	InChaBd	600	100	6.54716	5.87506	4.8451	5.16667	0.8	0.966667	0.607692	0.833333	5.125	5	1	4	7	5.9	3	7.4	6.3	1	1	0.745999	1	0	y	n
Deccan	InChaBd	700	100	6.54716	5.87506	4.8451	5.16667	0.8	0.966667	0.607692	0.833333	5.125	5	1	4	7	5.9	3	7.4	6.3	1	1	0.749916	1	0	n	n
Deccan	InRasht	800	100	6.74036	5.77815	5	5	0.766667	0.983333	0.769231	0.6	5	5	1	4	7	3.9	3	7.2	6.5	1	1	0.753833	1	0	y	n
Deccan	InRasht	900	100	6.74036	5.77815	5	5	0.766667	0.983333	0.769231	0.6	5	5	1	4	7	3.9	3	7.2	6.5	1	1	0.75775	1	0	n	n
Deccan	InChaKl	1000	100	6.87506	6.57978	4.94201	4.83333	0.714286	1	0.692308	0.833333	4.75	4.5	1	4	6.3	4.5	3	7.2	3.8	1	1	0.761667	1	0	y	n
Deccan	InHoysa	1200	90.9091	NA	5.17609	NA	3.66667	0.677778	1	0.461538	0.833333	3.125	1.5	1	4	6	4.9	3	7.3	4.5	1	1	0.761667	1	0	y	n
Deccan	InKampi	1300	90.9091	NA	4.30103	NA	3.33333	0.655556	0.633333	0.523077	0.833333	3	2	1	4	6	4.8	2.7	7.3	2.9	1	1	0.761667	1	0	y	n
Deccan	InVijay	1400	100	7.39794	5.5563	5	4.5	0.809091	0.9875	0.538462	0.833333	3.625	1	1	4	10	4	3	6	6	1	1	0.761667	1	0	y	n
Deccan	InVijay	1500	100	7.39794	5.5563	5.30103	4.5	0.809091	0.9875	0.538462	0.833333	3.625	1	1	4	10	4	3	6	6	1	1	0.761667	1	0	y	n
Deccan	InVijay	1600	100	7.39794	5.5563	5.30103	4.5	0.809091	0.9875	0.538462	0.833333	3.625	1	1	4	10	4	3	6	6	1	1	0.914	1	0	n	n
Deccan	InMugl*	1700	90.9091	NA	NA	5.60206	5.66667	0.98	0.99	0.769231	0.833333	4.5	1	1	4	10	6	3	8	8.9	1	1	1.06633	1	0	y	y
Deccan	GbEmpr2	1800	90.9091	8.03141	7.35603	5.95424	8.83333	0.818182	1	0.846154	1	8.83333	NA	NA	4	10	4.7	3	4	7	1	1	1.21867	1	0	y	n
Garo Hills	InGaroE	1800	95.4545	3.39794	NA	3.39794	1.66667	0	0.00833333	0.0769231	0.166667	1.5	1	0.1	3	3.6	3	0	3	4	0	1	0.334061	0.0078125	1	y	n
Garo Hills	InGaroL	1900	95.4545	5.13988	3.90309	NA	2.33333	0	0.175	0.538462	1	2	1	0.1	3.6	10	3	0	1	4	0	1	0.351047	0.0078125	0	y	n
Cambodian Basin	KhMekBA	-1200	63.6364	NA	NA	2.17609	1	0	NA	0	NA	1	NA	NA	1.8	0	1	0	0	4	0	0	0	NA	NA	y	n
Cambodian Basin	KhMekBA	-1100	63.6364	NA	NA	2.17609	1	0	NA	0	NA	1	NA	NA	1.8	0	1	0	0	4	0	0	0	NA	NA	n	n
Cambodian Basin	KhMekBA	-1000	63.6364	NA	NA	2.17609	1	0	NA	0	NA	1	NA	NA	1.8	0	1	0	0	4	0	0	0.213301	NA	NA	n	n
Cambodian Basin	KhMekBA	-900	63.6364	NA	NA	2.17609	1	0	NA	0	NA	1	NA	NA	1.8	0	1	0	0	4	0	0	0.215941	NA	NA	n	n
Cambodian Basin	KhMekBA	-800	63.6364	NA	NA	2.17609	1	0	NA	0	NA	1	NA	NA	1.8	0	1	0	0	4	0	0	0.21858	NA	NA	n	n
Cambodian Basin	KhMekBA	-700	63.6364	NA	NA	2.17609	1	0	NA	0	NA	1	NA	NA	1.8	0	1	0	0	4	0	0	0.221219	NA	NA	n	n
Cambodian Basin	KhMekBA	-600	63.6364	NA	NA	2.17609	1	0	NA	0	NA	1	NA	NA	1.8	0	1	0	0	4	0	0	0.223858	NA	NA	n	n
Cambodian Basin	KhMekIA	-500	63.6364	NA	NA	2.17609	2	0	NA	0	NA	2	NA	NA	2.7	3.6	3	0	1	4	0	0	0.226497	NA	NA	y	n
Cambodian Basin	KhMekIA	-400	63.6364	NA	NA	2.17609	2	0	NA	0	NA	2	NA	NA	2.7	3.6	3	0	1	4	0	0	0.229137	NA	NA	n	n
Cambodian Basin	KhMekIA	-300	63.6364	NA	NA	2.17609	2	0	NA	0	NA	2	NA	NA	2.7	3.6	3	0	1	4	0	1	0.231776	NA	NA	n	n
Cambodian Basin	KhMekIA	-200	63.6364	NA	NA	2.17609	2	0	NA	0	NA	2	NA	NA	2.7	3.6	3	0	1	4	1	1	0.234415	NA	NA	n	n
Cambodian Basin	KhMekIA	-100	63.6364	NA	NA	2.17609	2	0	NA	0	NA	2	NA	NA	2.7	3.6	3	0	1	4	1	1	0.237054	NA	NA	n	n
Cambodian Basin	KhMekIA	0	63.6364	NA	NA	2.17609	2	0	NA	0	NA	2	NA	NA	2.7	3.6	3	0	1	4	1	1	0.239693	NA	NA	n	n
Cambodian Basin	KhMekIA	100	63.6364	NA	NA	2.17609	2	0	NA	0	NA	2	NA	NA	2.7	3.6	3	0	1	4	1	1	0.241555	NA	NA	n	n
Cambodian Basin	KhMekIA	200	63.6364	NA	NA	2.17609	2	0	NA	0	NA	2	NA	NA	2.7	3.6	3	0	1	4	1	1	0.243416	NA	NA	n	n
Cambodian Basin	KhFunaE	300	90.9091	NA	5.40999	3.30103	2.66667	0.577778	0.875	0.769231	0.666667	2.5	2	1	3	4	4.8	3	2.8	8.1	1	1	1.03976	0.421875	NA	y	n
Cambodian Basin	KhFunaE	400	90.9091	NA	5.40999	3.30103	2.66667	0.577778	0.875	0.769231	0.666667	2.5	2	1	3	4	4.8	3	2.8	8.1	1	1	1.04765	0.421875	NA	n	n
Cambodian Basin	KhFunaE	500	90.9091	NA	5.40999	3.30103	2.66667	0.577778	0.875	0.769231	0.666667	2.5	2	1	3	4	4.8	3	2.8	8.1	1	1	1.05555	0.421875	NA	n	n
Cambodian Basin	KhFunaL	600	100	5.21748	5.42193	3.30103	3	0.588889	0.888889	0.769231	0.666667	2.75	2	1	3	4	4.8	3	2.9	8.1	1	1	1.06344	1	0	y	n
Cambodian Basin	KhChenl	700	95.4545	NA	5.72509	4.77815	3.83333	0.75	0.8875	0.761538	0.5	3.875	4	1	3	4	4.8	2.7	2.9	7.1	1	1	1.07133	1	1	y	n
Cambodian Basin	KhChenl	800	95.4545	NA	5.72509	4.77815	3.83333	0.75	0.8875	0.761538	0.5	3.875	4	1	3	4	4.8	2.7	2.9	7.1	1	1	1.07922	1	1	n	n
Cambodian Basin	KhAngkE	900	95.4545	NA	5.9623	5.60206	5.33333	0.836364	0.841667	0.923077	0.666667	5	4	1	3	6	5.1	3	6.1	9	1	1	1.44948	1	0.5	y	n
Cambodian Basin	KhAngkE	1000	90.9091	NA	5.9623	NA	5.33333	0.836364	0.841667	0.923077	0.666667	5	4	1	3	6	5.1	3	6.1	9	1	1	1.46	1	0.5	y	n
Cambodian Basin	KhAngkC	1100	100	6.17609	5.97278	5.94201	5.66667	0.827273	0.916667	0.992308	0.5	5.25	4	1	3	7	5.1	3	6.1	9	1	1	1.46	1	0	y	n
Cambodian Basin	KhAngkC	1200	100	6.17609	5.97278	5.94201	5.66667	0.827273	0.916667	0.992308	0.5	5.25	4	1	3	7	5.1	3	6.1	9	1	1	1.46	1	0	y	n
Cambodian Basin	KhAngkL	1300	100	6.17609	6	5.94201	5.66667	0.81	0.8	0.984615	0.6	5.25	4	0.9	3	8	5.1	2.7	6	8	1	1	1.46	1	0	y	n
Cambodian Basin	KhAngkL	1400	100	6.17609	6	5.94201	5.66667	0.81	0.8	0.984615	0.6	5.25	4	0.9	3	8	5.1	2.7	6	8	1	1	1.46	1	0	y	n
Cambodian Basin	KhCambd	1500	95.4545	5.94201	5.44716	NA	6.83333	0.81	0.841667	0.915385	0.666667	6.625	6	1	3	8	5.1	3	6	8	1	1	1.46	1	0	y	n
Cambodian Basin	ThAyuth	1600	90.9091	NA	NA	5.19033	5.33333	0.554545	0.875	0.669231	0.833333	5.5	6	1	3	10	4.2	3	4	6.7	1	1	1.5476	1	0	y	n
Cambodian Basin	ThAyuth	1700	90.9091	NA	NA	5.19033	5.33333	0.554545	0.888889	0.669231	0.833333	5.5	6	1	3	10	4.2	3	4	6.7	1	1	1.6352	1	0	y	n
Cambodian Basin	ThRattn	1800	100	6.30103	5.71022	4.87506	5	0.554545	0.866667	0.915385	0.833333	5.25	6	1	2.7	9	3.8	2	1.8	4	1	1	1.7228	1	0	y	n
Central Java	IdCJBun	-400	68.1818	NA	NA	NA	1.5	0	0.9	0.0692308	NA	1.5	NA	NA	0	4	1	0	0	0	0	0	0.589517	0.0078125	NA	y	n
Central Java	IdCJBun	-300	68.1818	NA	NA	NA	1.5	0	0.9	0.0692308	NA	1.5	NA	NA	0	0	1	0	0	0	0	0	0.590628	0.0078125	NA	y	n
Central Java	IdCJBun	-200	68.1818	NA	NA	NA	1.5	0	0.9	0.0692308	NA	1.5	NA	NA	3	0	1	0	0	0	0	0	0.59174	0.0078125	NA	y	n
Central Java	IdCJBun	-100	68.1818	NA	NA	NA	1.5	0	0.9	0.0692308	NA	1.5	NA	NA	3	0	1	0	0	0	0	0	0.592851	0.0078125	NA	n	n
Central Java	IdCJBun	0	68.1818	NA	NA	NA	1.5	0	0.9	0.0692308	NA	1.5	NA	NA	3	0	1	0	0	0	0	0	0.593963	0.0078125	NA	n	n
Central Java	IdCJBun	100	68.1818	NA	NA	NA	1.5	0	0.9	0.0692308	NA	1.5	NA	NA	3	0	1	0	0	0	0	0	0.600225	0.0078125	NA	n	n
Central Java	IdCJBun	200	68.1818	NA	NA	NA	1.5	0	0.9	0.0692308	NA	1.5	NA	NA	3	0	4.6	3	3.6	0	0	0	0.606487	0.0078125	NA	y	n
Central Java	IdCJBun	300	68.1818	NA	NA	NA	1.5	0	0.9	0.0692308	NA	1.5	NA	NA	3	0	4.6	3	3.6	0	0	0	0.612749	0.0078125	NA	n	n
Central Java	IdCJBun	400	68.1818	NA	NA	NA	1.5	0	0.9	0.0692308	NA	1.5	NA	NA	3	0	4.6	3	3.6	0	0	0	0.619012	0.0078125	NA	n	n
Central Java	IdKalin	500	86.3636	NA	NA	NA	2.5	0.3	0.9	0.146154	0.15	2.16667	1.5	1	3	3.6	4.6	3	3.6	2	0	1	0.625274	0.421875	0.5	y	n
Central Java	IdKalin	600	86.3636	NA	NA	NA	2.5	0.3	0.9	0.146154	0.15	2.16667	1.5	1	3	3.6	4.6	3	3.6	2	0	1	0.631536	0.421875	0.5	n	n
Central Java	IdKalin	700	86.3636	NA	NA	NA	2.5	0.3	0.9	0.146154	0.416667	2.16667	1.5	1	3	3.6	4.6	3	3.6	2	1	1	0.637798	0.421875	0.5	y	n
Central Java	IdMedng	800	100	5.47712	5.09691	3	3.33333	0.722222	1	0.461538	0.166667	2.875	1.5	1	4	4	5.9	3	4.6	5.8	1	1	0.64406	1	1	y	n
Central Java	IdMedng	900	100	5.47712	5.09691	3	3.66667	0.722222	1	0.461538	0.833333	3.125	1.5	1	4	4	5.9	3	4.6	5.8	1	1	0.650323	1	1	y	n
Central Java	IdMedng	1000	100	5.47712	5.09691	3	3.66667	0.722222	1	0.461538	0.833333	3.125	1.5	1	4	4	5.9	3	4.6	5.8	1	1	0.656585	1	1	n	n
Central Java	IdKedir	1100	95.4545	5.39794	4.77815	NA	4.16667	0.7125	0.85	0.384615	0.833333	3.875	3	1	3	4	5.9	3	4.5	5.8	1	1	1.42736	1	1	y	n
Central Java	IdKedir	1200	95.4545	5.47712	4.77815	NA	4.16667	0.7125	0.85	0.384615	0.833333	3.875	3	1	3	4	5.9	3	4.5	5.8	1	1	1.42736	1	1	y	n
Central Java	IdMajap	1300	100	6.69897	5.69897	5.17609	4.16667	0.8	0.983333	0.461538	0.666667	3.875	3	1	3	4	6	3	3.6	3.6	1	1	1.42736	1	1	y	n
Central Java	IdMajap	1400	100	6.69897	5.69897	5.17609	4.16667	0.8	0.983333	0.461538	0.666667	3.875	3	1	3	4	6	3	3.6	3.6	1	1	1.42736	1	1	n	n
Central Java	IdMajap	1500	100	6.69897	5.69897	5.17609	4.16667	0.8	0.983333	0.461538	0.666667	3.875	3	1	3	4	6	3	3.6	3.6	1	1	1.42736	1	1	n	n
Central Java	IdMatrm	1600	95.4545	6.51188	5	NA	3.83333	0.8	1	0.384615	0.166667	3.375	2	1	3	10	3	3	4.9	8	1	1	1.513	1	0.5	y	n
Central Java	IdMatrm	1700	95.4545	6.51188	5	NA	3.83333	0.8	1	0.384615	0.166667	3.375	2	1	3	10	3	3	4.9	8	1	1	1.59864	1	0.5	n	n
Kapuasi Basin	IdBrokE	1700	95.4545	2.41913	NA	2.41913	1.33333	0	0.00833333	0.153846	0.166667	1.25	1	0	3	1	2	0	4	4	0	1	0.212452	0.5	1	y	n
Kapuasi Basin	IdBrokE	1800	95.4545	2.41913	NA	2.41913	1.33333	0	0.00833333	0.153846	0.166667	1.25	1	0	3	1	2	0	4	4	0	1	0.223833	0.5	1	n	n
Kapuasi Basin	IdBrokL	1900	95.4545	NA	5.09499	2.41913	2.33333	0.0909091	0.0833333	0.153846	1	2	1	0	4	9	2.1	0	5	4	0	1	0.235215	0.5	1	y	n
Middle Yellow River Valley	CnPeili	-7000	68.1818	NA	NA	3.39794	1	0	0.5	0	NA	1	NA	NA	0	3.6	0.3	0	0	2.9	0	0	0.271384	NA	NA	y	n
Middle Yellow River Valley	CnPeili	-6900	68.1818	NA	NA	3.39794	1	0	0.5	0	NA	1	NA	NA	0	3.6	0.3	0	0	2.9	0	0	0.278403	NA	NA	n	n
Middle Yellow River Valley	CnPeili	-6800	68.1818	NA	NA	3.39794	1	0	0.5	0	NA	1	NA	NA	0	3.6	0.3	0	0	2.9	0	0	0.285291	NA	NA	n	n
Middle Yellow River Valley	CnPeili	-6700	68.1818	NA	NA	3.39794	1	0	0.5	0	NA	1	NA	NA	0	3.6	0.3	0	0	2.9	0	0	0.292048	NA	NA	n	n
Middle Yellow River Valley	CnPeili	-6600	68.1818	NA	NA	3.39794	1	0	0.5	0	NA	1	NA	NA	0	3.6	0.3	0	0	2.9	0	0	0.298674	NA	NA	n	n
Middle Yellow River Valley	CnPeili	-6500	68.1818	NA	NA	3.39794	1	0	0.5	0	NA	1	NA	NA	0	3.6	0.3	0	0	2.9	0	0	0.30517	NA	NA	n	n
Middle Yellow River Valley	CnPeili	-6400	68.1818	NA	NA	3.39794	1	0	0.5	0	NA	1	NA	NA	0	3.6	0.3	0	0	2.9	0	0	0.311535	NA	NA	n	n
Middle Yellow River Valley	CnPeili	-6300	68.1818	NA	NA	3.39794	1	0	0.5	0	NA	1	NA	NA	0	3.6	0.3	0	0	2.9	0	0	0.317769	NA	NA	n	n
Middle Yellow River Valley	CnPeili	-6200	68.1818	NA	NA	3.39794	1	0	0.5	0	NA	1	NA	NA	0	3.6	0.3	0	0	2.9	0	0	0.323872	NA	NA	n	n
Middle Yellow River Valley	CnPeili	-6100	68.1818	NA	NA	3.39794	1	0	0.5	0	NA	1	NA	NA	0	3.6	0.3	0	0	2.9	0	0	0.329845	NA	NA	n	n
Middle Yellow River Valley	CnPeili	-6000	68.1818	NA	NA	3.39794	1	0	0.5	0	NA	1	NA	NA	0	3.6	0.3	0	0	2.9	0	0	0.335686	NA	NA	n	n
Middle Yellow River Valley	CnPeili	-5900	68.1818	NA	NA	3.39794	1	0	0.5	0	NA	1	NA	NA	0	3.6	0.3	0	0	2.9	0	0	0.332148	NA	NA	n	n
Middle Yellow River Valley	CnPeili	-5800	68.1818	NA	NA	3.39794	1	0	0.5	0	NA	1	NA	NA	0	3.6	0.3	0	0	2.9	0	0	0.32861	NA	NA	n	n
Middle Yellow River Valley	CnPeili	-5700	68.1818	NA	NA	3.39794	1	0	0.5	0	NA	1	NA	NA	0	3.6	0.3	0	0	2.9	0	0	0.325072	NA	NA	n	n
Middle Yellow River Valley	CnPeili	-5600	68.1818	NA	NA	3.39794	1	0	0.5	0	NA	1	NA	NA	0	3.6	0.3	0	0	2.9	0	0	0.321534	NA	NA	n	n
Middle Yellow River Valley	CnPeili	-5500	68.1818	NA	NA	3.39794	1	0	0.5	0	NA	1	NA	NA	0	3.6	0.3	0	0	2.9	0	0	0.317996	NA	NA	n	n
Middle Yellow River Valley	CnPeili	-5400	68.1818	NA	NA	3.39794	1	0	0.5	0	NA	1	NA	NA	0	3.6	0.3	0	0	2.9	0	0	0.314458	NA	NA	n	n
Middle Yellow River Valley	CnPeili	-5300	68.1818	NA	NA	3.39794	1	0	0.5	0	NA	1	NA	NA	0	3.6	0.3	0	0	2.9	0	0	0.31092	NA	NA	n	n
Middle Yellow River Valley	CnPeili	-5200	68.1818	NA	NA	3.39794	1	0	0.5	0	NA	1	NA	NA	0	3.6	0.3	0	0	2.9	0	0	0.307382	NA	NA	n	n
Middle Yellow River Valley	CnPeili	-5100	68.1818	NA	NA	3.39794	1	0	0.5	0	NA	1	NA	NA	0	3.6	0.3	0	0	2.9	0	0	0.303844	NA	NA	n	n
Middle Yellow River Valley	CnYngsh	-5000	90.9091	4.30103	NA	2.54407	2	0.05	0.214286	0.0692308	0.0833333	2	NA	0.1	0	3.6	1.3	0	0.2	5.7	0	0	0.300306	0.0078125	0	y	n
Middle Yellow River Valley	CnYngsh	-4900	90.9091	4.30103	NA	2.54407	2	0.05	0.214286	0.0692308	0.0833333	2	NA	0.1	0	3.6	1.3	0	0.2	5.7	0	0	0.296401	0.0078125	0	n	n
Middle Yellow River Valley	CnYngsh	-4800	90.9091	4.30103	NA	2.54407	2	0.05	0.214286	0.0692308	0.0833333	2	NA	0.1	0	3.6	1.3	0	0.2	5.7	0	0	0.292497	0.0078125	0	n	n
Middle Yellow River Valley	CnYngsh	-4700	90.9091	4.30103	NA	2.54407	2	0.05	0.214286	0.0692308	0.0833333	2	NA	0.1	0	3.6	1.3	0	0.2	5.7	0	0	0.288592	0.0078125	0	n	n
Middle Yellow River Valley	CnYngsh	-4600	90.9091	4.30103	NA	2.54407	2	0.05	0.214286	0.0692308	0.0833333	2	NA	0.1	0	3.6	1.3	0	0.2	5.7	0	0	0.284688	0.0078125	0	n	n
Middle Yellow River Valley	CnYngsh	-4500	90.9091	4.30103	NA	2.54407	2	0.05	0.214286	0.0692308	0.0833333	2	NA	0.1	0	3.6	1.3	0	0.2	5.7	0	0	0.280783	0.0078125	0	n	n
Middle Yellow River Valley	CnYngsh	-4400	90.9091	4.30103	NA	2.54407	2	0.05	0.214286	0.0692308	0.0833333	2	NA	0.1	0	3.6	1.3	0	0.2	5.7	0	0	0.276878	0.0078125	0	n	n
Middle Yellow River Valley	CnYngsh	-4300	90.9091	4.30103	NA	2.54407	2	0.05	0.214286	0.0692308	0.0833333	2	NA	0.1	0	3.6	1.3	0	0.2	5.7	0	0	0.272974	0.0078125	0	n	n
Middle Yellow River Valley	CnYngsh	-4200	90.9091	4.30103	NA	2.54407	2	0.05	0.214286	0.0692308	0.0833333	2	NA	0.1	0	3.6	1.3	0	0.2	5.7	0	0	0.269069	0.0078125	0	n	n
Middle Yellow River Valley	CnYngsh	-4100	90.9091	4.30103	NA	2.54407	2	0.05	0.214286	0.0692308	0.0833333	2	NA	0.1	0	3.6	1.3	0	0.2	5.7	0	0	0.265165	0.0078125	0	n	n
Middle Yellow River Valley	CnYngsh	-4000	90.9091	4.30103	NA	2.54407	2	0.05	0.214286	0.0692308	0.0833333	2	NA	0.1	0	3.6	1.3	0	0.2	5.7	0	0	0.26126	0.0078125	0	n	n
Middle Yellow River Valley	CnYngsh	-3900	90.9091	4.30103	NA	2.54407	2	0.05	0.214286	0.0692308	0.0833333	2	NA	0.1	0	3.6	1.3	0	0.2	5.7	0	0	0.258	0.0078125	0	n	n
Middle Yellow River Valley	CnYngsh	-3800	90.9091	4.30103	NA	2.54407	2	0.05	0.214286	0.0692308	0.0833333	2	NA	0.1	0	3.6	1.3	0	0.2	5.7	0	0	0.25474	0.0078125	0	n	n
Middle Yellow River Valley	CnYngsh	-3700	90.9091	4.30103	NA	2.54407	2	0.05	0.214286	0.0692308	0.0833333	2	NA	0.1	0	3.6	1.3	0	0.2	5.7	0	0	0.25148	0.0078125	0	n	n
Middle Yellow River Valley	CnYngsh	-3600	90.9091	4.30103	NA	2.54407	2	0.05	0.214286	0.0692308	0.0833333	2	NA	0.1	0	3.6	1.3	0	0.2	5.7	0	0	0.248219	0.0078125	0	n	n
Middle Yellow River Valley	CnYngsh	-3500	90.9091	4.30103	NA	2.54407	2	0.05	0.214286	0.0692308	0.0833333	2	NA	0.1	0	3.6	1.3	0	0.2	5.7	0	0	0.244959	0.0078125	1	n	n
Middle Yellow River Valley	CnYngsh	-3400	90.9091	4.30103	NA	2.54407	2	0.05	0.214286	0.0692308	0.0833333	2	NA	0.1	0	3.6	1.3	0	0.2	5.7	0	0	0.241699	0.0078125	1	n	n
Middle Yellow River Valley	CnYngsh	-3300	90.9091	4.30103	NA	2.54407	2	0.05	0.214286	0.0692308	0.0833333	2	NA	0.1	0	3.6	1.3	0	0.2	5.7	0	0	0.238439	0.0078125	1	n	n
Middle Yellow River Valley	CnYngsh	-3200	90.9091	4.30103	NA	2.54407	2	0.05	0.214286	0.0692308	0.0833333	2	NA	0.1	0	3.6	1.3	0	0.2	5.7	0	0	0.235179	0.0078125	1	n	n
Middle Yellow River Valley	CnYngsh	-3100	90.9091	4.30103	NA	2.54407	2	0.05	0.214286	0.0692308	0.0833333	2	NA	0.1	0	3.6	1.3	0	0.2	5.7	0	0	0.231918	0.0078125	1	n	n
Middle Yellow River Valley	CnLngsh	-3000	90.9091	NA	3.24304	4.09691	3.5	0.06	0.6125	0.146154	0.45	3.5	NA	0.9	2	3.6	1.2	1	0.2	6.7	0	0	0.228658	0.0078125	1	y	n
Middle Yellow River Valley	CnLngsh	-2900	90.9091	NA	3.24304	4.09691	3.5	0.06	0.6125	0.146154	0.45	3.5	NA	0.9	2	3.6	1.2	1	0.2	6.7	0	0	0.226296	0.0078125	1	n	n
Middle Yellow River Valley	CnLngsh	-2800	90.9091	NA	3.24304	4.09691	3.5	0.06	0.6125	0.146154	0.45	3.5	NA	0.9	2	3.6	1.2	1	0.2	6.7	0	0	0.223935	0.0078125	1	n	n
Middle Yellow River Valley	CnLngsh	-2700	90.9091	NA	3.24304	4.09691	3.5	0.06	0.6125	0.146154	0.45	3.5	NA	0.9	2	3.6	1.2	1	0.2	6.7	0	0	0.221573	0.0078125	1	n	n
Middle Yellow River Valley	CnLngsh	-2600	90.9091	NA	3.24304	4.54407	3.5	0.06	0.6125	0.146154	0.45	3.5	NA	0.9	2	3.6	1.2	1	0.2	6.7	0	0	0.219211	0.0078125	1	y	n
Middle Yellow River Valley	CnLngsh	-2500	90.9091	NA	3.24304	4.54407	3.5	0.06	0.6125	0.146154	0.45	3.5	NA	0.9	2	3.6	1.2	1	0.2	6.7	0	0	0.21685	0.0078125	1	n	n
Middle Yellow River Valley	CnLngsh	-2400	90.9091	NA	3.24304	4.54407	3.5	0.06	0.6125	0.146154	0.45	3.5	NA	0.9	2	3.6	1.2	1	0.2	6.7	0	0	0.214488	0.0078125	1	n	n
Middle Yellow River Valley	CnLngsh	-2300	90.9091	NA	3.24304	4.54407	3.5	0.06	0.6125	0.146154	0.45	3.5	NA	0.9	2	3.6	1.2	1	0.2	6.7	0	0	0.212127	0.0078125	1	n	n
Middle Yellow River Valley	CnLngsh	-2200	90.9091	NA	3.24304	4.54407	3.5	0.06	0.6125	0.146154	0.45	3.5	NA	0.9	2	3.6	1.2	1	0.2	6.7	0	0	0.209765	0.0078125	1	n	n
Middle Yellow River Valley	CnLngsh	-2100	90.9091	NA	3.24304	4.54407	3.5	0.06	0.6125	0.146154	0.45	3.5	NA	0.9	2	3.6	1.2	1	0.2	6.7	0	0	0.207403	0.0078125	1	n	n
Middle Yellow River Valley	CnLngsh	-2000	90.9091	NA	3.24304	4.54407	3.5	0.06	0.6125	0.146154	0.45	3.5	NA	0.9	2	3.6	1.2	1	0.2	6.7	0	0	0.205042	0.0078125	1	n	n
Middle Yellow River Valley	CnLngsh	-1900	90.9091	NA	3.24304	4.54407	3.5	0.06	0.6125	0.146154	0.45	3.5	NA	0.9	2	3.6	1.2	1	0.2	6.7	0	0	0.203599	0.0078125	1	n	n
Middle Yellow River Valley	CnErlit	-1800	100	4.83251	4.17609	3.66745	3.5	0.311111	0.6	0.384615	0.333333	3.125	2	0.9	2	4	3.8	0.9	2.1	4.1	0	0	0.202157	0.0078125	1	y	n
Middle Yellow River Valley	CnErlit	-1700	100	4.83251	4.17609	4.38021	3.5	0.311111	0.6	0.384615	0.333333	3.125	2	0.9	2	4	3.8	0.9	2.1	4.1	0	0	0.200714	0.0078125	1	y	n
Middle Yellow River Valley	CnErlig	-1600	100	6.39794	5.57403	4.31175	3.33333	0.3	0.685714	0.284615	0.3	3.125	2.5	0.9	2	4	4.8	1	3.9	5	0	0	0.199272	0.0078125	1	y	n
Middle Yellow River Valley	CnErlig	-1500	100	6.39794	5.57403	4.31175	3.33333	0.3	0.685714	0.284615	0.3	3.125	2.5	0.9	2	4	4.8	1	3.9	5	0	0	0.197829	0.0078125	1	n	n
Middle Yellow River Valley	CnErlig	-1400	100	6.39794	5.57403	4.31175	3.33333	0.3	0.685714	0.284615	0.3	3.125	2.5	0.9	2	4	4.8	1	3.9	5	0	0	0.196387	0.0078125	1	n	n
Middle Yellow River Valley	CnErlig	-1300	100	6.39794	5.57403	4.31175	3.33333	0.3	0.685714	0.284615	0.3	3.125	2.5	0.9	2	4	4.8	1	3.9	5	0	0	0.194945	0.0078125	1	n	n
Middle Yellow River Valley	CnShang	-1200	100	6.69897	6	3.60206	4	0.544444	0.828571	0.361538	0.45	3.75	3	1	2	5	5.9	3	4	6.5	0	0	0.193502	0.0078125	1	y	n
Middle Yellow River Valley	CnShang	-1100	100	6.69897	6	3.60206	4	0.544444	0.828571	0.361538	0.45	3.75	3	1	2	5	5.9	3	4	6.5	0	0	0.19206	0.0078125	1	n	n
Middle Yellow River Valley	CnWZhou	-1000	100	7.02119	5.92942	5	5.16667	0.85	0.844444	0.730769	0.333333	4.5	2.5	1	2	5	5.9	3	7.8	6.6	0	0	0.190617	0.015625	1	y	n
Middle Yellow River Valley	CnWZhou	-900	100	7.13033	5.92942	5.09691	5.16667	0.85	0.844444	0.730769	0.333333	4.5	2.5	1	2	5	5.9	3	7.8	6.6	0	0	0.190153	0.015625	1	y	n
Middle Yellow River Valley	CnWZhou	-800	100	7.13033	5.92942	5.09691	5.16667	0.85	0.844444	0.730769	0.333333	4.5	2.5	1	2	5	5.9	3	7.8	6.6	0	0	0.474223	0.015625	1	n	n
Middle Yellow River Valley	CnJinSA	-700	86.3636	NA	5.20412	NA	4.33333	0.84	0.833333	0.792308	0.5	4.33333	NA	1	2	6.3	5.8	3	7.7	5.5	0	0	0.473063	0.015625	1	y	n
Middle Yellow River Valley	CnJinSA	-600	86.3636	NA	5.20412	NA	4.33333	0.84	0.833333	0.792308	0.5	4.33333	NA	1	2	6.3	5.8	3	7.7	5.5	0	0	0.471903	0.015625	1	n	n
Middle Yellow River Valley	CnJinSA	-500	86.3636	NA	5.20412	NA	4.33333	0.84	0.833333	0.792308	0.5	4.33333	NA	1	2	6.3	5.8	3	7.7	5.5	0	0	0.470743	0.015625	1	n	n
Middle Yellow River Valley	CnWeiWS	-400	86.3636	NA	4.95424	NA	4.66667	0.855556	0.822222	0.576923	0.833333	4.66667	NA	1	3	7	5.7	3	7.5	6.5	1	0	0.469583	0.0703125	1	y	n
Middle Yellow River Valley	CnWeiWS	-300	86.3636	NA	4.95424	NA	4.66667	0.855556	0.822222	0.576923	0.833333	4.66667	NA	1	3	7	5.7	3	7.5	6.5	1	1	0.468423	0.0703125	1	n	n
Middle Yellow River Valley	CnWHan*	-200	100	7.72016	6.38614	5.51188	6.83333	0.74	0.972727	0.907692	0.9	5.875	3	1	3	7	5.9	3	7.8	7.6	1	1	0.934525	0.210938	0	y	n
Middle Yellow River Valley	CnWHan*	-100	100	7.72016	6.65963	5.51188	6.83333	0.74	0.972727	0.907692	0.9	5.875	3	1	3	7	5.9	3	7.8	7.6	1	1	0.932204	0.210938	0	y	n
Middle Yellow River Valley	CnWHan*	0	100	7.72016	6.6917	5.51188	6.83333	0.74	0.972727	0.907692	0.9	5.875	3	1	3	7	5.9	3	7.8	7.6	1	1	0.929884	0.210938	0	y	n
Middle Yellow River Valley	CnEHan*	100	100	7.32238	6.81291	5.62325	6.66667	0.836364	0.975	0.892308	0.833333	5.375	1.5	1	3	7	5.9	3	7.8	7.5	1	1	0.929825	0.210938	0	y	n
Middle Yellow River Valley	CnEHan*	200	100	7.69955	6.59351	5	6.66667	0.745455	0.975	0.892308	0.833333	5.375	1.5	1	3	7	5.9	3	7.8	7.5	1	1	0.929766	0.210938	0	y	n
Middle Yellow River Valley	CnErJin	300	95.4545	NA	6.65321	5.77815	7.16667	0.75	0.93	0.953846	0.833333	5.75	1.5	1	3	6.3	5.7	3	7.9	6.4	1	1	0.929707	0.210938	0	y	n
Middle Yellow River Valley	CnNWei*	400	95.4545	NA	5.69897	5.77815	5.66667	0.61	0.86	0.9	0.75	4.75	2	1	4	6.3	4.8	3	8	8.3	1	1	0.929648	0.28125	0	y	n
Middle Yellow River Valley	CnNWei*	500	100	7.50515	6.24871	5.77815	5.66667	0.61	0.86	0.9	0.75	4.75	2	1	4	6.3	4.8	3	8	7.3	1	1	0.929589	0.28125	0	y	n
Middle Yellow River Valley	CnSui**	600	100	7.66276	6.4843	5.69897	5	0.781818	0.890909	0.969231	0.833333	4.5	3	1	4	7	5.6	3	7.9	8.3	1	1	0.929529	0.5	0	y	n
Middle Yellow River Valley	CnTangE	700	100	7.5682	6.6902	6	7	0.9	0.95	0.976923	0.833333	6	3	1	4	7	5.7	3	7.8	8.8	1	1	0.92947	0.75	0	y	n
Middle Yellow River Valley	CnTangL	800	100	7.67669	6.5563	6	5.5	0.990909	0.966667	0.961538	0.833333	4.875	3	1	4	8.1	5.7	3	7.8	8.8	1	1	0.929411	1	0	y	n
Middle Yellow River Valley	CnTangL	900	95.4545	7.8451	6.61278	NA	5.5	0.990909	0.966667	0.961538	0.833333	4.875	3	1	4	8.1	5.7	3	7.8	8.8	1	1	0.929352	1	0	y	n
Middle Yellow River Valley	CnNSong	1000	100	7.90309	6.47224	5.69897	7.83333	0.990909	0.991667	1	1	6.5	2.5	1	4	9	5.9	3	7	8.4	1	1	0.929293	1	0	y	n
Middle Yellow River Valley	CnNSong	1100	100	7.90309	6.36173	6	7.83333	0.990909	0.991667	1	1	6.5	2.5	1	4	9	5.9	3	7	8.4	1	1	0.929293	1	0	y	n
Middle Yellow River Valley	CnLrJin	1200	95.4545	7.69461	6.5563	NA	5	0.990909	1	1	0.9	4	3	1	4	7	6	3	6	10	1	1	0.929293	1	0	y	n
Middle Yellow River Valley	CnYuan*	1300	100	7.86181	7.24304	5.90309	7	1	0.909091	1	1	6	3	1	4	10	6	3	6	7.2	1	1	0.929293	1	1	y	n
Middle Yellow River Valley	CnMing*	1400	100	7.80327	6.59106	5.17609	6.33333	0.727273	0.908333	1	1	5.5	3	1	4	10	5	3	7.6	10	1	1	0.929293	1	1	y	n
Middle Yellow River Valley	CnMing*	1500	100	7.70679	6.65801	5.82737	6.33333	0.727273	0.908333	1	1	5.5	3	1	4	10	5	3	7.6	10	1	1	0.929293	1	0	y	n
Middle Yellow River Valley	CnMing*	1600	100	8	6.56289	5.8488	6.33333	0.818182	0.908333	1	1	5.5	3	1	4	10	5	3	7.6	10	1	1	1.11515	1	0	y	n
Middle Yellow River Valley	CnQingE	1700	100	8.07918	7.11727	5.87239	8	0.9	0.991667	1	1	6.75	3	1	4	10	4	3	7.4	9.8	1	1	1.30101	1	0	y	n
Middle Yellow River Valley	CnQingL	1800	100	8.46982	7.05308	5.94983	7.83333	0.918182	1	1	1	6.625	3	1	4	10	5	3	6	11	1	1	1.48687	1	0	y	n
Middle Yellow River Valley	CnQingL	1900	100	8.53275	7.05308	6.01677	7.83333	0.918182	1	1	1	6.625	3	1	4	10	5	3	6	11	1	1	1.67273	1	0	y	n
Kansai	JpJomo1	-13600	63.6364	NA	NA	NA	1	0	0.0625	0	0	1	NA	NA	0	3.6	1.8	0	0	0	0	0	NA	NA	NA	y	n
Kansai	JpJomo1	-13500	63.6364	NA	NA	NA	1	0	0.0625	0	0	1	NA	NA	0	3.6	1.8	0	0	0	0	0	NA	NA	NA	n	n
Kansai	JpJomo1	-13400	63.6364	NA	NA	NA	1	0	0.0625	0	0	1	NA	NA	0	3.6	1.8	0	0	0	0	0	NA	NA	NA	n	n
Kansai	JpJomo1	-13300	63.6364	NA	NA	NA	1	0	0.0625	0	0	1	NA	NA	0	3.6	1.8	0	0	0	0	0	NA	NA	NA	n	n
Kansai	JpJomo1	-13200	63.6364	NA	NA	NA	1	0	0.0625	0	0	1	NA	NA	0	3.6	1.8	0	0	0	0	0	NA	NA	NA	n	n
Kansai	JpJomo1	-13100	63.6364	NA	NA	NA	1	0	0.0625	0	0	1	NA	NA	0	3.6	1.8	0	0	0	0	0	NA	NA	NA	n	n
Kansai	JpJomo1	-13000	63.6364	NA	NA	NA	1	0	0.0625	0	0	1	NA	NA	0	3.6	1.8	0	0	0	0	0	NA	NA	NA	n	n
Kansai	JpJomo1	-12900	63.6364	NA	NA	NA	1	0	0.0625	0	0	1	NA	NA	0	3.6	1.8	0	0	0	0	0	NA	NA	NA	n	n
Kansai	JpJomo1	-12800	63.6364	NA	NA	NA	1	0	0.0625	0	0	1	NA	NA	0	3.6	1.8	0	0	0	0	0	NA	NA	NA	n	n
Kansai	JpJomo1	-12700	63.6364	NA	NA	NA	1	0	0.0625	0	0	1	NA	NA	0	3.6	1.8	0	0	0	0	0	NA	NA	NA	n	n
Kansai	JpJomo1	-12600	63.6364	NA	NA	NA	1	0	0.0625	0	0	1	NA	NA	0	3.6	1.8	0	0	0	0	0	NA	NA	NA	n	n
Kansai	JpJomo1	-12500	63.6364	NA	NA	NA	1	0	0.0625	0	0	1	NA	NA	0	3.6	1.8	0	0	0	0	0	NA	NA	NA	n	n
Kansai	JpJomo1	-12400	63.6364	NA	NA	NA	1	0	0.0625	0	0	1	NA	NA	0	3.6	1.8	0	0	0	0	0	NA	NA	NA	n	n
Kansai	JpJomo1	-12300	63.6364	NA	NA	NA	1	0	0.0625	0	0	1	NA	NA	0	3.6	1.8	0	0	0	0	0	NA	NA	NA	n	n
Kansai	JpJomo1	-12200	63.6364	NA	NA	NA	1	0	0.0625	0	0	1	NA	NA	0	3.6	1.8	0	0	0	0	0	NA	NA	NA	n	n
Kansai	JpJomo1	-12100	63.6364	NA	NA	NA	1	0	0.0625	0	0	1	NA	NA	0	3.6	1.8	0	0	0	0	0	NA	NA	NA	n	n
Kansai	JpJomo1	-12000	63.6364	NA	NA	NA	1	0	0.0625	0	0	1	NA	NA	0	3.6	1.8	0	0	0	0	0	NA	NA	NA	n	n
Kansai	JpJomo1	-11900	63.6364	NA	NA	NA	1	0	0.0625	0	0	1	NA	NA	0	3.6	1.8	0	0	0	0	0	NA	NA	NA	n	n
Kansai	JpJomo1	-11800	63.6364	NA	NA	NA	1	0	0.0625	0	0	1	NA	NA	0	3.6	1.8	0	0	0	0	0	NA	NA	NA	n	n
Kansai	JpJomo1	-11700	63.6364	NA	NA	NA	1	0	0.0625	0	0	1	NA	NA	0	3.6	1.8	0	0	0	0	0	NA	NA	NA	n	n
Kansai	JpJomo1	-11600	63.6364	NA	NA	NA	1	0	0.0625	0	0	1	NA	NA	0	3.6	1.8	0	0	0	0	0	NA	NA	NA	n	n
Kansai	JpJomo1	-11500	63.6364	NA	NA	NA	1	0	0.0625	0	0	1	NA	NA	0	3.6	1.8	0	0	0	0	0	NA	NA	NA	n	n
Kansai	JpJomo1	-11400	63.6364	NA	NA	NA	1	0	0.0625	0	0	1	NA	NA	0	3.6	1.8	0	0	0	0	0	NA	NA	NA	n	n
Kansai	JpJomo1	-11300	63.6364	NA	NA	NA	1	0	0.0625	0	0	1	NA	NA	0	3.6	1.8	0	0	0	0	0	NA	NA	NA	n	n
Kansai	JpJomo1	-11200	63.6364	NA	NA	NA	1	0	0.0625	0	0	1	NA	NA	0	3.6	1.8	0	0	0	0	0	NA	NA	NA	n	n
Kansai	JpJomo1	-11100	63.6364	NA	NA	NA	1	0	0.0625	0	0	1	NA	NA	0	3.6	1.8	0	0	0	0	0	NA	NA	NA	n	n
Kansai	JpJomo1	-11000	63.6364	NA	NA	NA	1	0	0.0625	0	0	1	NA	NA	0	3.6	1.8	0	0	0	0	0	NA	NA	NA	n	n
Kansai	JpJomo1	-10900	63.6364	NA	NA	NA	1	0	0.0625	0	0	1	NA	NA	0	3.6	1.8	0	0	0	0	0	NA	NA	NA	n	n
Kansai	JpJomo1	-10800	63.6364	NA	NA	NA	1	0	0.0625	0	0	1	NA	NA	0	3.6	1.8	0	0	0	0	0	NA	NA	NA	n	n
Kansai	JpJomo1	-10700	63.6364	NA	NA	NA	1	0	0.0625	0	0	1	NA	NA	0	3.6	1.8	0	0	0	0	0	NA	NA	NA	n	n
Kansai	JpJomo1	-10600	63.6364	NA	NA	NA	1	0	0.0625	0	0	1	NA	NA	0	3.6	1.8	0	0	0	0	0	NA	NA	NA	n	n
Kansai	JpJomo1	-10500	63.6364	NA	NA	NA	1	0	0.0625	0	0	1	NA	NA	0	3.6	1.8	0	0	0	0	0	NA	NA	NA	n	n
Kansai	JpJomo1	-10400	63.6364	NA	NA	NA	1	0	0.0625	0	0	1	NA	NA	0	3.6	1.8	0	0	0	0	0	NA	NA	NA	n	n
Kansai	JpJomo1	-10300	63.6364	NA	NA	NA	1	0	0.0625	0	0	1	NA	NA	0	3.6	1.8	0	0	0	0	0	NA	NA	NA	n	n
Kansai	JpJomo1	-10200	63.6364	NA	NA	NA	1	0	0.0625	0	0	1	NA	NA	0	3.6	1.8	0	0	0	0	0	NA	NA	NA	n	n
Kansai	JpJomo1	-10100	63.6364	NA	NA	NA	1	0	0.0625	0	0	1	NA	NA	0	3.6	1.8	0	0	0	0	0	NA	NA	NA	n	n
Kansai	JpJomo1	-10000	68.1818	NA	NA	NA	1	0	0.0625	0	0	1	NA	NA	0	3.6	1.8	0	0	0	0	0	0	NA	NA	n	n
Kansai	JpJomo1	-9900	68.1818	NA	NA	NA	1	0	0.0625	0	0	1	NA	NA	0	3.6	1.8	0	0	0	0	0	0	NA	NA	n	n
Kansai	JpJomo1	-9800	68.1818	NA	NA	NA	1	0	0.0625	0	0	1	NA	NA	0	3.6	1.8	0	0	0	0	0	0	NA	NA	n	n
Kansai	JpJomo1	-9700	68.1818	NA	NA	NA	1	0	0.0625	0	0	1	NA	NA	0	3.6	1.8	0	0	0	0	0	0	NA	NA	n	n
Kansai	JpJomo1	-9600	68.1818	NA	NA	NA	1	0	0.0625	0	0	1	NA	NA	0	3.6	1.8	0	0	0	0	0	0	NA	NA	n	n
Kansai	JpJomo1	-9500	68.1818	NA	NA	NA	1	0	0.0625	0	0	1	NA	NA	0	3.6	1.8	0	0	0	0	0	0	NA	NA	n	n
Kansai	JpJomo1	-9400	68.1818	NA	NA	NA	1	0	0.0625	0	0	1	NA	NA	0	3.6	1.8	0	0	0	0	0	0	NA	NA	n	n
Kansai	JpJomo1	-9300	68.1818	NA	NA	NA	1	0	0.0625	0	0	1	NA	NA	0	3.6	1.8	0	0	0	0	0	0	NA	NA	n	n
Kansai	JpJomo2	-9200	68.1818	NA	NA	NA	1.5	0	0.05	0	0	1.5	NA	NA	0	3.6	0.9	0	0	0	0	0	0	NA	NA	y	n
Kansai	JpJomo2	-9100	68.1818	NA	NA	NA	1.5	0	0.05	0	0	1.5	NA	NA	0	3.6	0.9	0	0	0	0	0	0	NA	NA	n	n
Kansai	JpJomo2	-9000	68.1818	NA	NA	NA	1.5	0	0.05	0	0	1.5	NA	NA	0	3.6	0.9	0	0	0	0	0	0	NA	NA	n	n
Kansai	JpJomo2	-8900	68.1818	NA	NA	NA	1.5	0	0.05	0	0	1.5	NA	NA	0	3.6	0.9	0	0	0	0	0	0	NA	NA	n	n
Kansai	JpJomo2	-8800	68.1818	NA	NA	NA	1.5	0	0.05	0	0	1.5	NA	NA	0	3.6	0.9	0	0	0	0	0	0	NA	NA	n	n
Kansai	JpJomo2	-8700	68.1818	NA	NA	NA	1.5	0	0.05	0	0	1.5	NA	NA	0	3.6	0.9	0	0	0	0	0	0	NA	NA	n	n
Kansai	JpJomo2	-8600	68.1818	NA	NA	NA	1.5	0	0.05	0	0	1.5	NA	NA	0	3.6	0.9	0	0	0	0	0	0	NA	NA	n	n
Kansai	JpJomo2	-8500	68.1818	NA	NA	NA	1.5	0	0.05	0	0	1.5	NA	NA	0	3.6	0.9	0	0	0	0	0	0	NA	NA	n	n
Kansai	JpJomo2	-8400	68.1818	NA	NA	NA	1.5	0	0.05	0	0	1.5	NA	NA	0	3.6	0.9	0	0	0	0	0	0	NA	NA	n	n
Kansai	JpJomo2	-8300	68.1818	NA	NA	NA	1.5	0	0.05	0	0	1.5	NA	NA	0	3.6	0.9	0	0	0	0	0	0	NA	NA	n	n
Kansai	JpJomo2	-8200	68.1818	NA	NA	NA	1.5	0	0.05	0	0	1.5	NA	NA	0	3.6	0.9	0	0	0	0	0	0	NA	NA	n	n
Kansai	JpJomo2	-8100	68.1818	NA	NA	NA	1.5	0	0.05	0	0	1.5	NA	NA	0	3.6	0.9	0	0	0	0	0	0	NA	NA	n	n
Kansai	JpJomo2	-8000	68.1818	NA	NA	NA	1.5	0	0.05	0	0	1.5	NA	NA	0	3.6	0.9	0	0	0	0	0	0	NA	NA	n	n
Kansai	JpJomo2	-7900	68.1818	NA	NA	NA	1.5	0	0.05	0	0	1.5	NA	NA	0	3.6	0.9	0	0	0	0	0	0	NA	NA	n	n
Kansai	JpJomo2	-7800	68.1818	NA	NA	NA	1.5	0	0.05	0	0	1.5	NA	NA	0	3.6	0.9	0	0	0	0	0	0	NA	NA	n	n
Kansai	JpJomo2	-7700	68.1818	NA	NA	NA	1.5	0	0.05	0	0	1.5	NA	NA	0	3.6	0.9	0	0	0	0	0	0	NA	NA	n	n
Kansai	JpJomo2	-7600	68.1818	NA	NA	NA	1.5	0	0.05	0	0	1.5	NA	NA	0	3.6	0.9	0	0	0	0	0	0	NA	NA	n	n
Kansai	JpJomo2	-7500	68.1818	NA	NA	NA	1.5	0	0.05	0	0	1.5	NA	NA	0	3.6	0.9	0	0	0	0	0	0	NA	NA	n	n
Kansai	JpJomo2	-7400	68.1818	NA	NA	NA	1.5	0	0.05	0	0	1.5	NA	NA	0	3.6	0.9	0	0	0	0	0	0	NA	NA	n	n
Kansai	JpJomo2	-7300	68.1818	NA	NA	NA	1.5	0	0.05	0	0	1.5	NA	NA	0	3.6	0.9	0	0	0	0	0	0	NA	NA	n	n
Kansai	JpJomo2	-7200	68.1818	NA	NA	NA	1.5	0	0.05	0	0	1.5	NA	NA	0	3.6	0.9	0	0	0	0	0	0	NA	NA	n	n
Kansai	JpJomo2	-7100	68.1818	NA	NA	NA	1.5	0	0.05	0	0	1.5	NA	NA	0	3.6	0.9	0	0	0	0	0	0	NA	NA	n	n
Kansai	JpJomo2	-7000	68.1818	NA	NA	NA	1.5	0	0.05	0	0	1.5	NA	NA	0	3.6	0.9	0	0	0	0	0	0	NA	NA	n	n
Kansai	JpJomo2	-6900	68.1818	NA	NA	NA	1.5	0	0.05	0	0	1.5	NA	NA	0	3.6	0.9	0	0	0	0	0	0	NA	NA	n	n
Kansai	JpJomo2	-6800	68.1818	NA	NA	NA	1.5	0	0.05	0	0	1.5	NA	NA	0	3.6	0.9	0	0	0	0	0	0	NA	NA	n	n
Kansai	JpJomo2	-6700	68.1818	NA	NA	NA	1.5	0	0.05	0	0	1.5	NA	NA	0	3.6	0.9	0	0	0	0	0	0	NA	NA	n	n
Kansai	JpJomo2	-6600	68.1818	NA	NA	NA	1.5	0	0.05	0	0	1.5	NA	NA	0	3.6	0.9	0	0	0	0	0	0	NA	NA	n	n
Kansai	JpJomo2	-6500	68.1818	NA	NA	NA	1.5	0	0.05	0	0	1.5	NA	NA	0	3.6	0.9	0	0	0	0	0	0	NA	NA	n	n
Kansai	JpJomo2	-6400	68.1818	NA	NA	NA	1.5	0	0.05	0	0	1.5	NA	NA	0	3.6	0.9	0	0	0	0	0	0	NA	NA	n	n
Kansai	JpJomo2	-6300	68.1818	NA	NA	NA	1.5	0	0.05	0	0	1.5	NA	NA	0	3.6	0.9	0	0	0	0	0	0	NA	NA	n	n
Kansai	JpJomo2	-6200	68.1818	NA	NA	NA	1.5	0	0.05	0	0	1.5	NA	NA	0	3.6	0.9	0	0	0	0	0	0	NA	NA	n	n
Kansai	JpJomo2	-6100	68.1818	NA	NA	NA	1.5	0	0.05	0	0	1.5	NA	NA	0	3.6	0.9	0	0	0	0	0	0	NA	NA	n	n
Kansai	JpJomo2	-6000	68.1818	NA	NA	NA	1.5	0	0.05	0	0	1.5	NA	NA	0	3.6	0.9	0	0	0	0	0	0	NA	NA	n	n
Kansai	JpJomo2	-5900	68.1818	NA	NA	NA	1.5	0	0.05	0	0	1.5	NA	NA	0	3.6	0.9	0	0	0	0	0	0	NA	NA	n	n
Kansai	JpJomo2	-5800	68.1818	NA	NA	NA	1.5	0	0.05	0	0	1.5	NA	NA	0	3.6	0.9	0	0	0	0	0	0	NA	NA	n	n
Kansai	JpJomo2	-5700	68.1818	NA	NA	NA	1.5	0	0.05	0	0	1.5	NA	NA	0	3.6	0.9	0	0	0	0	0	0	NA	NA	n	n
Kansai	JpJomo2	-5600	68.1818	NA	NA	NA	1.5	0	0.05	0	0	1.5	NA	NA	0	3.6	0.9	0	0	0	0	0	0	NA	NA	n	n
Kansai	JpJomo2	-5500	68.1818	NA	NA	NA	1.5	0	0.05	0	0	1.5	NA	NA	0	3.6	0.9	0	0	0	0	0	0	NA	NA	n	n
Kansai	JpJomo2	-5400	68.1818	NA	NA	NA	1.5	0	0.05	0	0	1.5	NA	NA	0	3.6	0.9	0	0	0	0	0	0	NA	NA	n	n
Kansai	JpJomo3	-5300	77.2727	2.8451	NA	2.65321	1.5	0	0.185714	0	0.1	1.5	NA	NA	0	3.6	0.9	0	0	0	0	0	0	NA	NA	y	n
Kansai	JpJomo3	-5200	77.2727	2.8451	NA	2.65321	1.5	0	0.185714	0	0.1	1.5	NA	NA	0	3.6	0.9	0	0	0	0	0	0	NA	NA	n	n
Kansai	JpJomo3	-5100	77.2727	2.8451	NA	2.65321	1.5	0	0.185714	0	0.1	1.5	NA	NA	0	3.6	0.9	0	0	0	0	0	0	NA	NA	n	n
Kansai	JpJomo3	-5000	77.2727	2.8451	NA	2.65321	1.5	0	0.185714	0	0.1	1.5	NA	NA	0	3.6	0.9	0	0	0	0	0	0	NA	NA	n	n
Kansai	JpJomo3	-4900	77.2727	2.8451	NA	2.65321	1.5	0	0.185714	0	0.1	1.5	NA	NA	0	3.6	0.9	0	0	0	0	0	0	NA	NA	n	n
Kansai	JpJomo3	-4800	77.2727	2.8451	NA	2.65321	1.5	0	0.185714	0	0.1	1.5	NA	NA	0	3.6	0.9	0	0	0	0	0	0	NA	NA	n	n
Kansai	JpJomo3	-4700	77.2727	2.8451	NA	2.65321	1.5	0	0.185714	0	0.1	1.5	NA	NA	0	3.6	0.9	0	0	0	0	0	0	NA	NA	n	n
Kansai	JpJomo3	-4600	77.2727	2.8451	NA	2.65321	1.5	0	0.185714	0	0.1	1.5	NA	NA	0	3.6	0.9	0	0	0	0	0	0	NA	NA	n	n
Kansai	JpJomo3	-4500	77.2727	2.8451	NA	2.65321	1.5	0	0.185714	0	0.1	1.5	NA	NA	0	3.6	0.9	0	0	0	0	0	0	NA	NA	n	n
Kansai	JpJomo3	-4400	77.2727	2.8451	NA	2.65321	1.5	0	0.185714	0	0.1	1.5	NA	NA	0	3.6	0.9	0	0	0	0	0	0	NA	NA	n	n
Kansai	JpJomo3	-4300	77.2727	2.8451	NA	2.65321	1.5	0	0.185714	0	0.1	1.5	NA	NA	0	3.6	0.9	0	0	0	0	0	0	NA	NA	n	n
Kansai	JpJomo3	-4200	77.2727	2.8451	NA	2.65321	1.5	0	0.185714	0	0.1	1.5	NA	NA	0	3.6	0.9	0	0	0	0	0	0	NA	NA	n	n
Kansai	JpJomo3	-4100	77.2727	2.8451	NA	2.65321	1.5	0	0.185714	0	0.1	1.5	NA	NA	0	3.6	0.9	0	0	0	0	0	0	NA	NA	n	n
Kansai	JpJomo3	-4000	77.2727	2.8451	NA	2.65321	1.5	0	0.185714	0	0.1	1.5	NA	NA	0	3.6	0.9	0	0	0	0	0	0	NA	NA	n	n
Kansai	JpJomo3	-3900	77.2727	2.8451	NA	2.65321	1.5	0	0.185714	0	0.1	1.5	NA	NA	0	3.6	0.9	0	0	0	0	0	0	NA	NA	n	n
Kansai	JpJomo3	-3800	77.2727	2.8451	NA	2.65321	1.5	0	0.185714	0	0.1	1.5	NA	NA	0	3.6	0.9	0	0	0	0	0	0	NA	NA	n	n
Kansai	JpJomo3	-3700	77.2727	2.8451	NA	2.65321	1.5	0	0.185714	0	0.1	1.5	NA	NA	0	3.6	0.9	0	0	0	0	0	0	NA	NA	n	n
Kansai	JpJomo3	-3600	77.2727	2.8451	NA	2.65321	1.5	0	0.185714	0	0.1	1.5	NA	NA	0	3.6	0.9	0	0	0	0	0	0	NA	NA	n	n
Kansai	JpJomo4	-3500	72.7273	NA	NA	2.65321	2	0	0.2	0.0692308	0.1	2	NA	NA	0	3.6	1.8	0	0	0	0	0	0	NA	NA	y	n
Kansai	JpJomo4	-3400	72.7273	NA	NA	2.65321	2	0	0.2	0.0692308	0.1	2	NA	NA	0	3.6	1.8	0	0	0	0	0	0	NA	NA	n	n
Kansai	JpJomo4	-3300	72.7273	NA	NA	2.65321	2	0	0.2	0.0692308	0.1	2	NA	NA	0	3.6	1.8	0	0	0	0	0	0	NA	NA	n	n
Kansai	JpJomo4	-3200	72.7273	NA	NA	2.65321	2	0	0.2	0.0692308	0.1	2	NA	NA	0	3.6	1.8	0	0	0	0	0	0	NA	NA	n	n
Kansai	JpJomo4	-3100	72.7273	NA	NA	2.65321	2	0	0.2	0.0692308	0.1	2	NA	NA	0	3.6	1.8	0	0	0	0	0	0	NA	NA	n	n
Kansai	JpJomo4	-3000	72.7273	NA	NA	2.65321	2	0	0.2	0.0692308	0.1	2	NA	NA	0	3.6	1.8	0	0	0	0	0	0	NA	NA	n	n
Kansai	JpJomo4	-2900	72.7273	NA	NA	2.65321	2	0	0.2	0.0692308	0.1	2	NA	NA	0	3.6	1.8	0	0	0	0	0	0	NA	NA	n	n
Kansai	JpJomo4	-2800	72.7273	NA	NA	2.65321	2	0	0.2	0.0692308	0.1	2	NA	NA	0	3.6	1.8	0	0	0	0	0	0	NA	NA	n	n
Kansai	JpJomo4	-2700	72.7273	NA	NA	2.65321	2	0	0.2	0.0692308	0.1	2	NA	NA	0	3.6	1.8	0	0	0	0	0	0	NA	NA	n	n
Kansai	JpJomo4	-2600	72.7273	NA	NA	2.65321	2	0	0.2	0.0692308	0.1	2	NA	NA	0	3.6	1.8	0	0	0	0	0	0	NA	NA	n	n
Kansai	JpJomo5	-2500	81.8182	2.8451	NA	2.65321	2	0	0.216667	0.0846154	0	1.5	1	NA	0	3.6	0.9	0	0	0	0	0	0	NA	NA	y	n
Kansai	JpJomo5	-2400	81.8182	2.8451	NA	2.65321	2	0	0.216667	0.0846154	0	1.5	1	NA	0	3.6	0.9	0	0	0	0	0	0	NA	NA	n	n
Kansai	JpJomo5	-2300	81.8182	2.8451	NA	2.65321	2	0	0.216667	0.0846154	0	1.5	1	NA	0	3.6	0.9	0	0	0	0	0	0	NA	NA	n	n
Kansai	JpJomo5	-2200	81.8182	2.8451	NA	2.65321	2	0	0.216667	0.0846154	0	1.5	1	NA	0	3.6	0.9	0	0	0	0	0	0	NA	NA	n	n
Kansai	JpJomo5	-2100	81.8182	2.8451	NA	2.65321	2	0	0.216667	0.0846154	0	1.5	1	NA	0	3.6	0.9	0	0	0	0	0	0	NA	NA	n	n
Kansai	JpJomo5	-2000	81.8182	2.8451	NA	2.65321	2	0	0.216667	0.0846154	0	1.5	1	NA	0	3.6	0.9	0	0	0	0	0	0	NA	NA	n	n
Kansai	JpJomo5	-1900	81.8182	2.8451	NA	2.65321	2	0	0.216667	0.0846154	0	1.5	1	NA	0	3.6	0.9	0	0	0	0	0	0	NA	NA	n	n
Kansai	JpJomo5	-1800	81.8182	2.8451	NA	2.65321	2	0	0.216667	0.0846154	0	1.5	1	NA	0	3.6	0.9	0	0	0	0	0	0	NA	NA	n	n
Kansai	JpJomo5	-1700	81.8182	2.8451	NA	2.65321	2	0	0.216667	0.0846154	0	1.5	1	NA	0	3.6	0.9	0	0	0	0	0	0	NA	NA	n	n
Kansai	JpJomo5	-1600	81.8182	2.8451	NA	2.65321	2	0	0.216667	0.0846154	0	1.5	1	NA	0	3.6	0.9	0	0	0	0	0	0	NA	NA	n	n
Kansai	JpJomo5	-1500	81.8182	2.8451	NA	2.65321	2	0	0.216667	0.0846154	0	1.5	1	NA	0	3.6	0.9	0	0	0	0	0	0	NA	NA	n	n
Kansai	JpJomo5	-1400	81.8182	2.8451	NA	2.65321	2	0	0.216667	0.0846154	0	1.5	1	NA	0	3.6	0.9	0	0	0	0	0	0	NA	NA	n	n
Kansai	JpJomo5	-1300	81.8182	2.8451	NA	2.65321	2	0	0.216667	0.0846154	0	1.5	1	NA	0	3.6	0.9	0	0	0	0	0	0	NA	NA	n	n
Kansai	JpJomo6	-1200	81.8182	2.8451	NA	2.65321	1.5	0	0.216667	0	0	1.25	1	NA	0	3.6	0	0	0	0	0	0	0	NA	NA	y	n
Kansai	JpJomo6	-1100	81.8182	2.8451	NA	2.65321	1.5	0	0.216667	0	0	1.25	1	NA	0	3.6	0	0	0	0	0	0	0	NA	NA	n	n
Kansai	JpJomo6	-1000	81.8182	2.8451	NA	2.65321	1.5	0	0.216667	0	0	1.25	1	NA	0	3.6	0	0	0	0	0	0	0	NA	NA	n	n
Kansai	JpJomo6	-900	81.8182	2.8451	NA	2.65321	1.5	0	0.216667	0	0	1.25	1	NA	0	3.6	0	0	0	0	0	0	0	NA	NA	n	n
Kansai	JpJomo6	-800	81.8182	2.8451	NA	2.65321	1.5	0	0.216667	0	0	1.25	1	NA	0	3.6	0	0	0	0	0	0	0	NA	NA	n	n
Kansai	JpJomo6	-700	81.8182	2.8451	NA	2.65321	1.5	0	0.216667	0	0	1.25	1	NA	0	3.6	0	0	0	0	0	0	0	NA	NA	n	n
Kansai	JpJomo6	-600	81.8182	2.8451	NA	2.65321	1.5	0	0.216667	0	0	1.25	1	NA	0	3.6	0	0	0	0	0	0	0	NA	NA	n	n
Kansai	JpJomo6	-500	81.8182	2.8451	NA	2.65321	1.5	0	0.216667	0	0	1.25	1	NA	0	3.6	0	0	0	0	0	0	0	NA	NA	n	n
Kansai	JpJomo6	-400	81.8182	2.8451	NA	2.65321	1.5	0	0.216667	0	0	1.25	1	NA	0	3.6	0	0	0	0	0	0	0	NA	NA	n	n
Kansai	JpYayoi	-300	95.4545	3.35218	NA	3.17609	2	0.1	0.35	0.138462	0.666667	1.75	1	0	3	4	5	0	3	2	0	0	0.375	0.0078125	0	y	n
Kansai	JpYayoi	-200	95.4545	3.35218	NA	3.17609	2	0.1	0.35	0.138462	0.666667	1.75	1	0	3	4	5	0	3	2	0	0	0.375	0.0078125	0	n	n
Kansai	JpYayoi	-100	95.4545	3.35218	NA	3.17609	2	0.1	0.35	0.138462	0.666667	1.75	1	0	3	4	5	0	3	2	0	1	0.375	0.0078125	0	n	n
Kansai	JpYayoi	0	95.4545	3.35218	NA	3.17609	2	0.1	0.35	0.138462	0.666667	1.75	1	0	3	4	5	0	3	2	0	1	0.375	0.0078125	0	n	n
Kansai	JpYayoi	100	95.4545	3.35218	NA	3.17609	2	0.1	0.35	0.138462	0.666667	1.75	1	0.5	3	4	5	0	3	5.4	0	1	0.375	0.0078125	0	y	n
Kansai	JpYayoi	200	95.4545	3.35218	NA	3.17609	2	0.1	0.35	0.138462	0.666667	1.75	1	1	3	4	5	0	3	5.4	0	1	0.375	0.0078125	0	y	n
Kansai	JpKofun	300	95.4545	5.24304	5.09691	NA	3.33333	0.466667	0.78	0.2	0.666667	2.75	1	1	3	4	5.8	3	3	6	0	1	0.375	0.0078125	0.5	y	n
Kansai	JpKofun	400	95.4545	5.24304	5.09691	NA	3.5	0.466667	0.78	0.469231	0.666667	2.875	1	1	3	4	5.8	3	6	6	0	1	0.375	0.0078125	0.5	y	n
Kansai	JpKofun	500	95.4545	5.39794	5.09691	NA	3.5	0.466667	0.94	0.623077	0.666667	2.875	1	1	3	4	5.8	3	7	6	1	1	0.375	0.0078125	0.5	y	n
Kansai	JpAsuka	600	95.4545	6.24304	5.09691	NA	4.66667	0.89	0.9875	0.453846	0.833333	4.125	2.5	0.9	4	5.4	5	3	7	5	1	1	0.375	0.375	0	y	n
Kansai	JpAsuka	700	95.4545	6.39794	5.09691	NA	4.66667	0.89	0.9875	0.453846	0.833333	4.125	2.5	0.9	4	5.4	5	3	7	5	1	1	0.4875	0.375	0	y	n
Kansai	JpNara*	800	81.8182	NA	NA	5.24304	4.5	0.888889	0.75	0.769231	0.833333	4.5	NA	1	4	6	3.9	3	7.9	7	1	1	0.65	NA	0	y	y
Kansai	JpNara*	700	86.3636	6.78533	NA	5.24304	4.5	0.888889	0.75	0.769231	0.833333	4.5	NA	1	4	6	3.9	3	7.9	7	1	1	0.4875	NA	0	y	y
Kansai	JpHeian	800	100	6.60206	5.43933	5.30103	4.5	0.89	0.790909	0.846154	0.833333	3.875	2	1	4	5.4	5	3	7.9	7	1	1	0.65	0.75	0	y	n
Kansai	JpHeian	900	100	6.69897	5.43933	5.30103	4.5	0.89	0.790909	0.846154	0.833333	3.875	2	1	4	5.4	5	3	7.9	7	1	1	0.65	0.75	0	y	n
Kansai	JpHeian	1000	100	6.67669	5.43933	5.24304	4.5	0.89	0.790909	0.846154	0.833333	3.875	2	1	4	5.4	5	3	7.9	7	1	1	0.65	0.75	0	y	n
Kansai	JpHeian	1100	100	6.77085	5.43933	5.24304	4.5	0.89	0.790909	0.846154	0.833333	3.875	2	1	4	5.4	5	3	7.9	7	1	1	0.65	0.75	0	y	n
Kansai	JpKamak	1200	100	6.77085	5.46982	5.1383	5.33333	0.736364	1	0.7	0.666667	4.5	2	1	4	5.4	5	3	8	8	1	1	1.3	1	0	y	n
Kansai	JpKamak	1300	100	6.77452	5.46982	5.17609	5.33333	0.736364	1	0.7	0.666667	4.5	2	1	4	5.4	5	3	8	8	1	1	1.3	1	0	y	n
Kansai	JpAshik	1400	100	7.09691	5.46982	5.17609	6	0.666667	0.991667	0.776923	0.666667	5	2	1	4	5	5.9	3	7	6	1	1	1.3	1	0	y	n
Kansai	JpSengk	1500	100	7.17609	4.17609	4.60206	5.16667	0.444444	1	0.384615	0.833333	4.375	2	0.9	4	9	4.8	3	7	7	1	1	1.3	1	0	y	n
Kansai	JpAzMom	1600	100	7.34242	5.46982	5.47712	5	0.666667	1	0.776923	0.833333	4.375	2.5	1	4	10	4.8	3	8	7	1	1	1.378	1	0	y	n
Kansai	JpTokgw	1700	100	7.4624	5.46982	5.75615	6.33333	0.909091	1	0.923077	1	5.25	2	1	4	10	5.9	3	8	7	1	1	1.456	1	0	y	n
Kansai	JpTokgw	1800	100	7.44716	5.46982	6.14613	6.33333	0.909091	1	0.923077	1	5.25	2	1	4	10	5.9	3	8	7	1	1	1.534	1	0	y	n
Southern China Hills	CnHQngL	1800	100	5.24304	4.00432	3.87506	2.5	0.02	0.483333	0	0.666667	2	1	1	3.6	10	2	0	5	6	0	1	2.10308	0.5	0	y	n
Southern China Hills	CnHChin	1900	86.3636	NA	NA	NA	1.66667	0	0.333333	0.246154	0.666667	1.5	1	0.1	3.6	10	2	0	0	4.5	0	1	2.21002	0.5	0	y	n
Big Island Hawaii	Hawaii1	1000	86.3636	NA	3.37107	NA	1	0.0909091	0.1	0	0	1	NA	1	0	0	0	0	0	0.3	0	0	0.644397	0.125	0	y	n
Big Island Hawaii	Hawaii1	1100	86.3636	NA	3.37107	NA	1	0.0909091	0.1	0	0	1	NA	1	0	0	0	0	0	0.3	0	0	0.644397	0.125	0	n	n
Big Island Hawaii	Hawaii2	1200	90.9091	3.72016	3.35218	NA	1.5	0.0909091	0.0875	0.0692308	0	1.5	NA	1	0	0	0	0	0	0.3	0	0	0.644397	0.125	0	y	n
Big Island Hawaii	Hawaii2	1300	90.9091	4.00432	3.35218	NA	1.5	0.0909091	0.0875	0.0692308	0	1.5	NA	1	0	0	0	0	0	0.3	0	0	0.644397	0.125	0	y	n
Big Island Hawaii	Hawaii2	1400	90.9091	4.24551	3.35218	NA	1.5	0.0909091	0.2125	0.0692308	0	1.5	NA	1	0	0	0	0	0	0.3	0	0	3.25	0.125	1	y	n
Big Island Hawaii	Hawaii2	1500	90.9091	4.5563	3.35218	NA	1.5	0.0909091	0.2125	0.0692308	0	1.5	NA	1	0	0	0	0	0	0.3	0	0	3.25	0.125	1	y	n
Big Island Hawaii	Hawaii2	1600	86.3636	NA	3.35218	NA	1.5	0.09	0.1	0.0692308	0	1.5	NA	1	0	0	0	0	0	0.3	0	0	3.25	0.125	1	y	n
Big Island Hawaii	Hawaii3	1700	95.4545	5.07463	3.97772	NA	3.16667	0.227273	0.4	0.0769231	0	2.875	2	1	0	3	3.3	0	0	4.6	0	0	3.25	0.125	1	y	n
Big Island Hawaii	USKameh	1800	95.4545	5.07918	4.19866	NA	3.5	0.363636	0.533333	0	0.3	3.125	2	1	0	10	0	0	0	4.9	0	1	3.25	0.125	1	y	n
Oro PNG	PgOrokE	1800	90.9091	NA	NA	2.8451	3	0	0.0833333	0.153846	0.333333	2.5	1	0	0	3	3	0	2	4	0	0	1.1826	0.0078125	0	y	n
Oro PNG	PgOrokL	1900	100	3.95424	4.35793	2.8451	2	0.545455	0.325	0.538462	1	2	2	0	2.7	5	3	0	2	4	0	1	1.1826	1	0	y	n
Chuuk Islands	FmTrukE	1800	90.9091	NA	NA	2.17609	2	0	0.0833333	0	0.166667	1.75	1	1	0.2	3	2.4	0	0.3	3.2	0	0	2.92	0.0625	1	y	n
Chuuk Islands	FmTrukL	1900	95.4545	3.96379	2.1038	NA	3	0.354545	0.290909	0.446154	1	2.5	1	1	0.2	10	3.3	0	0.3	3.2	0	1	2.92	0.5	1	y	n
Valley of Oaxaca	MxTieLa	-1400	90.9091	NA	NA	2.31281	1	0.1	0.0545455	0	0	1	1	0.1	0	1.8	0.9	0	0	4	0	0	0.143267	0.0078125	0	y	n
Valley of Oaxaca	MxTieLa	-1300	90.9091	NA	NA	2.31281	1	0.1	0.0545455	0	0	1	1	0.1	0	1.8	0.9	0	0	4	0	0	0.156558	0.0078125	0	n	n
Valley of Oaxaca	MxTieLa	-1200	90.9091	NA	NA	2.31281	1	0.1	0.0545455	0	0	1	1	0.1	0	1.8	0.9	0	0	4	0	0	0.169981	0.0078125	0	n	n
Valley of Oaxaca	MxSanGu	-1100	90.9091	NA	NA	3.14098	1.5	0.0818182	0.05	0	0	1.375	1	0.1	0	1.8	0.9	0	0	4	0	0	0.183538	0.0078125	0	y	n
Valley of Oaxaca	MxSanGu	-1000	90.9091	NA	NA	3.14098	1.5	0.0818182	0.05	0	0	1.375	1	0.1	0	1.8	0.9	0	0	4	0	0	0.305384	0.0078125	0	n	n
Valley of Oaxaca	MxSanGu	-900	90.9091	NA	NA	3.14098	1.5	0.0818182	0.05	0	0	1.375	1	0.1	0	1.8	0.9	0	0	4	0	0	0.325225	0.0078125	0	n	n
Valley of Oaxaca	MxSanGu	-800	90.9091	NA	NA	3.14098	1.5	0.0818182	0.05	0	0	1.375	1	0.1	0	1.8	0.9	0	0	4	0	0	0.354741	0.0078125	0	n	n
Valley of Oaxaca	MxRosar	-700	100	3.17609	2.43933	3	1.83333	0.03	0.0454545	0.238462	0	1.625	1	0.9	0	2	2.9	0	0	1	0	0	0.384391	0.0078125	1	y	n
Valley of Oaxaca	MxRosar	-600	100	3.17609	2.43933	3	1.83333	0.03	0.0454545	0.238462	0	1.625	1	0.9	0	2	2.9	0	0	1	0	0	0.414174	0.0078125	1	n	n
Valley of Oaxaca	MxAlb1E	-500	100	4.17609	3.11394	3.30103	1.75	0	0.0818182	0.230769	0	1.5	1	1	0	2	2.9	0	0	3.2	0	0	0.515144	0.0078125	1	y	n
Valley of Oaxaca	MxAlb1E	-400	100	4.17609	3.11394	3.72263	1.75	0	0.0818182	0.230769	0	1.5	1	1	0	2	2.9	0	0	3.2	0	0	0.55	0.0078125	1	y	n
Valley of Oaxaca	MxAlb1L	-300	100	4.74036	3.69897	4.23553	2.75	0.3	0.241667	0.230769	0	2.16667	1	1	0	2	2.9	0	0	3.2	0	0	0.596261	0.0078125	1	y	n
Valley of Oaxaca	MxAlb1L	-200	100	4.74036	3.69897	4.23553	2.75	0.3	0.241667	0.230769	0	2.16667	1	1	0	2	2.9	0	0	3.2	0	0	0.631452	0.0078125	1	n	n
Valley of Oaxaca	MxAlb2*	-100	95.4545	4.65321	4.30103	4.16137	3	0.39	0.241667	0.230769	0	3	NA	1	0	2	2.9	0	0	3.2	0	0	0.678098	0.0078125	1	y	n
Valley of Oaxaca	MxAlb2*	0	95.4545	4.65321	4.30103	4.16137	3	0.39	0.241667	0.230769	0	3	NA	1	0	2	2.9	0	0	3.2	0	0	0.724951	0.0078125	1	n	n
Valley of Oaxaca	MxAlb2*	100	95.4545	4.65321	4.30103	4.16137	3	0.39	0.241667	0.230769	0	3	NA	1	0	2	2.9	0	0	3.2	0	0	0.757257	0.0078125	1	n	n
Valley of Oaxaca	MxAlb3A	200	90.9091	NA	4.0607	4.35218	2.83333	0.2375	0.25	0.230769	0	2.83333	NA	1	0	2.7	2.8	0	0	3.2	0	0	0.811968	0.0078125	1	y	n
Valley of Oaxaca	MxAlb3A	300	90.9091	NA	4.0607	4.35218	2.83333	0.2375	0.25	0.230769	0	2.83333	NA	1	0	2.7	2.8	0	0	3.2	0	0	0.855176	0.0078125	1	n	n
Valley of Oaxaca	MxAlb3A	400	90.9091	NA	4.0607	4.35218	2.83333	0.2375	0.25	0.230769	0	2.83333	NA	1	0	2.7	2.8	0	0	3.2	0	0	0.898184	0.0078125	1	n	n
Valley of Oaxaca	MxAlb3B	500	90.9091	3.92699	NA	4.35218	2.25	0.36	0.209091	0.307692	0	2.25	NA	1	0	2.7	2.8	0	0	3.2	0	0	0.952194	0.0078125	1	y	n
Valley of Oaxaca	MxAlb3B	600	90.9091	3.92699	NA	4.35218	2.25	0.36	0.209091	0.307692	0	2.25	NA	1	0	2.7	2.8	0	0	3.2	0	0	1.00595	0.0078125	1	n	n
Valley of Oaxaca	MxAlb3B	700	90.9091	3.92699	NA	4.35218	2.25	0.36	0.209091	0.307692	0	2.25	NA	1	0	2.7	2.8	0	0	3.2	0	0	1.04831	0.0078125	1	n	n
Valley of Oaxaca	MxAlb3B	800	90.9091	3.92699	NA	4.35218	1.75	0.36	0.209091	0.307692	0	1.75	NA	1	0	2.7	2.8	0	0	3.2	0	0	1.11272	0.0078125	1	y	n
Valley of Oaxaca	MxAlb5*	900	95.4545	3.97688	NA	3.86999	2.33333	0.457143	0.0375	0.292308	0	2.5	3	1	0	4	2	0	3	3.9	0	0	1.16573	0.0078125	1	y	n
Valley of Oaxaca	MxAlb5*	1000	95.4545	3.97688	NA	3.86999	2.33333	0.457143	0.0375	0.292308	0	2.5	3	1	0	4	2	0	3	3.9	0	0	1.21849	0.0078125	1	n	n
Valley of Oaxaca	MxAlb5*	1100	95.4545	3.97688	NA	3.86999	2.33333	0.457143	0.0375	0.292308	0	2.5	3	1	0	4	2	0	3	3.9	0	0	1.34151	0.0078125	1	n	n
Valley of Oaxaca	MxAlb5*	1200	95.4545	3.97688	NA	3.86999	2.33333	0.457143	0.0375	0.292308	0	2.5	3	1	0	4	2	0	3	3.9	0	0	1.47037	0.0078125	1	n	n
Valley of Oaxaca	MxAlb5*	1300	95.4545	3.97688	NA	3.86999	2.33333	0.457143	0.0375	0.292308	0	2.5	3	1	0	4	2	0	3	3.9	0	0	1.60508	0.0078125	1	n	n
Valley of Oaxaca	MxAlb5*	1400	95.4545	3.97688	NA	3.86999	2.33333	0.457143	0.0375	0.292308	0	2.5	3	1	0	4	2	0	3	3.9	0	0	1.74565	0.0078125	1	n	n
Valley of Oaxaca	MxAlb5*	1500	95.4545	3.97688	NA	3.86999	2.33333	0.457143	0.0375	0.292308	0	2.5	3	1	0	4	2	0	3	3.9	0	0	1.89206	0.0078125	1	n	n
Valley of Oaxaca	EsHabsb	1600	86.3636	NA	NA	NA	8.66667	0.918182	0.991667	0.923077	0.833333	9	10	1	4	10	5.8	3	8	9.1	1	1	2.05833	1	0	y	y
Valley of Oaxaca	EsHabsb	1700	86.3636	NA	NA	NA	8.66667	0.918182	0.991667	0.923077	0.833333	9	10	1	4	10	5.8	3	8	9.1	1	1	2.23142	1	0	n	y
Basin of Mexico	MxArch*	-6000	68.1818	NA	NA	NA	1	0.0333333	0.1	0.0769231	NA	1	NA	NA	0	0.5	1.4	0	0.4	0	0	0	0	0.0078125	NA	y	n
Basin of Mexico	MxArch*	-5900	68.1818	NA	NA	NA	1	0.0333333	0.1	0.0769231	NA	1	NA	NA	0	0.5	1.4	0	0.4	0	0	0	0	0.0078125	NA	n	n
Basin of Mexico	MxArch*	-5800	68.1818	NA	NA	NA	1	0.0333333	0.1	0.0769231	NA	1	NA	NA	0	0.5	1.4	0	0.4	0	0	0	0	0.0078125	NA	n	n
Basin of Mexico	MxArch*	-5700	68.1818	NA	NA	NA	1	0.0333333	0.1	0.0769231	NA	1	NA	NA	0	0.5	1.4	0	0.4	0	0	0	0	0.0078125	NA	n	n
Basin of Mexico	MxArch*	-5600	68.1818	NA	NA	NA	1	0.0333333	0.1	0.0769231	NA	1	NA	NA	0	0.5	1.4	0	0.4	0	0	0	0	0.0078125	NA	n	n
Basin of Mexico	MxArch*	-5500	68.1818	NA	NA	NA	1	0.0333333	0.1	0.0769231	NA	1	NA	NA	0	0.5	1.4	0	0.4	0	0	0	0	0.0078125	NA	n	n
Basin of Mexico	MxArch*	-5400	68.1818	NA	NA	NA	1	0.0333333	0.1	0.0769231	NA	1	NA	NA	0	0.5	1.4	0	0.4	0	0	0	0	0.0078125	NA	n	n
Basin of Mexico	MxArch*	-5300	68.1818	NA	NA	NA	1	0.0333333	0.1	0.0769231	NA	1	NA	NA	0	0.5	1.4	0	0.4	0	0	0	0	0.0078125	NA	n	n
Basin of Mexico	MxArch*	-5200	68.1818	NA	NA	NA	1	0.0333333	0.1	0.0769231	NA	1	NA	NA	0	0.5	1.4	0	0.4	0	0	0	0	0.0078125	NA	n	n
Basin of Mexico	MxArch*	-5100	68.1818	NA	NA	NA	1	0.0333333	0.1	0.0769231	NA	1	NA	NA	0	0.5	1.4	0	0.4	0	0	0	0	0.0078125	NA	n	n
Basin of Mexico	MxArch*	-5000	68.1818	NA	NA	NA	1	0.0333333	0.1	0.0769231	NA	1	NA	NA	0	0.5	1.4	0	0.4	0	0	0	0	0.0078125	NA	n	n
Basin of Mexico	MxArch*	-4900	68.1818	NA	NA	NA	1	0.0333333	0.1	0.0769231	NA	1	NA	NA	0	0.5	1.4	0	0.4	0	0	0	0	0.0078125	NA	n	n
Basin of Mexico	MxArch*	-4800	68.1818	NA	NA	NA	1	0.0333333	0.1	0.0769231	NA	1	NA	NA	0	0.5	1.4	0	0.4	0	0	0	0	0.0078125	NA	n	n
Basin of Mexico	MxArch*	-4700	68.1818	NA	NA	NA	1	0.0333333	0.1	0.0769231	NA	1	NA	NA	0	0.5	1.4	0	0.4	0	0	0	0	0.0078125	NA	n	n
Basin of Mexico	MxArch*	-4600	68.1818	NA	NA	NA	1	0.0333333	0.1	0.0769231	NA	1	NA	NA	0	0.5	1.4	0	0.4	0	0	0	0	0.0078125	NA	n	n
Basin of Mexico	MxArch*	-4500	68.1818	NA	NA	NA	1	0.0333333	0.1	0.0769231	NA	1	NA	NA	0	0.5	1.4	0	0.4	0	0	0	0	0.0078125	NA	n	n
Basin of Mexico	MxArch*	-4400	68.1818	NA	NA	NA	1	0.0333333	0.1	0.0769231	NA	1	NA	NA	0	0.5	1.4	0	0.4	0	0	0	0	0.0078125	NA	n	n
Basin of Mexico	MxArch*	-4300	68.1818	NA	NA	NA	1	0.0333333	0.1	0.0769231	NA	1	NA	NA	0	0.5	1.4	0	0.4	0	0	0	0	0.0078125	NA	n	n
Basin of Mexico	MxArch*	-4200	68.1818	NA	NA	NA	1	0.0333333	0.1	0.0769231	NA	1	NA	NA	0	0.5	1.4	0	0.4	0	0	0	0	0.0078125	NA	n	n
Basin of Mexico	MxArch*	-4100	68.1818	NA	NA	NA	1	0.0333333	0.1	0.0769231	NA	1	NA	NA	0	0.5	1.4	0	0.4	0	0	0	0	0.0078125	NA	n	n
Basin of Mexico	MxArch*	-4000	68.1818	NA	NA	NA	1	0.0333333	0.1	0.0769231	NA	1	NA	NA	0	2	2.3	0	0.4	0	0	0	0	0.0078125	NA	y	n
Basin of Mexico	MxArch*	-3900	68.1818	NA	NA	NA	1	0.0333333	0.1	0.0769231	NA	1	NA	NA	0	2	2.3	0	0.4	0	0	0	0	0.0078125	NA	n	n
Basin of Mexico	MxArch*	-3800	68.1818	NA	NA	NA	1	0.0333333	0.1	0.0769231	NA	1	NA	NA	0	2	2.3	0	0.4	0	0	0	0	0.0078125	NA	n	n
Basin of Mexico	MxArch*	-3700	68.1818	NA	NA	NA	1	0.0333333	0.1	0.0769231	NA	1	NA	NA	0	2	2.3	0	0.4	0	0	0	0	0.0078125	NA	n	n
Basin of Mexico	MxArch*	-3600	68.1818	NA	NA	NA	1	0.0333333	0.1	0.0769231	NA	1	NA	NA	0	2	2.3	0	0.4	0	0	0	0	0.0078125	NA	n	n
Basin of Mexico	MxArch*	-3500	68.1818	NA	NA	NA	1	0.0333333	0.1	0.0769231	NA	1	NA	NA	0	2	2.3	0	0.4	0	0	0	0	0.0078125	NA	n	n
Basin of Mexico	MxArch*	-3400	68.1818	NA	NA	NA	1	0.0333333	0.1	0.0769231	NA	1	NA	NA	0	2	2.3	0	0.4	0	0	0	0	0.0078125	NA	n	n
Basin of Mexico	MxArch*	-3300	68.1818	NA	NA	NA	1	0.0333333	0.1	0.0769231	NA	1	NA	NA	0	2	2.3	0	0.4	0	0	0	0	0.0078125	NA	n	n
Basin of Mexico	MxArch*	-3200	68.1818	NA	NA	NA	1	0.0333333	0.1	0.0769231	NA	1	NA	NA	0	2	2.3	0	0.4	0	0	0	0.0025984	0.0078125	NA	n	n
Basin of Mexico	MxArch*	-3100	68.1818	NA	NA	NA	1	0.0333333	0.1	0.0769231	NA	1	NA	NA	0	2	2.3	0	0.4	0	0	0	0.0026404	0.0078125	NA	n	n
Basin of Mexico	MxArch*	-3000	68.1818	NA	NA	NA	1	0.0333333	0.1	0.0769231	NA	1	NA	NA	0	2	2.3	0	0.4	0	0	0	0.0053648	0.0078125	NA	n	n
Basin of Mexico	MxArch*	-2900	68.1818	NA	NA	NA	1	0.0333333	0.1	0.0769231	NA	1	NA	NA	0	2	2.3	0	0.4	0	0	0	0.00796163	0.0078125	NA	n	n
Basin of Mexico	MxArch*	-2800	68.1818	NA	NA	NA	1	0.0333333	0.1	0.0769231	NA	1	NA	NA	0	2	2.3	0	0.4	0	0	0	0.00787606	0.0078125	NA	n	n
Basin of Mexico	MxArch*	-2700	68.1818	NA	NA	NA	1	0.0333333	0.1	0.0769231	NA	1	NA	NA	0	2	2.3	0	0.4	0	0	0	0.0103873	0.0078125	NA	n	n
Basin of Mexico	MxArch*	-2600	68.1818	NA	NA	NA	1	0.0333333	0.1	0.0769231	NA	1	NA	NA	0	2	2.3	0	0.4	0	0	0	0.0128415	0.0078125	NA	n	n
Basin of Mexico	MxArch*	-2500	68.1818	NA	NA	NA	1	0.0333333	0.1	0.0769231	NA	1	NA	NA	0	2	2.3	0	0.4	0	0	0	0.0152387	0.0078125	NA	n	n
Basin of Mexico	MxArch*	-2400	68.1818	NA	NA	NA	1	0.0333333	0.1	0.0769231	NA	1	NA	NA	0	2	2.3	0	0.4	0	0	0	0.0175788	0.0078125	NA	n	n
Basin of Mexico	MxArch*	-2300	68.1818	NA	NA	NA	1	0.0333333	0.1	0.0769231	NA	1	NA	NA	0	2	2.3	0	0.4	0	0	0	0.0300938	0.0078125	NA	n	n
Basin of Mexico	MxArch*	-2200	68.1818	NA	NA	NA	1	0.0333333	0.1	0.0769231	NA	1	NA	NA	0	2	2.3	0	0.4	0	0	0	0.0371851	0.0078125	NA	n	n
Basin of Mexico	MxArch*	-2100	68.1818	NA	NA	NA	1	0.0333333	0.1	0.0769231	NA	1	NA	NA	0	2	2.3	0	0.4	0	0	0	0.0404283	0.0078125	NA	n	n
Basin of Mexico	MxInitl	-2000	68.1818	NA	NA	3.90309	1	0.0333333	NA	0.0769231	NA	1	NA	NA	0	2	1.5	0	0.4	0	0	0	0.043585	0.0078125	NA	y	n
Basin of Mexico	MxInitl	-1900	68.1818	NA	NA	3.90309	1	0.0333333	NA	0.0769231	NA	1	NA	NA	0	2	1.5	0	0.4	0	0	0	0.0511299	0.0078125	NA	n	n
Basin of Mexico	MxInitl	-1800	68.1818	NA	NA	3.90309	1	0.0333333	NA	0.0769231	NA	1	NA	NA	0	2	1.5	0	0.4	0	0	0	0.0550829	0.0078125	NA	n	n
Basin of Mexico	MxInitl	-1700	68.1818	NA	NA	3.90309	1	0.0333333	NA	0.0769231	NA	1	NA	NA	0	2	1.5	0	0.4	0	0	0	0.0627682	0.0078125	NA	n	n
Basin of Mexico	MxInitl	-1600	68.1818	NA	NA	3.90309	1	0.0333333	NA	0.0769231	NA	1	NA	NA	0	2	1.5	0	0.4	0	0	0	0.0705338	0.0078125	NA	n	n
Basin of Mexico	MxInitl	-1500	68.1818	NA	NA	3.90309	1	0.0333333	NA	0.0769231	NA	1	NA	NA	0	2	1.5	0	0.4	0	0	0	0.0783795	0.0078125	NA	n	n
Basin of Mexico	MxInitl	-1400	68.1818	NA	NA	3.90309	2	0.0333333	NA	0.0769231	NA	2	NA	NA	0	2	1.5	0	0.4	0	0	0	0.143267	0.0078125	NA	y	n
Basin of Mexico	MxInitl	-1300	68.1818	NA	NA	3.90309	2	0.0333333	NA	0.0769231	NA	2	NA	NA	0	2	1.5	0	0.4	0	0	0	0.156558	0.0078125	NA	n	n
Basin of Mexico	MxFormE	-1200	81.8182	NA	NA	3.39794	2	0.0636364	0.175	0.153846	0.15	1.66667	1	NA	0	2.7	2.3	0	0.6	1	0	0	0.169981	0.0078125	NA	y	n
Basin of Mexico	MxFormE	-1100	81.8182	NA	NA	3.39794	2	0.0636364	0.175	0.153846	0.15	1.66667	1	NA	0	2.7	2.3	0	0.6	1	0	0	0.183538	0.0078125	NA	n	n
Basin of Mexico	MxFormE	-1000	81.8182	NA	NA	3.39794	2	0.0636364	0.175	0.153846	0.15	1.66667	1	NA	0	2.7	2.3	0	0.6	1	0	0	0.305384	0.0078125	NA	n	n
Basin of Mexico	MxFormE	-900	81.8182	NA	NA	3.39794	2	0.0636364	0.266667	0.153846	0.15	1.66667	1	NA	0	2.7	2.3	0	0.6	1	0	0	0.325225	0.0078125	NA	y	n
Basin of Mexico	MxFormM	-800	81.8182	NA	NA	3.60206	2	0.07	0.266667	0.153846	0.15	1.66667	1	NA	0	2.7	2.3	0	0.6	1	0	0	0.354741	0.0078125	NA	y	n
Basin of Mexico	MxFormM	-700	81.8182	NA	NA	3.60206	2	0.07	0.266667	0.153846	0.15	1.66667	1	NA	0	2.7	2.3	0	0.6	1	0	0	0.384391	0.0078125	NA	n	n
Basin of Mexico	MxFormM	-600	81.8182	NA	NA	3.60206	2	0.07	0.266667	0.153846	0.15	1.66667	1	NA	0	2.7	2.3	0	0.6	1	0	0	0.414174	0.0078125	NA	n	n
Basin of Mexico	MxFormM	-500	81.8182	NA	NA	3.60206	2	0.07	0.266667	0.153846	0.15	1.66667	1	NA	0	2.7	2.3	0	0.6	1	0	0	0.515144	0.0078125	NA	n	n
Basin of Mexico	MxFormL	-400	81.8182	NA	NA	4.30103	3.5	0.271429	0.533333	0.153846	0.166667	2.75	2	NA	0	3	3.3	0	1.5	5.1	0	0	0.55	0.0078125	NA	y	n
Basin of Mexico	MxFormL	-300	81.8182	NA	NA	4.30103	3.5	0.271429	0.533333	0.153846	0.166667	2.75	2	NA	0	3	3.3	0	1.5	5.1	0	0	0.596261	0.0078125	NA	n	n
Basin of Mexico	MxFormL	-200	81.8182	NA	NA	4.30103	3.5	0.271429	0.533333	0.153846	0.166667	2.75	2	NA	0	3	3.3	0	1.5	5.1	0	0	0.631452	0.0078125	NA	n	n
Basin of Mexico	MxFormT	-100	81.8182	NA	NA	4.30103	3.5	0.271429	0.6	0.153846	0.166667	2.75	2	NA	0	3	3.3	0	1.5	5.1	0	0	0.678098	0.0078125	NA	y	n
Basin of Mexico	MxFormT	0	81.8182	NA	NA	4.69897	3.5	0.271429	0.6	0.153846	0.166667	2.75	2	NA	0	3	3.3	0	1.5	5.1	0	0	0.724951	0.0078125	NA	y	n
Basin of Mexico	MxClass	100	72.7273	NA	NA	5.05115	3	0	1	0	NA	3	NA	NA	0	3	3.3	0	2	0.9	0	0	0.757257	0.125	NA	y	n
Basin of Mexico	MxClass	200	72.7273	NA	NA	5.05115	3	0	1	0	NA	3	NA	NA	0	3	3.3	0	2	0.9	0	0	0.811968	0.125	NA	n	n
Basin of Mexico	MxClass	300	72.7273	NA	NA	5.05115	3	0	1	0	NA	3	NA	NA	0	3	3.3	0	2	0.9	0	0	0.855176	0.125	NA	n	n
Basin of Mexico	MxClass	400	72.7273	NA	NA	5.05115	3	0	1	0	NA	3	NA	NA	0	3	3.3	0	2	0.9	0	0	0.898184	0.125	NA	n	n
Basin of Mexico	MxClass	500	72.7273	NA	NA	5.05115	3	0	1	0	NA	3	NA	NA	0	3	3.3	0	2	0.9	0	0	0.952194	0.125	NA	n	n
Basin of Mexico	MxClass	600	72.7273	NA	NA	5.05115	3	0	1	0	NA	3	NA	NA	0	3	3.3	0	2	0.9	0	0	1.00595	0.125	NA	n	n
Basin of Mexico	MxEpicl	700	72.7273	NA	NA	4.43933	3	0.555556	1	0.415385	NA	3	NA	NA	0	3	4	0	5	1	0	0	1.04831	0.125	NA	y	n
Basin of Mexico	MxEpicl	800	72.7273	NA	NA	4.43933	3	0.555556	1	0.415385	NA	3	NA	NA	0	3	4	0	5	1	0	0	1.11272	0.125	NA	n	n
Basin of Mexico	MxToltc	900	81.8182	5.24304	4.35218	4.65321	3.33333	0.511111	1	0.307692	NA	3.33333	NA	NA	0	3	3.3	0	5.9	1	0	0	1.16573	0.125	NA	y	n
Basin of Mexico	MxToltc	1000	81.8182	5.24304	4.35218	4.65321	3.33333	0.511111	1	0.307692	NA	3.33333	NA	NA	0	3	3.3	0	5.9	1	0	0	1.21849	0.125	NA	n	n
Basin of Mexico	MxToltc	1100	81.8182	5.24304	4.35218	4.65321	3.33333	0.511111	1	0.307692	NA	3.33333	NA	NA	0	3	3.3	0	5.9	1	0	0	1.34151	0.125	NA	n	n
Basin of Mexico	MxPostM	1200	77.2727	5.87506	NA	4.39794	3	0.455556	1	0.307692	NA	3	NA	NA	0	4	3.3	0	5.8	0	0	0	1.47037	0.125	NA	y	n
Basin of Mexico	MxPostM	1300	77.2727	5.87506	NA	4.39794	3	0.455556	1	0.461538	NA	3	NA	NA	0	4	3.3	0	5.8	0	0	0	1.60508	0.125	NA	y	n
Basin of Mexico	MxPostM	1400	77.2727	5.87506	NA	4.39794	3	0.455556	1	0.461538	NA	3	NA	NA	0	4	3.3	0	5.8	0	0	0	1.74565	0.125	NA	n	n
Basin of Mexico	MxAztec	1500	81.8182	6.54407	4.44824	5.35218	5.83333	0.772727	1	0.538462	NA	5.83333	NA	NA	0	4	5	0	3	4.3	0	0	1.89206	0.125	NA	y	n
Cahokia	USMisEW	-600	86.3636	NA	NA	1.60206	1	0	0.0833333	0	0.166667	1	NA	0.5	0	2	0.6	0	0.2	0.8	0	0	0.214101	0.0078125	0	y	n
Cahokia	USMisEW	-500	86.3636	NA	NA	1.60206	1	0	0.0833333	0	0.166667	1	NA	0.5	0	2	0.6	0	0.2	0.8	0	0	0.227767	0.0078125	0	n	n
Cahokia	USMisEW	-400	86.3636	NA	NA	1.60206	1	0	0.0833333	0	0.166667	1	NA	0.5	0	2	0.6	0	0.2	0.8	0	0	0.241267	0.0078125	0	n	n
Cahokia	USMisEW	-300	86.3636	NA	NA	1.60206	1	0	0.0833333	0	0.166667	1	NA	0.5	0	2	0.6	0	0.2	0.8	0	0	0.259497	0.0078125	0	n	n
Cahokia	USMisEW	-200	86.3636	NA	NA	1.60206	1	0	0.0833333	0	0.166667	1	NA	0.5	0	2	0.6	0	0.2	0.8	0	0	0.272638	0.0078125	0	n	n
Cahokia	USMisMW	-100	86.3636	NA	NA	1.60206	1.25	0	0.0833333	0	0.166667	1.25	NA	0.5	0	2	0.6	0	0.2	0.8	0	0	0.290453	0.0078125	0	y	n
Cahokia	USMisMW	0	86.3636	NA	NA	1.60206	1.25	0	0.0833333	0	0.166667	1.25	NA	0.5	0	2	0.6	0	0.2	0.8	0	0	0.308048	0.0078125	0	n	n
Cahokia	USMisMW	100	86.3636	NA	NA	1.60206	1.25	0	0.0833333	0	0.166667	1.25	NA	0.5	0	2	0.6	0	0.2	0.8	0	0	0.319697	0.0078125	0	n	n
Cahokia	USMisMW	200	86.3636	NA	NA	1.60206	1.25	0	0.0833333	0	0.166667	1.25	NA	0.5	0	2	0.6	0	0.2	0.8	0	0	0.340556	0.0078125	0	n	n
Cahokia	USMisRo	300	86.3636	NA	NA	1.60206	1.25	0	0.0833333	0	0.166667	1.25	NA	0.1	0	4	1.5	0	0.2	0.8	0	0	0.35631	0.0078125	0	y	n
Cahokia	USMisRo	400	86.3636	NA	NA	1.60206	1.25	0	0.0833333	0	0.166667	1.25	NA	0.1	0	4	1.5	0	0.2	0.8	0	0	0.37173	0.0078125	0	n	n
Cahokia	USMisMu	500	86.3636	NA	NA	1.60206	1.25	0	0.0916667	0	0.166667	1.25	NA	0.1	0	4	1.5	0	0.2	0.8	0	0	0.391423	0.0078125	0	y	n
Cahokia	USMisPa	600	86.3636	NA	NA	1.60206	1.5	0	0.0916667	0	0.166667	1.5	NA	0.1	0	4	1.5	0	0.2	0.8	0	0	0.410699	0.0078125	0	y	n
Cahokia	USMisPa	700	86.3636	NA	NA	1.60206	1.5	0	0.0916667	0	0.166667	1.5	NA	0.1	0	4	1.5	0	0.2	0.8	0	0	0.425037	0.0078125	0	n	n
Cahokia	USMisSp	800	95.4545	2.65321	2.17609	2.65321	2	0	0.1	0	0.166667	2	2	NA	0	4	1.9	0	0	5	0	0	0.973916	0.0078125	0	y	n
Cahokia	USMisME	900	100	2.65321	2.17609	2.65321	2	0.2	0.316667	0	0.3	2	2	0.5	0	4	1.9	0	0	5	0	0	1.0131	0.0078125	0	y	n
Cahokia	USMisME	1000	100	2.65321	2.17609	2.65321	2	0.2	0.316667	0	0.3	2	2	0.5	0	4	1.9	0	0	5	0	0	1.05139	0.0078125	0	n	n
Cahokia	USCahoE	1100	100	4.65321	3.39794	4.09691	3.33333	0.333333	0.272727	0	0.166667	3.25	3	0.9	0	4	1.9	0	0	4	0	0	1.11369	0.0078125	1	y	n
Cahokia	USCahoL	1200	100	4.65321	3.39794	4.09691	3.33333	0.333333	0.272727	0	0.166667	3.25	3	0.9	0	4	1.9	0	0	4	0	0	1.1765	0.0078125	1	y	n
Cahokia	USMisSd	1300	95.4545	4.13033	2.87506	3.77815	2.66667	0.2	0.263636	0	0.166667	2.75	3	NA	0	4	2	0	0	4	0	0	1.23983	0.0078125	1	y	n
Cahokia	USOneot	1400	95.4545	NA	3.77815	2.30103	1.66667	0	0.2875	0	0	1.5	1	0.1	0	4	2.8	0	0.4	3.6	0	0	1.30366	0.0078125	0	y	n
Cahokia	USOneot	1500	95.4545	NA	3.77815	2.30103	1.66667	0	0.2875	0	0	1.5	1	0.1	0	4	2.8	0	0.4	3.6	0	0	1.36801	0.0078125	0	n	n
Cahokia	USOneot	1600	95.4545	NA	3.77815	2.30103	1.66667	0	0.2875	0	0	1.5	1	0.1	0	10	2.8	0	0.4	3.6	0	0	1.44269	0.0078125	0	y	n
Cahokia	USIllin	1700	90.9091	4	4.21748	NA	2	0.0857143	0.26	0.153846	NA	1.75	1	0.5	0	10	3.3	0	2.2	0.9	0	0	1.51797	0.0078125	0	y	n
Finger Lakes	UsIroqP	1300	77.2727	4.65321	4.86462	3.07918	2	0	1	0	NA	2	NA	NA	0	4	4.1	0	4	6.2	0	0	0.836921	NA	NA	y	n
Finger Lakes	UsIroqP	1400	77.2727	4.65321	4.86462	3.07918	2	0	1	0	NA	2	NA	NA	0	4	4.1	0	4	6.2	0	0	0.874646	NA	NA	n	n
Finger Lakes	UsIroqP	1500	77.2727	4.65321	4.86462	3.07918	2	0	1	0	NA	2	NA	NA	0	4	4.1	0	4	6.2	0	0	0.912237	NA	NA	n	n
Finger Lakes	UsIroqE	1600	100	3.74036	5	3.25527	2.66667	0.0454545	0.0833333	0.153846	0.333333	2.25	1	1	0.9	4	4	0	5.8	7	0	0	0.956197	0.0078125	1	y	n
Finger Lakes	UsIroqE	1700	95.4545	NA	5	3.25527	2.66667	0.0454545	0.0833333	0.153846	0.333333	2.25	1	1	4	10	4	0	3	7	0	0	1	0.0078125	1	y	n
Finger Lakes	UsIroqL	1800	100	4.07918	5	3.25527	3	0.0454545	0.0833333	0.153846	0.666667	2.75	2	1	4	10	4	2.7	3	1.2	1	1	1.04365	0.0078125	0	y	n
Cuzco	PeCuzLF	100	72.7273	NA	NA	NA	3	0.0333333	0.366667	0	0	3	NA	NA	0	3.6	0	1	0	1	0	0	0.460426	0.0078125	NA	y	n
Cuzco	PeCuzE1	200	77.2727	NA	2.8451	NA	3	0.1	0.3	0	0	3	NA	NA	0	3.6	0	1	0	1	0	0	0.49869	0.0078125	NA	y	n
Cuzco	PeCuzE1	300	77.2727	NA	2.8451	NA	3	0.1	0.3	0	0	3	NA	NA	0	3.6	0	1	0	1	0	0	0.530515	0.0078125	NA	n	n
Cuzco	PeCuzE1	400	77.2727	NA	3	NA	3	0.1	0.3	0	0	3	NA	NA	0	3.6	0	1	0	1	0	0	0.562774	0.0078125	NA	y	n
Cuzco	PeCuzE2	500	77.2727	NA	3	NA	3	0.0333333	0.3	0	0	3	NA	NA	0	3.6	0	1	0	1	0	0	0.602555	0.0078125	NA	y	n
Cuzco	PeCuzE2	600	77.2727	NA	3	NA	3	0.0333333	0.3	0	0	3	NA	NA	0	3.6	0	1	0	1	0	0	0.6905	0.0078125	NA	n	n
Cuzco	PeWari*	700	95.4545	5.47712	5.23045	4.69897	4	0.466667	0.7625	0.0384615	0.166667	4	NA	0.9	2	4	5	1	2	6	0	0	0.726662	0.0078125	1	y	n
Cuzco	PeWari*	800	95.4545	5.47712	5.23045	4.69897	4	0.466667	0.7625	0.0384615	0.166667	4	NA	0.9	2	4	5	1	2	6	0	0	0.778868	0.0078125	1	n	n
Cuzco	PeWari*	900	95.4545	5.47712	5.23045	4.69897	4	0.466667	0.7625	0.0384615	0.166667	4	NA	0.9	2	4	5	1	2	6	0	0	0.823925	0.0078125	1	n	n
Cuzco	PeCuzL1	1000	77.2727	NA	2.77815	NA	4	0.05	0.666667	0.0153846	0	4	NA	NA	0	3.6	2	1	0	7	0	0	0.869565	0.0078125	NA	y	n
Cuzco	PeCuzL1	1100	77.2727	NA	2.77815	NA	4	0.05	0.666667	0.0153846	0	4	NA	NA	0	3.6	2	1	0	7	0	0	0.907171	0.0078125	NA	n	n
Cuzco	PeCuzL1	1200	77.2727	NA	2.77815	NA	4	0.05	0.666667	0.0153846	0	4	NA	NA	0	3.6	2	1	0	7	0	0	0.943761	0.0078125	NA	n	n
Cuzco	PeCuzL2	1300	86.3636	NA	3.40654	NA	4	0.528571	0.828571	0	0	3.5	2	0.9	0	3.6	2	1	0	7.5	0	0	0.979334	0.0078125	NA	y	n
Cuzco	PeInca*	1400	95.4545	NA	6.09691	4.77815	5.33333	0.654545	0.795833	0.153846	0.3	5	4	1	1.8	4	4.9	1	5	8.1	0	0	1.01389	0.0078125	1	y	n
Cuzco	PeInca*	1500	100	7	6.09691	4.77815	5.33333	0.654545	0.795833	0.153846	0.3	5	4	1	1.8	4	4.9	1	5	8.1	0	0	1.04743	0.0078125	1	y	n
Cuzco	EsHabsb	1600	95.4545	NA	6.85126	5.35025	8.66667	0.918182	0.991667	0.923077	0.833333	9	10	1	4	10	5.8	3	8	9.1	1	1	1.08735	1	0	y	n
Cuzco	EsHabsb	1700	86.3636	NA	NA	NA	8.66667	0.918182	0.991667	0.923077	0.833333	9	10	1	4	10	5.8	3	8	9.1	1	1	1.12609	1	0	y	n
North Colombia	CoNahua	300	72.7273	NA	NA	2.87506	1.25	0	0.633333	0	NA	1.25	NA	NA	0.3	0	0.1	0	0	1.2	0	0	0.0990343	NA	0	y	n
North Colombia	CoNahua	400	72.7273	NA	NA	2.87506	1.25	0	0.633333	0	NA	1.25	NA	NA	0.3	0	0.1	0	0	1.2	0	0	0.1045	NA	0	n	n
North Colombia	CoNahua	500	72.7273	NA	NA	2.87506	1.25	0	0.633333	0	NA	1.25	NA	NA	0.3	0	0.1	0	0	1.2	0	0	0.1113	NA	0	n	n
North Colombia	CoNahua	600	72.7273	NA	NA	2.87506	1.25	0	0.783333	0	NA	1.25	NA	NA	0.3	0	0.1	0	0	1.2	0	0	0.118132	NA	0	y	n
North Colombia	CoNahua	700	72.7273	NA	NA	2.87506	1.5	0	0.783333	0	NA	1.5	NA	NA	0.3	0	0.1	0	0	1.2	0	0	0.12368	NA	0	y	n
North Colombia	CoNahua	800	72.7273	NA	NA	2.87506	1.5	0	0.8	0	NA	1.5	NA	NA	0.3	0	0.1	0	0	1.2	0	0	0.131891	NA	0	y	n
North Colombia	CoNahua	900	72.7273	NA	NA	2.87506	1.5	0	0.8	0	NA	1.5	NA	NA	0.3	0	0.1	0	0	1.2	0	0	0.138818	NA	0	n	n
North Colombia	CoNahua	1000	72.7273	NA	NA	2.87506	1.5	0	0.8	0	NA	1.5	NA	NA	0.3	0	0.1	0	0	1.2	0	0	0.280707	NA	0	n	n
North Colombia	CoTairo	1100	100	3.21232	2.17609	2.17609	1.83333	0.233333	0.975	0.0692308	0.5	1.625	1	1	1.8	4	1.3	0	0.1	1.2	0	0	0.296018	0.0593262	0	y	n
North Colombia	CoTairo	1200	100	3.21232	2.17609	3.31702	1.83333	0.233333	0.975	0.0692308	0.5	1.625	1	1	1.8	4	1.3	0	0.1	1.2	0	0	0.311329	0.0593262	0	y	n
North Colombia	CoTairo	1300	100	3.21232	2.17609	3.31702	1.83333	0.233333	0.975	0.0692308	0.5	1.625	1	1	1.8	4	1.3	0	0.1	1.2	0	0	0.326641	0.0593262	0	n	n
North Colombia	CoTairo	1400	100	3.88081	2.17609	3.60206	2.33333	0.322222	0.975	0.0692308	0.5	2	1	1	1.8	4	1.3	0	0.1	1.2	0	0	0.341952	0.0593262	0	y	n
North Colombia	CoTairo	1500	100	3.88081	2.17609	3.60206	3.5	0.322222	0.975	0.0692308	0.5	2.875	1	1	1.8	4	1.3	0	0.1	1.2	0	0	0.357263	0.0593262	0	y	n
Lowland Andes	EcJivaE	1600	100	2.47712	1.20412	2.47712	1.83333	0	0.0833333	0	0.5	1.875	2	0	1	4	3	0	3	4	0	0	0.283259	0.0078125	0	y	n
Lowland Andes	EcJivaE	1700	100	2.47712	1.20412	2.47712	1.83333	0	0.0833333	0	0.5	1.875	2	0	1	1	3	0	3	4	0	0	0.297704	0.0078125	0	y	n
Lowland Andes	EcJivaE	1800	100	2.47712	1.20412	2.47712	1.83333	0	0.0833333	0	0.5	1.875	2	0	1	1	3	0	3	4	0	0	0.312237	0.0078125	0	n	n
Lowland Andes	EcJivaL	1900	90.9091	NA	NA	2.47712	1.83333	0	0.0833333	0	0.666667	1.75	1.5	0	4	10	4	0	2	5	0	1	0.326856	0.0078125	0	y	n

## Sheet: ImpSCDat
NGA	PolID	Time	Pop	Terr	Cap	Hier	Gov	Infra	Info	Money	uniq	Dupl
Latium	ItLatCA	-3600	3.39678	3.31805	2.56613	1	0.00909091	0.0272727	0.138462	0.15	y	n
Latium	ItLatCA	-3500	3.39678	3.31805	2.56613	1	0.00909091	0.0272727	0.138462	0.15	n	n
Latium	ItLatCA	-3400	3.39678	3.31805	2.56613	1	0.00909091	0.0272727	0.138462	0.15	n	n
Latium	ItLatCA	-3300	3.39678	3.31805	2.56613	1	0.00909091	0.0272727	0.138462	0.15	n	n
Latium	ItLatCA	-3200	3.39678	3.31805	2.56613	1	0.00909091	0.0272727	0.138462	0.15	n	n
Latium	ItLatCA	-3100	3.39678	3.31805	2.56613	1	0.00909091	0.0272727	0.138462	0.15	n	n
Latium	ItLatCA	-3000	3.39678	3.31805	2.56613	1	0.00909091	0.0272727	0.138462	0.15	n	n
Latium	ItLatCA	-2900	3.39678	3.31805	2.56613	1	0.00909091	0.0272727	0.138462	0.15	n	n
Latium	ItLatCA	-2800	3.39678	3.31805	2.56613	1	0.00909091	0.0272727	0.138462	0.15	n	n
Latium	ItLatCA	-2700	3.39678	3.31805	2.56613	1	0.00909091	0.0272727	0.138462	0.15	n	n
Latium	ItLatCA	-2600	3.39678	3.31805	2.56613	1	0.00909091	0.0272727	0.138462	0.15	n	n
Latium	ItLatCA	-2500	3.39678	3.31805	2.56613	1	0.00909091	0.0272727	0.138462	0.15	n	n
Latium	ItLatCA	-2400	3.39678	3.31805	2.56613	1	0.00909091	0.0272727	0.138462	0.15	n	n
Latium	ItLatCA	-2300	3.39678	3.31805	2.56613	1	0.00909091	0.0272727	0.138462	0.15	n	n
Latium	ItLatCA	-2200	3.39678	3.31805	2.56613	1	0.00909091	0.0272727	0.138462	0.15	n	n
Latium	ItLatCA	-2100	3.39678	3.31805	2.56613	1	0.00909091	0.0272727	0.138462	0.15	n	n
Latium	ItLatCA	-2000	3.39678	3.31805	2.56613	1	0.00909091	0.0272727	0.138462	0.15	n	n
Latium	ItLatCA	-1900	3.39678	3.31805	2.56613	1	0.00909091	0.0272727	0.138462	0.15	n	n
Latium	ItLatBA	-1800	1.63058	0.544068	1.54407	1.16667	0.0181818	0.0272727	0.138462	0.15	y	n
Latium	ItLatBA	-1700	1.63058	0.544068	1.54407	1.16667	0.0181818	0.0272727	0.138462	0.15	n	n
Latium	ItLatBA	-1600	1.63058	0.544068	1.54407	1.16667	0.0181818	0.0272727	0.138462	0.15	n	n
Latium	ItLatBA	-1500	1.63058	0.544068	1.54407	1.16667	0.0181818	0.0272727	0.138462	0.15	n	n
Latium	ItLatBA	-1400	1.63058	0.544068	1.54407	1.16667	0.0181818	0.0272727	0.138462	0.15	n	n
Latium	ItLatBA	-1300	1.63058	0.544068	1.54407	1.16667	0.0181818	0.0272727	0.138462	0.15	n	n
Latium	ItLatBA	-1200	1.63058	0.544068	1.54407	1.16667	0.0181818	0.0272727	0.138462	0.15	n	n
Latium	ItLatBA	-1100	1.89612	0.544068	2.30103	1.16667	0.0181818	0.0272727	0.138462	0.15	y	n
Latium	ItLatIA	-1000	2.79818	2.81347	2.30103	1.66667	0.0909091	0.0333333	0.192308	0	y	n
Latium	ItLatIA	-900	2.79818	2.81347	2.30103	1.66667	0.0909091	0.0333333	0.192308	0	n	n
Latium	ItLatIA	-800	2.79818	2.81347	2.30103	1.66667	0.0909091	0.0333333	0.192308	0	n	n
Latium	ItRomRg	-700	4.54407	3	4	3.33333	0.218182	0.525	0.607692	0.166667	y	n
Latium	ItRomRg	-600	4.54407	3	4.55175	3.33333	0.218182	0.525	0.607692	0.166667	y	n
Latium	ItRomER	-500	5	3.11394	4.47712	3.66667	0.318182	0.666667	0.892308	0.833333	y	n
Latium	ItRomER	-400	5.17609	3.11394	4.47712	3.66667	0.363636	0.666667	0.892308	0.833333	y	n
Latium	ItRomER	-300	5.87506	4.24304	4.74036	4.66667	0.363636	0.666667	0.892308	0.833333	y	n
Latium	ItRomMR	-200	6.57403	5.63347	5.32222	4.83333	0.363636	0.833333	0.907692	0.833333	y	n
Latium	ItRomLR	-100	7.47712	6.43537	5.60206	5.83333	0.372727	0.833333	0.923077	0.833333	y	n
Latium	ItRomPr	0	7.69897	6.65321	6	8.16667	0.645455	0.991667	0.923077	0.833333	y	n
Latium	ItRomPr	100	7.74036	6.76343	6.04139	8.16667	0.645455	0.991667	0.923077	0.833333	y	n
Latium	ItRomPr	200	7.79588	6.69897	6	8.16667	0.645455	0.991667	0.923077	0.833333	y	n
Latium	TrRomDm	300	7.57107	6.62839	5.90309	7.5	0.827273	0.991667	0.915385	0.833333	y	y
Latium	ItRomWe	400	7.31784	6.30103	5.69897	7.5	0.863636	0.990909	0.923077	0.833333	y	n
Latium	ItOstrg	500	6.74036	5.80277	5.17609	5.66667	0.736364	0.975	0.915385	0.833333	y	n
Latium	ItRav**	600	6	4.69897	4.47712	5.33333	0.663636	0.833333	0.9	0.833333	y	n
Latium	ItRav**	700	6.09691	4.69897	5.05115	5.33333	0.663636	0.833333	0.9	0.833333	y	n
Latium	ItStPet	800	5.94768	4.69897	4.92942	5.33333	0.636364	0.818182	0.892308	0.833333	y	n
Latium	ItStPet	900	5.96261	4.69897	4.60206	5.33333	0.636364	0.818182	0.892308	0.833333	y	n
Latium	ItPapEM	1000	5.8893	4.14613	4.54407	5.66667	0.909091	0.725	0.915385	0.666667	y	n
Latium	ItPapEM	1100	5.84973	3.77815	4.54407	5.66667	0.909091	0.725	0.915385	0.666667	y	n
Latium	ItPapHM	1200	5.95424	4.64345	4.54407	4.83333	0.818182	0.725	0.992308	0.833333	y	n
Latium	ItPapHM	1300	5.95424	4.64345	4.54407	4.83333	0.818182	0.725	0.992308	0.833333	y	n
Latium	ItPapRn	1400	5.77815	4.64345	4.4624	4.83333	0.909091	0.733333	0.915385	0.833333	y	n
Latium	ItPapRn	1500	6.20412	4.64345	4.74036	4.83333	0.909091	0.733333	0.915385	0.833333	y	n
Latium	ItPapM1	1600	6.20412	4.64345	5.06705	4.5	0.827273	0.916667	1	0.833333	y	n
Latium	ItPapM2	1700	6.27875	4.64345	5.07188	5	0.827273	0.833333	0.992308	0.9	y	n
Latium	ItPapM2	1800	6.36173	4.64345	5.19173	5	0.827273	0.833333	0.992308	0.9	y	n
Paris Basin	FrBeakr	-3200	3	1.84887	3	1.25	0	0.933333	0	0.45	y	n
Paris Basin	FrBeakr	-3100	3	1.84887	3	1.25	0	0.933333	0	0.45	n	n
Paris Basin	FrBeakr	-3000	3	1.84887	3	1.25	0	0.933333	0	0.45	n	n
Paris Basin	FrBeakr	-2900	3	1.84887	3	1.25	0	0.933333	0	0.45	n	n
Paris Basin	FrBeakr	-2800	3	1.84887	3	1.25	0	0.933333	0	0.45	n	n
Paris Basin	FrBeakr	-2700	3	1.84887	3	1.25	0	0.933333	0	0.45	n	n
Paris Basin	FrBeakr	-2600	3	1.84887	3	1.25	0	0.933333	0	0.45	n	n
Paris Basin	FrBeakr	-2500	3	1.84887	3	1.25	0	0.933333	0	0.45	n	n
Paris Basin	FrBeakr	-2400	3	1.84887	3	1.25	0	0.933333	0	0.45	n	n
Paris Basin	FrBeakr	-2300	3	1.84887	3	1.25	0	0.933333	0	0.45	n	n
Paris Basin	FrAtlBA	-2200	3.17609	2.03423	3.17609	1.5	0	0.933333	0	0.3	y	n
Paris Basin	FrAtlBA	-2100	3.17609	2.03423	3.17609	1.5	0	0.933333	0	0.3	n	n
Paris Basin	FrAtlBA	-2000	3.17609	2.03423	3.17609	1.5	0	0.933333	0	0.3	n	n
Paris Basin	FrAtlBA	-1900	3.17609	2.03423	3.17609	1.5	0	0.933333	0	0.3	n	n
Paris Basin	FrAtlBA	-1800	3.17609	2.03423	3.17609	1.5	0	0.933333	0	0.3	n	n
Paris Basin	FrAtlBA	-1700	3.17609	2.03423	3.17609	1.5	0	0.933333	0	0.3	n	n
Paris Basin	FrAtlBA	-1600	3.17609	2.03423	3.17609	1.5	0	0.933333	0	0.3	n	n
Paris Basin	FrAtlBA	-1500	3.17609	2.03423	3.17609	1.5	0	0.933333	0	0.3	n	n
Paris Basin	FrAtlBA	-1400	3.17609	2.03423	3.17609	1.5	0	0.933333	0	0.3	n	n
Paris Basin	FrAtlBA	-1300	3.17609	2.03423	3.17609	1.5	0	0.933333	0	0.3	n	n
Paris Basin	FrAtlBA	-1200	3.17609	2.03423	3.17609	1.5	0	0.933333	0	0.3	n	n
Paris Basin	FrAtlBA	-1100	3.17609	2.03423	3.17609	1.5	0	0.933333	0	0.3	n	n
Paris Basin	FrHallA	-1000	2.74036	3	2	1.33333	0.0666667	0.208645	0	0.166667	y	n
Paris Basin	FrHallB	-900	4.17674	3.24304	2.57403	2.33333	0.06	1	0	0.166667	y	n
Paris Basin	FrHallB	-800	4.28234	3.24304	2.87506	2.33333	0.06	1	0	0.166667	y	n
Paris Basin	FrHallC	-700	3.60206	3.43933	3.60206	2.66667	0.0666667	0.95	0	0.166667	y	n
Paris Basin	FrHallD	-600	4.86521	3.87506	3.69897	2.66667	0.1	0.933333	0	0.15	y	n
Paris Basin	FrHallD	-500	4.86521	3.87506	3.69897	2.66667	0.1	0.933333	0	0.15	n	n
Paris Basin	FrTeneA	-400	4.58387	3.09691	3.77815	2.83333	0.0333333	0.933333	0.0769231	0.375	y	n
Paris Basin	FrTeneB	-300	4.87506	3.09691	1.69897	3.33333	0.333333	0.8	0.2	0.833333	y	n
Paris Basin	FrTeneB	-200	4.87506	3.09691	3.35218	3.33333	0.333333	0.8	0.2	0.833333	y	n
Paris Basin	FrTeneC	-100	4.87506	4.17609	3.95424	3.5	0.35	0.8625	0.2	0.833333	y	n
Paris Basin	ItRomPr	0	7.48324	6.7174	5.94444	8.16667	0.645455	0.991667	0.923077	0.833333	y	y
Paris Basin	ItRomPr	100	7.48324	6.7174	5.94444	8.16667	0.645455	0.991667	0.923077	0.833333	n	y
Paris Basin	ItRomPr	200	7.48324	6.7174	5.94444	8.16667	0.645455	0.991667	0.923077	0.833333	n	y
Paris Basin	TrRomDm	300	7.57107	6.62839	5.90309	7.5	0.827273	0.991667	0.915385	0.833333	y	y
Paris Basin	TrERom*	400	7.55708	6.67627	5.773	7.66667	0.909091	0.916667	0.992308	0.833333	y	y
Paris Basin	FrMervE	500	6.17609	5.39794	4.39794	4	0.636364	0.988889	0.515385	0.833333	y	n
Paris Basin	FrMervM	600	6	5.36173	4.39794	4.16667	0.69	0.966667	0.6	0.833333	y	n
Paris Basin	FrMervL	700	6	5.39794	4.39794	4.16667	0.627273	0.966667	0.661538	0.833333	y	n
Paris Basin	FrCarlE	800	7.24304	6.04139	4.39794	3.83333	0.433333	0.725	0.892308	0.833333	y	n
Paris Basin	FrCarlL	900	6.65321	5.90309	4	3.83333	0.655556	0.766667	0.538462	0.833333	y	n
Paris Basin	FrCaptE	1000	5.87506	4.17609	4.39794	4.33333	0.33	0.875	0.538462	0.75	y	n
Paris Basin	FrCaptE	1100	5.87506	4.17609	4.39794	4.5	0.33	0.875	0.538462	0.75	y	n
Paris Basin	FrCaptL	1200	6.60206	4.90309	4.43933	5.16667	0.890909	1	0.684615	0.833333	y	n
Paris Basin	FrCaptL	1300	7.23045	5.54407	5.30103	5.16667	0.809091	1	0.684615	0.833333	y	n
Paris Basin	FrValoE	1400	6.95424	5.59106	5.47712	5.16667	0.981818	1	0.692308	0.833333	y	n
Paris Basin	FrValoL	1500	7.04139	5.65321	5.43933	7.5	0.890909	0.857143	0.846154	0.833333	y	n
Paris Basin	FrBurbE	1600	7.26717	5.96895	5.30103	7.66667	0.863636	0.88	0.923077	0.833333	y	n
Paris Basin	FrBurbL	1700	7.33846	6.35218	5.72428	8.33333	0.9	0.990909	0.846154	1	y	n
Iceland	IsCommw	1000	4.6618	5.01284	2.39794	2.33333	0.1	0	0.161538	0.666667	y	n
Iceland	IsCommw	1100	4.47712	5.01284	2.39794	2.66667	0.190909	0	0.453846	0.666667	y	n
Iceland	IsCommw	1200	4.60206	5.01284	2.39794	2.66667	0.190909	0	0.915385	0.666667	y	n
Iceland	NorKing	1300	4.8451	5.01284	2.39794	3.66667	0.554545	0.0166667	0.915385	0.666667	y	n
Crete	GrCrNeo	-7000	2.36178	2.21126	1.72016	1.25	0	0.142857	0	0	y	n
Crete	GrCrNeo	-6900	2.36178	2.21126	1.72016	1.25	0	0.142857	0	0	n	n
Crete	GrCrNeo	-6800	2.36178	2.21126	1.72016	1.25	0	0.142857	0	0	n	n
Crete	GrCrNeo	-6700	2.36178	2.21126	1.72016	1.25	0	0.142857	0	0	n	n
Crete	GrCrNeo	-6600	2.36178	2.21126	1.72016	1.25	0	0.142857	0	0	n	n
Crete	GrCrNeo	-6500	2.36178	2.21126	1.72016	1.25	0	0.142857	0	0	n	n
Crete	GrCrNeo	-6400	2.36178	2.21126	1.72016	1.25	0	0.142857	0	0	n	n
Crete	GrCrNeo	-6300	2.36178	2.21126	1.72016	1.25	0	0.142857	0	0	n	n
Crete	GrCrNeo	-6200	2.36178	2.21126	1.72016	1.25	0	0.142857	0	0	n	n
Crete	GrCrNeo	-6100	2.36178	2.21126	1.72016	1.25	0	0.142857	0	0	n	n
Crete	GrCrNeo	-6000	2.36178	2.21126	1.72016	1.25	0	0.142857	0	0	n	n
Crete	GrCrNeo	-5900	2.36178	2.21126	1.72016	1.25	0	0.142857	0	0	n	n
Crete	GrCrNeo	-5800	2.61534	2.42543	2.12222	1.25	0	0.142857	0	0	y	n
Crete	GrCrNeo	-5700	2.61534	2.42543	2.12222	1.25	0	0.142857	0	0	n	n
Crete	GrCrNeo	-5600	2.61534	2.42543	2.12222	1.25	0	0.142857	0	0	n	n
Crete	GrCrNeo	-5500	2.61534	2.42543	2.12222	1.25	0	0.142857	0	0	n	n
Crete	GrCrNeo	-5400	2.61534	2.42543	2.12222	1.25	0	0.142857	0	0	n	n
Crete	GrCrNeo	-5300	2.61534	2.42543	2.12222	1.25	0	0.142857	0	0	n	n
Crete	GrCrNeo	-5200	2.82026	2.59852	2.44716	1.25	0	0.142857	0	0	y	n
Crete	GrCrNeo	-5100	2.82026	2.59852	2.44716	1.25	0	0.142857	0	0	n	n
Crete	GrCrNeo	-5000	2.82026	2.59852	2.44716	1.25	0	0.142857	0	0	n	n
Crete	GrCrNeo	-4900	2.82026	2.59852	2.44716	1.25	0	0.142857	0	0	n	n
Crete	GrCrNeo	-4800	2.90498	2.67007	2.58149	1.25	0	0.142857	0	0	y	n
Crete	GrCrNeo	-4700	2.90498	2.67007	2.58149	1.25	0	0.142857	0	0	n	n
Crete	GrCrNeo	-4600	2.90498	2.67007	2.58149	1.25	0	0.142857	0	0	n	n
Crete	GrCrNeo	-4500	2.90498	2.67007	2.58149	1.25	0	0.142857	0	0	n	n
Crete	GrCrNeo	-4400	2.90498	2.67007	2.58149	1.25	0	0.142857	0	0	n	n
Crete	GrCrNeo	-4300	2.90498	2.67007	2.58149	1.25	0	0.142857	0	0	n	n
Crete	GrCrNeo	-4200	2.90498	2.67007	2.58149	1.25	0	0.142857	0	0	n	n
Crete	GrCrNeo	-4100	2.90498	2.67007	2.58149	1.25	0	0.142857	0	0	n	n
Crete	GrCrNeo	-4000	2.90498	2.67007	2.58149	1.25	0	0.142857	0	0	n	n
Crete	GrCrNeo	-3900	2.90498	2.67007	2.58149	1.25	0	0.142857	0	0	n	n
Crete	GrCrNeo	-3800	2.90498	2.67007	2.58149	1.25	0	0.142857	0	0	n	n
Crete	GrCrNeo	-3700	2.90498	2.67007	2.58149	1.25	0	0.142857	0	0	n	n
Crete	GrCrNeo	-3600	2.90498	2.67007	2.58149	1.25	0	0.142857	0	0	n	n
Crete	GrCrNeo	-3500	2.90498	2.67007	2.58149	1.25	0	0.142857	0	0	n	n
Crete	GrCrNeo	-3400	2.90498	2.67007	2.58149	1.25	0	0.142857	0	0	n	n
Crete	GrCrNeo	-3300	2.90498	2.67007	2.58149	1.25	0	0.142857	0	0	n	n
Crete	GrCrNeo	-3200	2.90498	2.67007	2.58149	1.25	0	0.142857	0	0	n	n
Crete	GrCrNeo	-3100	2.90498	2.67007	2.58149	1.25	0	0.142857	0	0	n	n
Crete	GrCrPre	-3000	4.12572	3.38325	3.83569	1.5	0	0.222222	0	0.45	y	n
Crete	GrCrPre	-2900	4.12572	3.38325	3.83569	1.5	0	0.222222	0	0.45	n	n
Crete	GrCrPre	-2800	4.12572	3.38325	3.83569	1.5	0	0.222222	0	0.45	n	n
Crete	GrCrPre	-2700	4.12572	3.38325	3.83569	1.5	0	0.222222	0	0.45	n	n
Crete	GrCrPre	-2600	4.12572	3.38325	3.83569	1.5	0	0.222222	0	0.45	n	n
Crete	GrCrPre	-2500	4.12572	3.38325	3.83569	1.5	0	0.222222	0	0.45	n	n
Crete	GrCrPre	-2400	4.22245	3.38325	3.83569	1.5	0.128571	0.222222	0	0.45	y	n
Crete	GrCrPre	-2300	4.22245	3.38325	3.83569	1.5	0.128571	0.222222	0	0.45	n	n
Crete	GrCrPre	-2200	4.22245	3.38325	3.83569	1.5	0.128571	0.222222	0	0.45	n	n
Crete	GrCrPre	-2100	4.25808	3.42834	3.83569	1.75	0.128571	0.222222	0	0.45	y	n
Crete	GrCrPre	-2000	4.25808	3.42834	3.83569	1.75	0.128571	0.222222	0	0.45	n	n
Crete	GrCrOPa	-1900	4.85207	4.12659	4.233	3	0.25	0.3625	0.230769	0.45	y	n
Crete	GrCrOPa	-1800	4.85207	4.12659	4.233	3	0.25	0.3625	0.230769	0.45	n	n
Crete	GrCrNPa	-1700	5.34293	4.46195	4.43933	4.25	0.333333	0.59	0.230769	0.45	y	n
Crete	GrCrNPa	-1600	5.34293	4.46195	4.43933	4.25	0.333333	0.59	0.230769	0.45	n	n
Crete	GrCrNPa	-1500	5.34293	4.46195	4.43933	4.25	0.333333	0.59	0.230769	0.45	n	n
Crete	GrCrMPa	-1400	4.81291	3.69897	4	4.5	0.4	0.536364	0.307692	0.45	y	n
Crete	GrCrPPa	-1300	4.33013	3.82427	3	4	0.4	0.536364	0.384615	0.333333	y	n
Crete	GrCrFPa	-1200	3.55318	2.85662	3	1	0	0.444444	0.00769231	0.333333	y	n
Crete	GrCrFPa	-1100	3.55318	2.85662	3	1	0	0.444444	0.00769231	0.333333	n	n
Crete	GrCrGeo	-1000	4.56452	3.70395	3.77815	2	0	0.666667	0.230769	0.666667	y	n
Crete	GrCrGeo	-900	4.56452	3.70395	3.77815	2	0	0.666667	0.230769	0.666667	n	n
Crete	GrCrGeo	-800	4.56452	3.70395	3.77815	2	0	0.666667	0.230769	0.666667	n	n
Crete	GrCrArc	-700	3.98735	2.22272	3.60206	4.33333	0.727273	0.636364	0.461538	0.666667	y	n
Crete	GrCrArc	-600	3.98735	2.22272	3.60206	4.33333	0.727273	0.636364	0.461538	0.666667	n	n
Crete	GrCrCls	-500	4.24304	2.35218	3.60206	4.33333	0.727273	0.545455	0.846154	0.833333	y	n
Crete	GrCrCls	-400	4.24304	2.35218	3.60206	4.33333	0.727273	0.545455	0.846154	0.833333	n	n
Crete	GrCrHel	-300	4.24304	2.35218	4.38021	4.33333	0.727273	0.583333	0.915385	0.833333	y	n
Crete	GrCrHel	-200	4.24304	2.35218	4.38021	4.33333	0.727273	0.583333	0.915385	0.833333	n	n
Crete	GrCrHel	-100	4.24304	2.35218	4.38021	4.33333	0.727273	0.583333	0.915385	0.833333	n	n
Crete	ItRomPr	0	7.48324	6.7174	5.94444	8.16667	0.645455	0.991667	0.923077	0.833333	y	y
Crete	ItRomPr	100	7.48324	6.7174	5.94444	8.16667	0.645455	0.991667	0.923077	0.833333	n	y
Crete	ItRomPr	200	7.48324	6.7174	5.94444	8.16667	0.645455	0.991667	0.923077	0.833333	n	y
Crete	TrRomDm	300	7.57107	6.62839	5.90309	7.5	0.827273	0.991667	0.915385	0.833333	y	y
Crete	TrERom*	400	7.55708	6.67627	5.773	7.66667	0.909091	0.916667	0.992308	0.833333	y	y
Crete	TrERom*	500	7.55708	6.67627	5.773	7.66667	0.909091	0.916667	0.992308	0.833333	n	y
Crete	TrERom*	600	7.55708	6.67627	5.773	7.66667	0.909091	0.916667	0.992308	0.833333	n	y
Crete	TrByzM1	700	7.39319	6.4664	5.62117	7.33333	0.909091	0.9	0.923077	0.833333	y	y
Crete	TrByzM1	800	7.39319	6.4664	5.62117	7.33333	0.909091	0.9	0.923077	0.833333	n	y
Crete	GrCrEmr	900	5.39794	3.92096	4.07918	3.66667	0.777778	0.633333	0.846154	0.833333	y	n
Crete	TrByzM2	1000	7.45116	6.5166	5.6844	7.5	0.909091	0.916667	0.923077	0.833333	y	y
Crete	TrByzM3	1100	6.74036	5.75967	5.39794	7.66667	1	0.916667	0.923077	0.833333	y	n
Crete	TrByzM3	1200	6.82282	5.73239	5.39794	7.66667	1	0.916667	0.923077	0.833333	y	n
Crete	ItVenR3	1300	6.35218	5.33162	5.23045	8.5	0.881818	0.98	0.838462	0.833333	y	n
Crete	ItVenR3	1400	6.35218	5.33162	5.23045	8.5	0.881818	0.98	0.838462	0.833333	n	n
Crete	ItVenR3	1500	6.35218	5.33162	5.23045	8.5	0.881818	0.98	0.838462	0.833333	n	n
Crete	ItVenR4	1600	6.35218	5.33655	5.23045	7.16667	0.872727	0.975	0.838462	0.833333	y	n
Crete	TrOttm4	1700	7.38021	6.47621	5.74457	8.16667	1	0.916667	0.946154	0.833333	y	y
Crete	TrOttm4	1800	7.38021	6.47621	5.74457	8.16667	1	0.916667	0.946154	0.833333	n	y
Upper Egypt	EgBadar	-4400	2.67581	2.45815	1.79588	1.33333	0.1	0.26	0.169231	0.15	y	n
Upper Egypt	EgBadar	-4300	2.67581	2.45815	1.79588	1.33333	0.1	0.26	0.169231	0.15	n	n
Upper Egypt	EgBadar	-4200	2.67581	2.45815	1.79588	1.33333	0.1	0.26	0.169231	0.15	n	n
Upper Egypt	EgBadar	-4100	2.67581	2.45815	1.79588	1.33333	0.1	0.26	0.169231	0.15	n	n
Upper Egypt	EgBadar	-4000	2.67581	2.45815	1.79588	1.33333	0.1	0.26	0.169231	0.15	n	n
Upper Egypt	EgBadar	-3900	2.67581	2.45815	1.79588	1.33333	0.1	0.26	0.169231	0.15	n	n
Upper Egypt	EgNaqa1	-3800	2.52332	1.09691	2.09691	1.5	0.1	0.318182	0.161538	0.5	y	n
Upper Egypt	EgNaqa1	-3700	4.39498	3.79588	3.17609	1.5	0.1	0.318182	0.161538	0.5	y	n
Upper Egypt	EgNaqa1	-3600	4.11394	3.79588	4.11394	1.83333	0.1	0.318182	0.161538	0.5	y	n
Upper Egypt	EgNaqa2	-3500	4.11394	4.09691	4	2.33333	0.109091	0.34	0.246154	0.5	y	n
Upper Egypt	EgNaqa2	-3400	4.69897	4.09691	4	2.33333	0.154545	0.34	0.246154	0.5	y	n
Upper Egypt	EgNaqa3	-3300	4.69897	3.87506	4	2.33333	0.163636	0.433333	0.3	0.5	y	n
Upper Egypt	EgNaqa3	-3200	4.69897	3.87506	4	2.33333	0.163636	0.433333	0.3	0.5	n	n
Upper Egypt	EgDyn1*	-3100	6	4.90309	4.11394	4	0.154545	0.727273	0.638462	0.45	y	n
Upper Egypt	EgDyn1*	-3000	6	4.90309	4.11394	4	0.154545	0.727273	0.638462	0.45	n	n
Upper Egypt	EgDyn2*	-2900	6.0607	5	4.11394	3.83333	0.163636	0.727273	0.638462	0.45	y	n
Upper Egypt	EgDyn2*	-2800	6.0607	5.42651	4.11394	3.83333	0.163636	0.727273	0.638462	0.45	y	n
Upper Egypt	EgDyn2*	-2700	6.0607	5.47712	4.11394	3.83333	0.163636	0.727273	0.638462	0.45	y	n
Upper Egypt	EgOldK1	-2600	6.09691	5.32736	4.60206	5.5	0.63	0.7	0.853846	0.45	y	n
Upper Egypt	EgOldK1	-2500	6.09691	5.32736	4.60206	5.5	0.63	0.7	0.853846	0.45	n	n
Upper Egypt	EgOldK1	-2400	6.09691	5.32736	4.60206	5.5	0.63	0.7	0.853846	0.45	n	n
Upper Egypt	EgOldK2	-2300	6.17609	5.273	4.60206	5.5	0.62	0.708333	0.876923	0.45	y	n
Upper Egypt	EgOldK2	-2200	6.17609	5.273	4.60206	5.5	0.62	0.708333	0.876923	0.45	n	n
Upper Egypt	EgRegns	-2100	5.26966	4.47712	4.47712	4	0.618182	0.633333	0.653846	0.166667	y	n
Upper Egypt	EgMidKg	-2000	6.30103	5.37658	4.47712	5.16667	0.6	0.741667	0.846154	0.45	y	n
Upper Egypt	EgMidKg	-1900	6.30103	5.61595	4.47712	5.16667	0.6	0.741667	0.846154	0.45	y	n
Upper Egypt	EgMidKg	-1800	6.30103	5.65321	4.47712	5.16667	0.6	0.741667	0.846154	0.45	y	n
Upper Egypt	EgThebH	-1700	5.39129	4.17609	4.87506	5.33333	0.6	0.627273	0.684615	0.45	y	n
Upper Egypt	EgThebH	-1600	5.39129	4.17609	4.87506	5.33333	0.6	0.627273	0.684615	0.45	n	n
Upper Egypt	EgNKThu	-1500	6.59384	5.81291	4.81291	5.83333	0.69	0.75	0.915385	0.45	y	n
Upper Egypt	EgNKThu	-1400	6.59384	5.95424	4.81291	5.83333	0.69	0.75	0.915385	0.45	y	n
Upper Egypt	EgNKThu	-1300	6.59384	6	4.81291	5.83333	0.69	0.75	0.915385	0.45	y	n
Upper Egypt	EgNKRam	-1200	6.39794	5.87274	5.43933	5.83333	0.69	0.9	0.923077	0.5	y	n
Upper Egypt	EgNKRam	-1100	6.39794	5.75358	5.43933	5.83333	0.69	0.9	0.923077	0.5	y	n
Upper Egypt	EgThebL	-1000	6.15384	5.32222	5.07918	5	0.685714	0.708333	0.869231	0.45	y	n
Upper Egypt	EgThebL	-900	6.12606	5.32222	5	5	0.685714	0.708333	0.869231	0.45	y	n
Upper Egypt	EgThebL	-800	6.12606	5.32222	5	5	0.685714	0.708333	0.869231	0.45	n	n
Upper Egypt	SdKusht	-700	6.43933	5.81291	4.81291	4.83333	0.577778	0.8	0.876923	0.45	y	n
Upper Egypt	EgSaite	-600	6.33244	5.54407	4.69897	5.5	0.654545	0.977778	0.884615	0.5	y	n
Upper Egypt	IrAchae	-500	7.02089	6.13639	5.30103	6.5	0.990909	0.972727	0.946154	0.6	y	y
Upper Egypt	EgIntOc	-400	6.43933	5.74036	4.87506	5.33333	0.6	0.858333	0.876923	0.833333	y	n
Upper Egypt	EgPtol1	-300	6.8451	6	5.11394	7	0.9	0.916667	0.976923	0.833333	y	n
Upper Egypt	EgPtol2	-200	6.60206	5.92065	5.47712	6.5	0.818182	0.916667	0.976923	0.833333	y	n
Upper Egypt	EgPtol2	-100	6.51188	5.57171	5.69897	6.5	0.818182	0.916667	0.976923	0.833333	y	n
Upper Egypt	ItRomPr	0	7.48324	6.7174	5.94444	8.16667	0.645455	0.991667	0.923077	0.833333	y	y
Upper Egypt	ItRomPr	100	7.48324	6.7174	5.94444	8.16667	0.645455	0.991667	0.923077	0.833333	n	y
Upper Egypt	ItRomPr	200	7.48324	6.7174	5.94444	8.16667	0.645455	0.991667	0.923077	0.833333	n	y
Upper Egypt	TrRomDm	300	7.57107	6.62839	5.90309	7.5	0.827273	0.991667	0.915385	0.833333	y	y
Upper Egypt	TrERom*	400	7.55708	6.67627	5.773	7.66667	0.909091	0.916667	0.992308	0.833333	y	y
Upper Egypt	TrERom*	500	7.55708	6.67627	5.773	7.66667	0.909091	0.916667	0.992308	0.833333	n	y
Upper Egypt	TrERom*	600	7.55708	6.67627	5.773	7.66667	0.909091	0.916667	0.992308	0.833333	n	y
Upper Egypt	SyCalUm	700	6.64371	6.09896	5.27217	5.75	0.511111	0.990909	0.992308	0.666667	y	y
Upper Egypt	IqAbbs1	800	6.83283	6.18643	5.34369	6	0.554545	0.983333	1	0.833333	y	y
Upper Egypt	EgTulIk	900	6.81291	5.95424	5.17609	5.66667	0.6	0.9	0.961538	0.833333	y	n
Upper Egypt	TnFatim	1000	7.13033	6.14613	5.07918	6.66667	0.9	0.941667	1	0.833333	y	n
Upper Egypt	TnFatim	1100	6.60206	5.80003	5.07918	6.66667	0.9	0.941667	1	0.833333	y	n
Upper Egypt	EgAyyub	1200	6.96614	6.20276	5.30103	5.83333	0.8	0.909091	1	0.833333	y	n
Upper Egypt	EgMamBh	1300	6.74036	6.32222	5.54407	7.5	0.818182	0.95	0.992308	0.833333	y	n
Upper Egypt	EgMamCP	1400	6.54407	6.32222	5.39794	7.5	0.818182	0.95	1	0.833333	y	n
Upper Egypt	EgMamBu	1500	6.50515	6.32222	5.43933	6.83333	0.818182	0.925	0.992308	0.833333	y	n
Upper Egypt	TrOttm3	1600	7.78119	6.83904	5.92454	8.16667	1	0.916667	1	0.833333	y	y
Upper Egypt	TrOttm4	1700	7.38021	6.47621	5.74457	8.16667	1	0.916667	0.946154	0.833333	y	y
Niger Inland Delta	MlJeJe1	-200	2.39794	0.875061	2.09691	1	0.0333333	0.5	0.0846154	0.24562	y	n
Niger Inland Delta	MlJeJe1	-100	2.39794	0.875061	2.09691	1	0.0333333	0.5	0.0846154	0.24562	n	n
Niger Inland Delta	MlJeJe1	0	2.39794	0.875061	2.09691	1	0.0333333	0.5	0.0846154	0.24562	n	n
Niger Inland Delta	MlJeJe2	100	3.39794	3	3.09691	1.75	0.0333333	0.45	0.0846154	0.15	y	n
Niger Inland Delta	MlJeJe2	200	3.39794	3	3.09691	1.75	0.0333333	0.45	0.0846154	0.15	n	n
Niger Inland Delta	MlJeJe2	300	3.39794	3	3.09691	1.75	0.0333333	0.45	0.0846154	0.15	n	n
Niger Inland Delta	MlJeJe3	400	4.25527	3.04139	3.87506	2.25	0.0428571	0.625	0.0846154	0.15	y	n
Niger Inland Delta	MlJeJe3	500	4.25527	3.04139	3.87506	2.25	0.0428571	0.625	0.0846154	0.15	n	n
Niger Inland Delta	MlJeJe3	600	4.25527	3.04139	3.87506	2.25	0.0428571	0.625	0.0846154	0.15	n	n
Niger Inland Delta	MlJeJe3	700	4.25527	3.04139	3.87506	2.25	0.0428571	0.625	0.0846154	0.15	n	n
Niger Inland Delta	MlJeJe3	800	4.25527	3.04139	3.87506	2.25	0.0428571	0.625	0.0846154	0.15	n	n
Niger Inland Delta	MlJeJe4	900	4.43933	3.04139	4.39794	2	0.05	0.933333	0.0769231	0.6	y	n
Niger Inland Delta	MrWagdM	1000	6.05115	5.57403	4.24304	3.83333	0.581818	0.677778	0.0769231	0.6	y	n
Niger Inland Delta	MrWagdL	1100	6.09691	5.57403	4.24304	3.83333	0.6	0.72	0.669231	0.75	y	n
Niger Inland Delta	MrWagdL	1200	6.09691	5.57403	4.24304	3.83333	0.6	0.72	0.669231	0.75	n	n
Niger Inland Delta	MlMali*	1300	6.65321	6.25527	4.16137	4.16667	0.56	0.957143	0.746154	0.75	y	n
Niger Inland Delta	MlMali*	1400	6.65321	6.25527	4.16137	4.16667	0.56	0.957143	0.746154	0.75	y	n
Niger Inland Delta	MlSong2	1500	6.65321	5.81291	4.77815	4.66667	0.78	0.8625	0.823077	0.75	y	n
Niger Inland Delta	MaSaadi	1600	6.39794	5.67761	5.09691	5	0.78	0.98	0.823077	0.75	y	n
Niger Inland Delta	MlSegou	1700	6.30103	5.39794	4.03343	3	0.1	0.1	0.146154	0.333333	y	n
Niger Inland Delta	MlBaman	1800	6.54407	5.60206	4.47712	4.66667	0.7125	1	0.353846	0.45	y	n
Ghanaian Coast	GhAshnE	1600	4.64714	4.246	3.66672	4	0.0818182	0.272727	0.153846	0.5	y	n
Ghanaian Coast	GhAshnE	1700	4.64714	4.246	3.66672	4	0.0818182	0.272727	0.153846	0.5	y	n
Ghanaian Coast	GhAshnL	1800	5.38236	4.99458	4.25527	5.33333	0.41	0.408333	0.615385	0.5	y	n
Southern Mesopotamia	IqSoNeo	-9000	3.4373	3.2497	2.69607	1.5	0	0.1	0	0.15328	y	n
Southern Mesopotamia	IqSoNeo	-8900	3.4373	3.2497	2.69607	1.5	0	0.1	0	0.15328	n	n
Southern Mesopotamia	IqSoNeo	-8800	3.4373	3.2497	2.69607	1.5	0	0.1	0	0.15328	n	n
Southern Mesopotamia	IqSoNeo	-8700	3.4373	3.2497	2.69607	1.5	0	0.1	0	0.15328	n	n
Southern Mesopotamia	IqSoNeo	-8600	3.4373	3.2497	2.69607	1.5	0	0.1	0	0.15328	n	n
Southern Mesopotamia	IqSoNeo	-8500	3.4373	3.2497	2.69607	1.5	0	0.1	0	0.15328	n	n
Southern Mesopotamia	IqSoNeo	-8400	3.4373	3.2497	2.69607	1.5	0	0.1	0	0.15328	n	n
Southern Mesopotamia	IqSoNeo	-8300	3.4373	3.2497	2.69607	1.5	0	0.1	0	0.15328	n	n
Southern Mesopotamia	IqSoNeo	-8200	3.4373	3.2497	2.69607	1.5	0	0.1	0	0.15328	n	n
Southern Mesopotamia	IqSoNeo	-8100	3.4373	3.2497	2.69607	1.5	0	0.1	0	0.15328	n	n
Southern Mesopotamia	IqSoNeo	-8000	3.4373	3.2497	2.69607	1.5	0	0.1	0	0.15328	n	n
Southern Mesopotamia	IqSoNeo	-7900	3.4373	3.2497	2.69607	1.5	0	0.1	0	0.15328	n	n
Southern Mesopotamia	IqSoNeo	-7800	3.4373	3.2497	2.69607	1.5	0	0.1	0	0.15328	n	n
Southern Mesopotamia	IqSoNeo	-7700	3.4373	3.2497	2.69607	1.5	0	0.1	0	0.15328	n	n
Southern Mesopotamia	IqSoNeo	-7600	3.4373	3.2497	2.69607	1.5	0	0.1	0	0.15328	n	n
Southern Mesopotamia	IqSoNeo	-7500	3.4373	3.2497	2.69607	1.5	0	0.1	0	0.15328	n	n
Southern Mesopotamia	IqSoNeo	-7400	3.4373	3.2497	2.69607	1.5	0	0.1	0	0.15328	n	n
Southern Mesopotamia	IqSoNeo	-7300	3.4373	3.2497	2.69607	1.5	0	0.1	0	0.15328	n	n
Southern Mesopotamia	IqSoNeo	-7200	3.4373	3.2497	2.69607	1.5	0	0.1	0	0.15328	n	n
Southern Mesopotamia	IqSoNeo	-7100	3.4373	3.2497	2.69607	1.5	0	0.1	0	0.15328	n	n
Southern Mesopotamia	IqSoNeo	-7000	3.4373	3.2497	2.69607	1.5	0	0.1	0	0.15328	n	n
Southern Mesopotamia	IqSoNeo	-6900	3.4373	3.2497	2.69607	1.5	0	0.1	0	0.15328	n	n
Southern Mesopotamia	IqSoNeo	-6800	3.4373	3.2497	2.69607	1.5	0	0.1	0	0.15328	n	n
Southern Mesopotamia	IqSoNeo	-6700	3.4373	3.2497	2.69607	1.5	0	0.1	0	0.15328	n	n
Southern Mesopotamia	IqSoNeo	-6600	3.4373	3.2497	2.69607	1.5	0	0.1	0	0.15328	n	n
Southern Mesopotamia	IqSoNeo	-6500	3.4373	3.2497	2.69607	1.5	0	0.1	0	0.15328	n	n
Southern Mesopotamia	IqSoNeo	-6400	3.4373	3.2497	2.69607	1.5	0	0.1	0	0.15328	n	n
Southern Mesopotamia	IqSoNeo	-6300	3.4373	3.2497	2.69607	1.5	0	0.1	0	0.15328	n	n
Southern Mesopotamia	IqSoNeo	-6200	3.4373	3.2497	2.69607	1.5	0	0.1	0	0.15328	n	n
Southern Mesopotamia	IqSoNeo	-6100	3.4373	3.2497	2.69607	1.5	0	0.1	0	0.15328	n	n
Southern Mesopotamia	IqSoNeo	-6000	3.4373	3.2497	2.69607	1.5	0	0.1	0	0.15328	n	n
Southern Mesopotamia	IqSoNeo	-5900	3.4373	3.2497	2.69607	1.5	0	0.1	0	0.15328	n	n
Southern Mesopotamia	IqSoNeo	-5800	3.4373	3.2497	2.69607	1.5	0	0.1	0	0.15328	n	n
Southern Mesopotamia	IqSoNeo	-5700	3.4373	3.2497	2.69607	1.5	0	0.1	0	0.15328	n	n
Southern Mesopotamia	IqSoNeo	-5600	3.4373	3.2497	2.69607	1.5	0	0.1	0	0.15328	n	n
Southern Mesopotamia	IqUbaid	-5500	4.00037	3.11533	3	2	0	0.775	0.0769231	0.5	y	n
Southern Mesopotamia	IqUbaid	-5400	4.00037	3.11533	3	2	0	0.775	0.0769231	0.5	n	n
Southern Mesopotamia	IqUbaid	-5300	4.00037	3.11533	3	2	0	0.775	0.0769231	0.5	n	n
Southern Mesopotamia	IqUbaid	-5200	4.00037	3.11533	3	2	0	0.775	0.0769231	0.5	n	n
Southern Mesopotamia	IqUbaid	-5100	4.00037	3.11533	3	2	0	0.775	0.0769231	0.5	n	n
Southern Mesopotamia	IqUbaid	-5000	4.00037	3.11533	3	2	0	0.775	0.0769231	0.5	n	n
Southern Mesopotamia	IqUbaid	-4900	4.00037	3.11533	3	2	0	0.775	0.0769231	0.5	n	n
Southern Mesopotamia	IqUbaid	-4800	4.00037	3.11533	3	2	0	0.775	0.0769231	0.5	n	n
Southern Mesopotamia	IqUbaid	-4700	4.00037	3.11533	3	2	0	0.775	0.0769231	0.5	n	n
Southern Mesopotamia	IqUbaid	-4600	4.00037	3.11533	3	2	0	0.775	0.0769231	0.5	n	n
Southern Mesopotamia	IqUbaid	-4500	4.00037	3.11533	3	2	0	0.775	0.0769231	0.5	n	n
Southern Mesopotamia	IqUbaid	-4400	4.00037	3.11533	3	2	0	0.775	0.0769231	0.5	n	n
Southern Mesopotamia	IqUbaid	-4300	4.00037	3.11533	3	2	0	0.775	0.0769231	0.5	n	n
Southern Mesopotamia	IqUruk*	-4200	4.46642	3.31175	4.13033	4	0.025	1	0.353846	0.5	y	n
Southern Mesopotamia	IqUruk*	-4100	4.46642	3.31175	4.13033	4	0.025	1	0.353846	0.5	n	n
Southern Mesopotamia	IqUruk*	-4000	4.46642	3.31175	4.13033	4	0.025	1	0.353846	0.5	n	n
Southern Mesopotamia	IqUruk*	-3900	4.46642	3.31175	4.13033	4	0.025	1	0.353846	0.5	n	n
Southern Mesopotamia	IqUruk*	-3800	4.46642	3.31175	4.13033	4	0.025	1	0.353846	0.5	n	n
Southern Mesopotamia	IqUruk*	-3700	4.46642	3.31175	4.13033	4	0.025	1	0.353846	0.5	n	n
Southern Mesopotamia	IqUruk*	-3600	4.46642	3.31175	4.13033	4	0.025	1	0.353846	0.5	n	n
Southern Mesopotamia	IqUruk*	-3500	4.49346	3.27875	4.65321	4	0.025	1	0.353846	0.5	y	n
Southern Mesopotamia	IqUruk*	-3400	4.49346	3.27875	4.65321	4	0.025	1	0.353846	0.5	n	n
Southern Mesopotamia	IqUruk*	-3300	4.49346	3.27875	4.65321	4	0.025	1	0.353846	0.5	n	n
Southern Mesopotamia	IqUruk*	-3200	4.49346	3.27875	4.65321	4	0.025	1	0.353846	0.5	n	n
Southern Mesopotamia	IqUruk*	-3100	4.49346	3.27875	4.65321	4	0.025	1	0.353846	0.5	n	n
Southern Mesopotamia	IqUruk*	-3000	4.49346	3.27875	4.65321	4	0.025	1	0.353846	0.5	n	n
Southern Mesopotamia	IqEDyn*	-2900	4.72632	4.02938	4.33026	5	0.25	1	0.538462	0.5	y	n
Southern Mesopotamia	IqEDyn*	-2800	4.72632	4.02938	4.33026	5	0.25	1	0.538462	0.5	n	n
Southern Mesopotamia	IqEDyn*	-2700	4.72632	4.02938	4.33026	5	0.25	1	0.538462	0.5	n	n
Southern Mesopotamia	IqEDyn*	-2600	4.72632	4.02938	4.33026	5	0.25	1	0.538462	0.5	n	n
Southern Mesopotamia	IqEDyn*	-2500	4.72632	4.02938	4.33026	5	0.25	1	0.538462	0.5	n	n
Southern Mesopotamia	IqEDyn*	-2400	4.72632	4.02938	4.33026	5	0.25	1	0.538462	0.5	n	n
Southern Mesopotamia	IqAkkad	-2300	6.44863	5.86034	4.47712	5	0.636364	0.966667	0.915385	0.5	y	n
Southern Mesopotamia	IqAkkad	-2200	6.44863	5.86034	4.47712	5	0.636364	0.966667	0.915385	0.5	y	n
Southern Mesopotamia	IqUrIII	-2100	5.30103	4.20539	5.30103	4.83333	0.666667	1	0.615385	0.5	y	n
Southern Mesopotamia	IqIsinL	-2000	6.43123	5.54851	5.30103	4.83333	0.654545	0.933333	0.692308	0.5	y	n
Southern Mesopotamia	IqIsinL	-1900	6.43123	5.54851	5.30103	4.83333	0.654545	0.933333	0.692308	0.5	n	n
Southern Mesopotamia	IqBabAm	-1800	6.35695	5.65321	4.71148	5	0.6	0.971429	0.384615	0.5	y	n
Southern Mesopotamia	IqBabAm	-1700	6.35695	5.65321	4.71148	5	0.6	0.971429	0.384615	0.5	n	n
Southern Mesopotamia	IqBabAm	-1600	6.35695	5.65321	4.71148	5	0.6	0.971429	0.384615	0.5	n	n
Southern Mesopotamia	IqBabKs	-1500	6.20315	5.35218	4.55059	3.5	0.566667	0.94	0.838462	0.5	y	n
Southern Mesopotamia	IqBabKs	-1400	6.20315	5.35218	4.55059	3.5	0.566667	0.94	0.838462	0.5	n	n
Southern Mesopotamia	IqBabKs	-1300	6.20315	5.35218	4.55059	3.5	0.566667	0.94	0.838462	0.5	n	n
Southern Mesopotamia	IqBabKs	-1200	6.20315	5.35218	4.55059	3.5	0.566667	0.94	0.838462	0.5	n	n
Southern Mesopotamia	IqIsin2	-1100	5.80992	5.22894	4.54358	3.75	0.5125	0.94	0.823077	0.5	y	n
Southern Mesopotamia	IqBazi*	-1000	5.66559	5.18261	4.5732	4	0.3125	0.94	0.746154	0.5	y	n
Southern Mesopotamia	IqDynE*	-900	5.39432	4.56226	4.34906	4	0.377778	0.94	0.353846	0.5	y	n
Southern Mesopotamia	IqDynE*	-800	5.39432	4.56226	4.34906	4	0.377778	0.94	0.353846	0.5	n	n
Southern Mesopotamia	IqNAssr	-700	6.74481	6.14613	5.07918	4.83333	0.490909	0.8625	0.538462	0.5	y	n
Southern Mesopotamia	IqNeoBb	-600	6.69499	5.90309	5.01588	5.5	0.6	0.8875	0.761538	0.5	y	n
Southern Mesopotamia	IrAchae	-500	7.02089	6.13639	5.30103	6.5	0.990909	0.972727	0.946154	0.6	y	y
Southern Mesopotamia	IrAchae	-400	7.02089	6.13639	5.30103	6.5	0.990909	0.972727	0.946154	0.6	n	y
Southern Mesopotamia	IrSeleu	-300	7.36173	6.39434	4.87506	5.5	0.777778	0.98	0.669231	0.833333	y	y
Southern Mesopotamia	IrSeleu	-200	7.36173	6.39434	4.87506	5.5	0.777778	0.98	0.669231	0.833333	n	y
Southern Mesopotamia	IrPart1	-100	6.52086	5.73018	4.99845	5.33333	0.622222	0.916667	0.838462	0.833333	y	y
Southern Mesopotamia	IrPart1	0	6.52086	5.73018	4.99845	5.33333	0.622222	0.916667	0.838462	0.833333	n	y
Southern Mesopotamia	IrPart2	100	6.67669	6.27875	5.60206	5.33333	0.622222	0.916667	0.838462	0.833333	y	n
Southern Mesopotamia	IrPart2	200	6.69897	6.25527	4.47712	5.33333	0.622222	0.916667	0.838462	0.833333	y	n
Southern Mesopotamia	IrSasn1	300	6.69897	5.69667	5.09848	6.5	0.5	0.98	0.569231	0.833333	y	y
Southern Mesopotamia	IrSasn1	400	6.69897	5.69667	5.09848	6.5	0.5	0.98	0.569231	0.833333	n	y
Southern Mesopotamia	IrSasn2	500	6.91194	6.10746	5.44234	6.66667	0.5875	0.9875	0.823077	0.833333	y	y
Southern Mesopotamia	IrSasn2	600	6.91194	6.10746	5.44234	6.66667	0.5875	0.9875	0.823077	0.833333	n	y
Southern Mesopotamia	SyCalUm	700	7.44716	6.95424	5.47712	4.83333	0.6	0.990909	0.992308	0.833333	y	n
Southern Mesopotamia	IqAbbs1	800	7.44716	6.91908	5.8451	6	0.554545	0.983333	1	0.833333	y	n
Southern Mesopotamia	IqAbbs1	900	7	6	5.77815	6	0.554545	0.983333	1	0.833333	y	n
Southern Mesopotamia	IrBuyid	1000	6.69897	5.95424	5.09061	5.83333	0.655556	1	0.676923	0.833333	y	y
Southern Mesopotamia	IrSeljq	1100	6.58629	5.64194	4.95016	5	0.788889	0.97	0.846154	0.833333	y	y
Southern Mesopotamia	IqAbbs2	1200	6.59106	5.87506	6	5	0.69	0.95	0.915385	0.833333	y	n
Southern Mesopotamia	IrIlkhn	1300	7.10876	6.57978	5.16419	5.5	0.777778	0.9	0.846154	1	y	y
Southern Mesopotamia	UzTimur	1400	6.93484	5.88784	5.17609	6.16667	0.8	0.975	0.838462	0.833333	y	y
Southern Mesopotamia	IrSafvd	1500	6.95424	6.43136	5.30103	5.66667	0.818182	0.825	0.923077	0.833333	y	y
Southern Mesopotamia	TrOttm3	1600	7.78119	6.83904	5.92454	8.16667	1	0.916667	1	0.833333	y	y
Southern Mesopotamia	TrOttm4	1700	7.38021	6.47621	5.74457	8.16667	1	0.916667	0.946154	0.833333	y	y
Southern Mesopotamia	TrOttm4	1800	7.38021	6.47621	5.74457	8.16667	1	0.916667	0.946154	0.833333	n	y
Susiana	IrPrCer	-7800	3.06522	2.62101	2.57403	1	0.0818182	0.228571	0	0.184819	y	n
Susiana	IrPrCer	-7700	3.06522	2.62101	2.57403	1	0.0818182	0.228571	0	0.184819	n	n
Susiana	IrPrCer	-7600	3.06522	2.62101	2.57403	1	0.0818182	0.228571	0	0.184819	n	n
Susiana	IrPrCer	-7500	3.06522	2.62101	2.57403	1	0.0818182	0.228571	0	0.184819	n	n
Susiana	IrPrCer	-7400	3.06522	2.62101	2.57403	1	0.0818182	0.228571	0	0.184819	n	n
Susiana	IrPrCer	-7300	3.06522	2.62101	2.57403	1	0.0818182	0.228571	0	0.184819	n	n
Susiana	IrForma	-7200	3.08644	2.62101	2.57403	1	0.0888889	0.25	0	0.189617	y	n
Susiana	IrForma	-7100	3.08644	2.62101	2.57403	1	0.0888889	0.25	0	0.189617	n	n
Susiana	IrArcha	-7000	3.19539	2.65667	2.64098	1	0.1	0.3	0	0.166667	y	n
Susiana	IrArcha	-6900	3.19539	2.65667	2.64098	1	0.1	0.3	0	0.166667	n	n
Susiana	IrArcha	-6800	3.19539	2.65667	2.64098	1	0.1	0.3	0	0.166667	n	n
Susiana	IrArcha	-6700	3.19539	2.65667	2.64098	1	0.1	0.3	0	0.166667	n	n
Susiana	IrArcha	-6600	3.19539	2.65667	2.64098	1	0.1	0.3	0	0.166667	n	n
Susiana	IrArcha	-6500	3.19539	2.65667	2.64098	1	0.1	0.3	0	0.166667	n	n
Susiana	IrArcha	-6400	3.19539	2.65667	2.64098	1	0.1	0.3	0	0.166667	n	n
Susiana	IrArcha	-6300	3.19539	2.65667	2.64098	1	0.1	0.3	0	0.166667	n	n
Susiana	IrArcha	-6200	3.19539	2.65667	2.64098	1	0.1	0.3	0	0.166667	n	n
Susiana	IrArcha	-6100	3.19539	2.65667	2.64098	1	0.1	0.3	0	0.166667	n	n
Susiana	IrKhzE*	-6000	3.27568	2.65667	2.64098	1	0.1	0.7	0	0	y	n
Susiana	IrKhzE*	-5900	3.27568	2.65667	2.64098	1	0.1	0.7	0	0	n	n
Susiana	IrKhzE*	-5800	3.27568	2.65667	2.64098	1	0.1	0.7	0	0	n	n
Susiana	IrKhzEM	-5700	3.38552	2.68673	2.64098	1.16667	0.136364	0.44	0	0.25	y	n
Susiana	IrKhzEM	-5600	3.38552	2.68673	2.64098	1.16667	0.136364	0.44	0	0.25	n	n
Susiana	IrKhzEM	-5500	3.38552	2.68673	2.64098	1.16667	0.136364	0.44	0	0.25	n	n
Susiana	IrKhzEM	-5400	3.38552	2.68673	2.64098	1.16667	0.136364	0.44	0	0.25	n	n
Susiana	IrKhzEM	-5300	3.38552	2.68673	2.64098	1.16667	0.136364	0.44	0	0.25	n	n
Susiana	IrKhzEM	-5200	3.38552	2.68673	2.64098	1.16667	0.136364	0.44	0	0.25	n	n
Susiana	IrKhzM*	-5100	4.09008	3.17057	3.273	1.5	0.136364	0.633333	0.0769231	0.45	y	n
Susiana	IrKhzM*	-5000	4.09008	3.17057	3.273	1.5	0.136364	0.633333	0.0769231	0.45	n	n
Susiana	IrKhzM*	-4900	4.09008	3.17057	3.273	1.5	0.136364	0.633333	0.0769231	0.45	y	n
Susiana	IrKhzM*	-4800	4.09008	3.17057	3.273	1.5	0.136364	0.633333	0.0769231	0.45	n	n
Susiana	IrKhzL*	-4700	4.14119	3.11357	3.273	1.66667	0.172727	0.633333	0	0.45	y	n
Susiana	IrKhzL*	-4600	4.14119	3.11357	3.273	1.66667	0.172727	0.633333	0	0.45	n	n
Susiana	IrKhzL*	-4500	4.14119	3.11357	3.273	1.66667	0.172727	0.633333	0	0.45	n	n
Susiana	IrKhzL*	-4400	4.14119	3.11357	3.273	1.66667	0.172727	0.633333	0	0.45	n	n
Susiana	IrSusa1	-4300	4	0	2.94201	1.83333	0.188889	0.633333	0.0769231	0.45	y	n
Susiana	IrSusa1	-4200	4	0	2.94201	1.83333	0.188889	0.633333	0.0769231	0.45	n	n
Susiana	IrSusa1	-4100	4	0	2.94201	1.83333	0.188889	0.633333	0.0769231	0.45	n	n
Susiana	IrSusa1	-4000	4	0	2.94201	1.83333	0.188889	0.633333	0.0769231	0.45	n	n
Susiana	IrSusa1	-3900	3	0	2.94201	1.83333	0.188889	0.633333	0.0769231	0.45	y	n
Susiana	IrSusa2	-3800	4.16137	3.28727	2.79588	2.75	0.4	0.714286	0.669231	0.45	y	n
Susiana	IrSusa2	-3700	4.16137	3.28727	2.79588	2.83333	0.4	0.714286	0.669231	0.45	y	n
Susiana	IrSusa2	-3600	4.16137	3.28727	3.49485	2.83333	0.4	0.714286	0.669231	0.45	y	n
Susiana	IrSusa2	-3500	4.24304	3.37324	3.49485	3.33333	0.4	0.714286	0.669231	0.45	y	n
Susiana	IrSusa2	-3400	4.36173	3.49818	3.49485	3.5	0.4	0.714286	0.669231	0.45	y	n
Susiana	IrSusa2	-3300	4.36173	3.49818	3.49485	3.5	0.4	0.714286	0.669231	0.45	n	n
Susiana	IrSusa2	-3200	3.83885	2.94776	3.49485	3.5	0.4	0.714286	0.669231	0.45	y	n
Susiana	IrSusa3	-3100	4.83702	4.37256	3.79588	3	0.325	0.75	0.653846	0.45	y	n
Susiana	IrSusa3	-3000	4.83702	4.37256	3.79588	3	0.325	0.75	0.653846	0.45	n	n
Susiana	IrSusa3	-2900	4.83702	4.37256	3.79588	3	0.325	0.75	0.653846	0.45	n	n
Susiana	IrSusa3	-2800	4.83702	4.37256	3.79588	3	0.325	0.75	0.653846	0.45	n	n
Susiana	IrSusa3	-2700	4.83702	4.37256	3.79588	3	0.325	0.75	0.653846	0.45	n	n
Susiana	IrAwanE	-2600	5.85861	5.39794	3.75967	3.83333	0.46	0.8875	0.661538	0.45	y	n
Susiana	IrAwanE	-2500	5.85861	5.39794	3.75967	3.83333	0.46	0.8875	0.661538	0.45	n	n
Susiana	IrAwanE	-2400	5.85861	5.39794	3.75967	3.83333	0.46	0.8875	0.661538	0.45	n	n
Susiana	IrAwanE	-2300	5.85861	5.39794	3.75967	3.83333	0.46	0.8875	0.661538	0.45	n	n
Susiana	IqAkkad	-2200	6.44863	5.86034	4.47712	5	0.636364	0.966667	0.915385	0.5	y	y
Susiana	IqUrIII	-2100	5.30103	4.20539	5.30103	4.83333	0.666667	1	0.615385	0.5	y	y
Susiana	IrShima	-2000	5.54754	4.61727	4.21085	4	0.54	0.95	0.515385	0.5	y	n
Susiana	IrSukkE	-1900	5.66151	4.75574	4.21085	4.33333	0.616667	0.966667	0.584615	0.5	y	n
Susiana	IrSukkE	-1800	5.66151	4.75574	4.21085	4.33333	0.616667	0.966667	0.584615	0.5	n	n
Susiana	IrSukkL	-1700	5.39389	4.75574	4.21085	4.33333	0.642857	0.916667	0.584615	0.166667	y	n
Susiana	IrSukkL	-1600	5.27752	4.65744	4.02633	4.33333	0.642857	0.916667	0.584615	0.166667	y	n
Susiana	IrMElm1	-1500	5.659	5.38917	3.57403	4.33333	0.616667	0.933333	0.607692	0.15	y	n
Susiana	IrMElm2	-1400	6.22969	5.49136	4.60402	4.33333	0.6	0.9	0.6	0.15	y	n
Susiana	IrMElm2	-1300	5.78448	5.49136	3.83727	4.33333	0.6	0.9	0.6	0.15	y	n
Susiana	IrMElm3	-1200	6.23236	5.43933	4.62101	4.33333	0.7125	0.928571	0.607692	0.5	y	n
Susiana	IrElmCP	-1100	3.71507	3.57279	2.81449	1.73499	0.1	0.1	0.0769231	0.15	y	n
Susiana	IrElmCP	-1000	3.71507	3.57279	2.81449	1.73499	0.1	0.1	0.0769231	0.15	n	n
Susiana	IrNElm1	-900	4.96424	4.12436	4.04327	4	0.45	0.766667	0.0769231	0.15	y	n
Susiana	IrNElm1	-800	4.96424	4.12436	4.04327	4	0.45	0.766667	0.0769231	0.15	n	n
Susiana	IrNElm2	-700	6.02833	5.50515	4.37503	4	0.725	0.86	0.376923	0.15	y	n
Susiana	IrNElm3	-600	5.52138	4.83144	4.50074	4.34667	0.54	0.9	0.453846	0.15	y	n
Susiana	IrAchae	-500	7.36173	6.71181	5.30103	6.5	0.990909	0.972727	0.946154	0.833333	y	n
Susiana	IrAchae	-400	7.41497	6.60879	5.30103	6.5	0.990909	0.972727	0.946154	0.833333	y	n
Susiana	IrSeleu	-300	7.36173	6.5563	4.87506	5.5	0.777778	0.98	0.669231	0.833333	y	n
Susiana	IrSeleu	-200	7.36173	6.14223	4.87506	5.5	0.777778	0.98	0.669231	0.833333	y	n
Susiana	IrPart1	-100	6.7364	6.30103	5.47712	5.33333	0.622222	0.916667	0.838462	0.833333	y	n
Susiana	IrPart1	0	7.05115	6.47712	5.69897	5.33333	0.622222	0.916667	0.838462	0.833333	y	n
Susiana	IrElym2	100	5.90768	5.09998	4.39794	4	0.54	0.914286	0.853846	0.833333	y	n
Susiana	IrElym2	200	5.90768	5.09998	4.39794	4	0.54	0.914286	0.853846	0.833333	n	n
Susiana	IrSasn1	300	6.69897	6.42325	5	6.5	0.5	0.98	0.569231	0.833333	y	n
Susiana	IrSasn1	400	6.69897	6.49831	5.39794	6.5	0.5	0.98	0.569231	0.833333	y	n
Susiana	IrSasn2	500	6.94939	6.54095	5.60206	6.66667	0.472727	0.9875	0.823077	0.833333	y	n
Susiana	IrSasn2	600	7.1038	6.44404	5.69897	6.66667	0.654545	0.9875	0.823077	0.833333	y	n
Susiana	SyCalUm	700	6.64371	6.09896	5.27217	5.75	0.511111	0.990909	0.992308	0.666667	y	y
Susiana	IqAbbs1	800	6.83283	6.18643	5.34369	6	0.554545	0.983333	1	0.833333	y	y
Susiana	IqAbbs1	900	6.83283	6.18643	5.34369	6	0.554545	0.983333	1	0.833333	n	y
Susiana	IrBuyid	1000	6.69897	5.95424	5.09691	5.83333	0.655556	1	0.676923	0.833333	y	n
Susiana	IrSeljq	1100	7.08279	6.62839	5.87506	5	0.827273	0.97	0.846154	0.833333	y	n
Susiana	IqAbbs2	1200	7.19223	6.20336	6	5	0.69	0.95	0.915385	0.833333	y	y
Susiana	IrIlkhn	1300	6.72016	6.57978	5.17609	5.5	0.7	0.9	0.846154	1	y	n
Susiana	UzTimur	1400	6.93484	5.88784	5.17609	6.16667	0.8	0.975	0.838462	0.833333	y	y
Susiana	IrAkKoy	1500	6.89311	6.25527	5.01993	5	0.7	0.95	0.815385	0.833333	y	n
Susiana	IrSafvd	1600	6.95424	6.43136	5.30103	5.66667	0.818182	0.825	0.923077	0.833333	y	n
Susiana	IrSafvd	1700	6.95424	6.43136	5.30103	5.66667	0.818182	0.825	0.923077	0.833333	n	n
Susiana	IrQajar	1800	6.90309	6.30103	4.93193	4.33333	0.69	0.983333	0.830769	0.833333	y	n
Susiana	IrQajar	1900	6.90309	6.20412	5.26717	4.33333	0.69	0.983333	0.830769	0.833333	y	n
Galilee	IlCanaa	-2000	4.35218	3.23045	4.47712	6.5	0.557143	0.69	0.369231	0.5	y	n
Galilee	IlCanaa	-1900	4.35218	3.23045	4.47712	6.5	0.557143	0.69	0.369231	0.5	n	n
Galilee	IlCanaa	-1800	4.35218	3.23045	4.47712	6.5	0.557143	0.69	0.369231	0.5	y	n
Galilee	IlCanaa	-1700	4.35218	3.23045	4.47712	6.5	0.557143	0.69	0.369231	0.5	n	n
Galilee	IlCanaa	-1600	4.35218	3.23045	4.47712	6.5	0.557143	0.69	0.369231	0.5	n	n
Galilee	IlCanaa	-1500	4.51188	3.23045	4.67669	6.5	0.557143	0.69	0.369231	0.5	y	n
Galilee	IlCanaa	-1400	4.51188	3.23045	4.67669	6.5	0.557143	0.69	0.369231	0.5	n	n
Galilee	IlCanaa	-1300	4.51188	3.23045	4.67669	6.5	0.557143	0.69	0.369231	0.5	n	n
Galilee	IlCanaa	-1200	4.51188	3.23045	4.67669	6.5	0.557143	0.69	0.369231	0.5	n	n
Galilee	LbAcPho	-1100	4.54407	3.95424	4.69897	6	0.5625	0.68	0.453846	0.5	y	n
Galilee	IlYisrl	-1000	4.65321	4.0607	4.24304	7	0.7	0.644444	0.446154	0.5	y	n
Galilee	IlYisrl	-900	5.24304	4.0607	4.24304	7	0.7	0.644444	0.446154	0.5	y	n
Galilee	IlYisrl	-800	5.54407	4.0607	4.24304	7	0.7	0.644444	0.446154	0.5	y	n
Galilee	IqNAssr	-700	6.57886	6.14613	4.75028	4.83333	0.490909	0.8625	0.538462	0.5	y	y
Galilee	IqNeoBb	-600	6.69499	5.90309	5.01588	5.5	0.6	0.8875	0.761538	0.5	y	y
Galilee	IrAchae	-500	7.02089	6.13639	5.30103	6.5	0.990909	0.972727	0.946154	0.6	y	y
Galilee	IrAchae	-400	7.02089	6.13639	5.30103	6.5	0.990909	0.972727	0.946154	0.6	n	y
Galilee	EgPtol1	-300	6.8451	6	5.39098	7	0.9	0.916667	0.976923	0.833333	y	y
Galilee	EgPtol1	-200	6.8451	6	5.39098	7	0.9	0.916667	0.976923	0.833333	n	y
Galilee	IrSeleu	-200	7.36173	6.39434	4.87506	5.5	0.777778	0.98	0.669231	0.833333	y	y
Galilee	IlJudea	-100	5.55463	3.87506	4.74036	3	0.6	0.87	0.753846	0.833333	y	n
Konya Plain	TrNeoER	-9600	3.22887	3.0991	2.4638	1	0.05	0	0	0	y	n
Konya Plain	TrNeoER	-9500	3.22887	3.0991	2.4638	1	0.05	0	0	0	n	n
Konya Plain	TrNeoER	-9400	3.22887	3.0991	2.4638	1	0.05	0	0	0	n	n
Konya Plain	TrNeoER	-9300	3.22887	3.0991	2.4638	1	0.05	0	0	0	n	n
Konya Plain	TrNeoER	-9200	3.22887	3.0991	2.4638	1	0.05	0	0	0	n	n
Konya Plain	TrNeoER	-9100	3.22887	3.0991	2.4638	1	0.05	0	0	0	n	n
Konya Plain	TrNeoER	-9000	3.22887	3.0991	2.4638	1	0.05	0	0	0	n	n
Konya Plain	TrNeoER	-8900	3.22887	3.0991	2.4638	1	0.05	0	0	0	n	n
Konya Plain	TrNeoER	-8800	3.22887	3.0991	2.4638	1	0.05	0	0	0	n	n
Konya Plain	TrNeoER	-8700	3.22887	3.0991	2.4638	1	0.05	0	0	0	n	n
Konya Plain	TrNeoER	-8600	3.22887	3.0991	2.4638	1	0.05	0	0	0	n	n
Konya Plain	TrNeoER	-8500	3.22887	3.0991	2.4638	1	0.05	0	0	0	n	n
Konya Plain	TrNeoER	-8400	3.22887	3.0991	2.4638	1	0.05	0	0	0	n	n
Konya Plain	TrNeoER	-8300	3.22887	3.0991	2.4638	1	0.05	0	0	0	n	n
Konya Plain	TrNeoER	-8200	3.22887	3.0991	2.4638	1	0.05	0	0	0	n	n
Konya Plain	TrNeoER	-8100	3.22887	3.0991	2.4638	1	0.05	0	0	0	n	n
Konya Plain	TrNeoER	-8000	3.22887	3.0991	2.4638	1	0.05	0	0	0	n	n
Konya Plain	TrNeoER	-7900	3.22887	3.0991	2.4638	1	0.05	0	0	0	n	n
Konya Plain	TrNeoER	-7800	3.22887	3.0991	2.4638	1	0.05	0	0	0	n	n
Konya Plain	TrNeoER	-7700	3.22887	3.0991	2.4638	1	0.05	0	0	0	n	n
Konya Plain	TrNeoER	-7600	3.22887	3.0991	2.4638	1	0.05	0	0	0	n	n
Konya Plain	TrNeoER	-7500	3.22887	3.0991	2.4638	1	0.05	0	0	0	n	n
Konya Plain	TrNeoER	-7400	3.22887	3.0991	2.4638	1	0.05	0	0	0	n	n
Konya Plain	TrNeoER	-7300	3.22887	3.0991	2.4638	1	0.05	0	0	0	n	n
Konya Plain	TrNeoER	-7200	3.22887	3.0991	2.4638	1	0.05	0	0	0	n	n
Konya Plain	TrNeoER	-7100	3.22887	3.0991	2.4638	1	0.05	0	0	0	n	n
Konya Plain	TrNeoCR	-7000	3.22887	3.0991	2.4638	1	0.05	0	0	0	y	n
Konya Plain	TrNeoCR	-6900	3.22887	3.0991	2.4638	1	0.05	0	0	0	n	n
Konya Plain	TrNeoCR	-6800	3.22887	3.0991	2.4638	1	0.05	0	0	0	n	n
Konya Plain	TrNeoCR	-6700	3.22887	3.0991	2.4638	1	0.05	0	0	0	n	n
Konya Plain	TrNeoLT	-6600	3.51188	3.27052	3.75967	1	0.05	0.0375	0	0	y	n
Konya Plain	TrNeoLT	-6500	3.51188	3.27052	3.75967	1	0.05	0.0375	0	0	n	n
Konya Plain	TrNeoLT	-6400	3.51188	3.27052	3.75967	1	0.05	0.0375	0	0	n	n
Konya Plain	TrNeoLT	-6300	3.51188	3.27052	3.75967	1	0.05	0.0375	0	0	n	n
Konya Plain	TrNeoLT	-6200	3.51188	3.27052	3.75967	1	0.05	0.0375	0	0	n	n
Konya Plain	TrNeoLT	-6100	3.51188	3.27052	3.75967	1	0.05	0.0375	0	0	n	n
Konya Plain	TrClcER	-6000	3.51188	3.20893	3.49831	1.66667	0.1	0.1	0.0692308	0.1	y	n
Konya Plain	TrClcER	-5900	3.51188	3.20893	3.49831	1.66667	0.1	0.1	0.0692308	0.1	n	n
Konya Plain	TrClcER	-5800	3.51188	3.20893	3.49831	1.66667	0.1	0.1	0.0692308	0.1	n	n
Konya Plain	TrClcER	-5700	3.51188	3.20893	3.49831	1.66667	0.1	0.1	0.0692308	0.1	n	n
Konya Plain	TrClcER	-5600	3.51188	3.20893	3.49831	1.66667	0.1	0.1	0.0692308	0.1	n	n
Konya Plain	TrClcER	-5500	3.51188	3.20893	3.49831	1.66667	0.1	0.1	0.0692308	0.1	n	n
Konya Plain	TrClcER	-5400	3.51188	3.20893	3.49831	1.66667	0.1	0.1	0.0692308	0.1	n	n
Konya Plain	TrClcER	-5300	3.51188	3.20893	3.49831	1.66667	0.1	0.1	0.0692308	0.1	n	n
Konya Plain	TrClcER	-5200	3.51188	3.20893	3.49831	1.66667	0.1	0.1	0.0692308	0.1	n	n
Konya Plain	TrClcER	-5100	3.51188	3.20893	3.49831	1.66667	0.1	0.1	0.0692308	0.1	n	n
Konya Plain	TrClcLT	-5000	3.21866	1.95424	3.49831	2.5	0.225	0.188889	0.0846154	0.166667	y	n
Konya Plain	TrClcLT	-4900	3.21866	1.95424	3.49831	2.5	0.225	0.188889	0.0846154	0.166667	n	n
Konya Plain	TrClcLT	-4800	3.21866	1.95424	3.49831	2.5	0.225	0.188889	0.0846154	0.166667	n	n
Konya Plain	TrClcLT	-4700	3.21866	1.95424	3.49831	2.5	0.225	0.188889	0.0846154	0.166667	n	n
Konya Plain	TrClcLT	-4600	3.21866	1.95424	3.49831	2.5	0.225	0.188889	0.0846154	0.166667	n	n
Konya Plain	TrClcLT	-4500	3.21866	1.95424	3.49831	2.5	0.225	0.188889	0.0846154	0.166667	n	n
Konya Plain	TrClcLT	-4400	3.21866	1.95424	3.49831	2.5	0.225	0.188889	0.0846154	0.166667	n	n
Konya Plain	TrClcLT	-4300	3.21866	1.95424	3.49831	2.5	0.225	0.188889	0.0846154	0.166667	n	n
Konya Plain	TrClcLT	-4200	3.21866	1.95424	3.49831	2.5	0.225	0.188889	0.0846154	0.166667	y	n
Konya Plain	TrClcLT	-4100	3.21866	1.95424	3.49831	2.5	0.225	0.188889	0.0846154	0.166667	n	n
Konya Plain	TrClcLT	-4000	3.21866	1.95424	3.49831	2.5	0.225	0.188889	0.0846154	0.166667	n	n
Konya Plain	TrClcLT	-3900	3.21866	1.95424	3.49831	2.5	0.225	0.188889	0.0846154	0.166667	y	n
Konya Plain	TrClcLT	-3800	3.21866	1.95424	3.49831	2.5	0.225	0.188889	0.0846154	0.166667	n	n
Konya Plain	TrClcLT	-3700	3.21866	1.95424	3.49831	2.5	0.225	0.188889	0.0846154	0.166667	n	n
Konya Plain	TrClcLT	-3600	3.21866	1.95424	3.49831	2.5	0.225	0.188889	0.0846154	0.166667	n	n
Konya Plain	TrClcLT	-3500	3.21866	1.95424	3.49831	2.5	0.225	0.188889	0.0846154	0.166667	n	n
Konya Plain	TrClcLT	-3400	3.21866	1.95424	3.49831	2.5	0.225	0.188889	0.0846154	0.166667	n	n
Konya Plain	TrClcLT	-3300	3.21866	1.95424	3.49831	2.5	0.225	0.188889	0.0846154	0.166667	n	n
Konya Plain	TrClcLT	-3200	3.21866	1.95424	3.49831	2.5	0.225	0.188889	0.0846154	0.166667	n	n
Konya Plain	TrClcLT	-3100	3.21866	1.95424	3.49831	2.5	0.225	0.188889	0.0846154	0.166667	n	n
Konya Plain	TrBrzER	-3000	4.40406	3.62235	3.27471	2.33333	0.4	0.44	0.0769231	0.45	y	n
Konya Plain	TrBrzER	-2900	4.40406	3.62235	3.27471	2.33333	0.4	0.44	0.0769231	0.45	n	n
Konya Plain	TrBrzER	-2800	4.40406	3.62235	3.27471	2.33333	0.4	0.44	0.0769231	0.45	n	n
Konya Plain	TrBrzER	-2700	4.40406	3.62235	3.27471	2.33333	0.4	0.44	0.0769231	0.45	n	n
Konya Plain	TrBrzER	-2600	4.40406	3.62235	3.27471	2.33333	0.4	0.44	0.0769231	0.45	n	n
Konya Plain	TrBrzER	-2500	4.40406	3.62235	3.27471	2.33333	0.4	0.44	0.0769231	0.45	n	n
Konya Plain	TrBrzER	-2400	4.40406	3.62235	3.27471	2.33333	0.4	0.44	0.0769231	0.45	n	n
Konya Plain	TrBrzER	-2300	4.40406	3.62235	3.27471	2.33333	0.4	0.44	0.0769231	0.45	n	n
Konya Plain	TrBrzER	-2200	4.40406	3.62235	3.27471	2.33333	0.4	0.44	0.0769231	0.45	n	n
Konya Plain	TrBrzER	-2100	4.40406	3.62235	3.27471	2.33333	0.4	0.44	0.0769231	0.45	n	n
Konya Plain	TrBrzMD	-2000	4.87506	4.30103	4	3.33333	0.428571	0.971429	0.369231	0.45	y	n
Konya Plain	TrBrzMD	-1900	4.87506	4.30103	4	3.33333	0.428571	0.971429	0.369231	0.45	n	n
Konya Plain	TrBrzMD	-1800	4.87506	4.30103	4	3.33333	0.428571	0.971429	0.369231	0.45	y	n
Konya Plain	TrBrzMD	-1700	4.87506	4.30103	4	3.33333	0.428571	0.971429	0.369231	0.45	y	n
Konya Plain	TrHatOK	-1600	6.07918	4.79588	4.09691	4.16667	0.875	0.8625	0.615385	0.5	y	n
Konya Plain	TrBrzL2	-1500	5.54407	4.79588	4.16137	4.33333	0.75	0.866667	0.538462	0.5	y	n
Konya Plain	TrBrzL2	-1400	5.54407	4.79588	4.16137	4.33333	0.75	0.866667	0.538462	0.5	n	n
Konya Plain	TrHatNK	-1300	6.21748	5.47712	4.24304	4.66667	0.818182	0.8	0.615385	0.5	y	n
Konya Plain	TrHatNK	-1200	6.21748	5.54407	4.24304	4.66667	0.818182	0.8	0.615385	0.5	y	n
Konya Plain	TrNHitt	-1100	5.07918	2.69897	4.17609	3.66667	0.657143	0.914286	0	0.41435	y	n
Konya Plain	TrNHitt	-1000	5.07918	2.69897	4.17609	3.66667	0.657143	0.914286	0	0.41435	n	n
Konya Plain	TrTabal	-900	4.93252	3.69897	3.91376	3.33333	0	0.9	0.223077	0.166667	y	n
Konya Plain	TrPhryg	-800	6.09691	5	4.24304	3.83333	0	0.96	0.507692	0.166667	y	n
Konya Plain	TrPhryg	-700	6.09691	5	4.24304	3.83333	0	0.96	0.507692	0.166667	n	n
Konya Plain	TrLydia	-600	6.24362	5.39794	4.17609	4.66667	0.6	0.933333	0.746154	0.833333	y	n
Konya Plain	IrAchae	-500	7.02089	6.13639	5.30103	6.5	0.990909	0.972727	0.946154	0.6	y	y
Konya Plain	IrAchae	-400	7.02089	6.13639	5.30103	6.5	0.990909	0.972727	0.946154	0.6	n	y
Konya Plain	TrLysim	-300	6.39794	5.62325	4.74102	4.33333	0.7	0.83	0.861538	0.833333	y	n
Konya Plain	IrSeleu	-200	7.36173	6.39434	4.87506	5.5	0.777778	0.98	0.669231	0.833333	y	y
Konya Plain	TrCappL	-100	5.54407	5.11394	4.36461	4	0.53	0.814286	0.638462	0.833333	y	n
Konya Plain	ItRomPr	0	7.48324	6.7174	5.94444	8.16667	0.645455	0.991667	0.923077	0.833333	y	y
Konya Plain	ItRomPr	100	7.48324	6.7174	5.94444	8.16667	0.645455	0.991667	0.923077	0.833333	n	y
Konya Plain	ItRomPr	200	7.48324	6.7174	5.94444	8.16667	0.645455	0.991667	0.923077	0.833333	n	y
Konya Plain	TrRomDm	300	7.74036	6.62839	5.90309	7.5	0.827273	0.991667	0.915385	0.833333	y	n
Konya Plain	TrERom*	400	7.17609	6.11394	5.47712	7.66667	0.909091	0.916667	0.992308	0.833333	y	n
Konya Plain	TrERom*	500	7.30103	6.14613	5.69897	7.66667	0.909091	0.916667	0.992308	0.833333	y	n
Konya Plain	TrERom*	600	7.1383	6.21748	5.30103	7.66667	0.909091	0.916667	0.992308	0.833333	y	n
Konya Plain	TrByzM1	700	6.75967	5.76716	5.01072	7.33333	0.909091	0.9	0.923077	0.833333	y	n
Konya Plain	TrByzM1	800	6.81291	5.76716	5.35218	7.33333	0.909091	0.9	0.923077	0.833333	y	n
Konya Plain	TrByzM2	900	6.90309	5.716	5	7.5	0.909091	0.916667	0.923077	0.833333	y	n
Konya Plain	TrByzM2	1000	7.07918	5.90849	5.39794	7.5	0.909091	0.916667	0.923077	0.833333	y	n
Konya Plain	TrRum**	1100	6.24304	5.43933	4.54407	4.83333	0.82	0.98	0.9	0.833333	y	n
Konya Plain	TrRum**	1200	6.24304	5.43933	4.54407	4.83333	0.82	0.98	0.9	0.833333	y	n
Konya Plain	IrIlkhn	1300	7.10876	6.57978	5.16419	5.5	0.777778	0.9	0.846154	1	y	y
Konya Plain	TrOttm1	1400	6.69897	4.8451	4.39794	5	0.77	0.89	0.961538	0.833333	y	n
Konya Plain	TrOttm2	1500	6.95424	5.93752	4.74036	5.83333	0.981818	0.9	1	0.833333	y	n
Konya Plain	TrOttm3	1600	7.44716	6.68449	5.8293	8.16667	1	0.916667	1	0.833333	y	n
Konya Plain	TrOttm4	1700	7.38021	6.69197	5.8451	8.16667	1	0.916667	0.946154	0.833333	y	n
Konya Plain	TrOttm4	1800	7.38021	6.47621	5.75587	8.16667	1	0.916667	0.946154	0.833333	y	n
Yemeni Coastal Plain	YeNeoL*	-3500	3.6237	3.2497	2.92139	1.5	0	0.381097	0	0.193943	y	n
Yemeni Coastal Plain	YeNeoL*	-3400	3.6237	3.2497	2.92139	1.5	0	0.381097	0	0.193943	n	n
Yemeni Coastal Plain	YeNeoL*	-3300	3.6237	3.2497	2.92139	1.5	0	0.381097	0	0.193943	n	n
Yemeni Coastal Plain	YeNeoL*	-3200	3.6237	3.2497	2.92139	1.5	0	0.381097	0	0.193943	n	n
Yemeni Coastal Plain	YeNeoL*	-3100	3.6237	3.2497	2.92139	1.5	0	0.381097	0	0.193943	n	n
Yemeni Coastal Plain	YeNeoL*	-3000	3.6237	3.2497	2.92139	1.5	0	0.381097	0	0.193943	y	n
Yemeni Coastal Plain	YeNeoL*	-2900	3.6237	3.2497	2.92139	1.5	0	0.381097	0	0.193943	n	n
Yemeni Coastal Plain	YeNeoL*	-2800	3.6237	3.2497	2.92139	1.5	0	0.381097	0	0.193943	n	n
Yemeni Coastal Plain	YeNeoL*	-2700	3.6237	3.2497	2.92139	1.5	0	0.381097	0	0.193943	n	n
Yemeni Coastal Plain	YeNeoL*	-2600	3.6237	3.2497	2.92139	1.5	0	0.381097	0	0.193943	n	n
Yemeni Coastal Plain	YeNeoL*	-2500	3.6237	3.2497	2.92139	1.5	0	0.381097	0	0.193943	n	n
Yemeni Coastal Plain	YeNeoL*	-2400	3.6237	3.2497	2.92139	1.5	0	0.381097	0	0.193943	n	n
Yemeni Coastal Plain	YeNeoL*	-2300	3.6237	3.2497	2.92139	1.5	0	0.381097	0	0.193943	n	n
Yemeni Coastal Plain	YeNeoL*	-2200	3.6237	3.2497	2.92139	1.5	0	0.381097	0	0.193943	n	n
Yemeni Coastal Plain	YeNeoL*	-2100	3.6237	3.2497	2.92139	1.5	0	0.381097	0	0.193943	n	n
Yemeni Coastal Plain	YeNeoL*	-2000	3.6237	3.2497	2.92139	1.5	0	0.381097	0	0.193943	n	n
Yemeni Coastal Plain	YeNeoL*	-1900	3.6237	3.2497	2.92139	1.5	0	0.381097	0	0.193943	n	n
Yemeni Coastal Plain	YeNeoL*	-1800	3.6237	3.2497	2.92139	1.5	0	0.381097	0	0.193943	n	n
Yemeni Coastal Plain	YeNeoL*	-1700	3.6237	3.2497	2.92139	1.5	0	0.381097	0	0.193943	n	n
Yemeni Coastal Plain	YeNeoL*	-1600	3.6237	3.2497	2.92139	1.5	0	0.381097	0	0.193943	n	n
Yemeni Coastal Plain	YeNeoL*	-1500	3.6237	3.2497	2.92139	1.5	0	0.381097	0	0.193943	n	n
Yemeni Coastal Plain	YeNeoL*	-1400	3.6237	3.2497	2.92139	1.5	0	0.381097	0	0.193943	n	n
Yemeni Coastal Plain	YeNeoL*	-1300	3.6237	3.2497	2.92139	1.5	0	0.381097	0	0.193943	n	n
Yemeni Coastal Plain	YeLBA**	-1200	3.78748	3.40031	3.07973	2	0	0.406723	0	0.193943	y	n
Yemeni Coastal Plain	YeLBA**	-1100	3.78748	3.40031	3.07973	2	0	0.406723	0	0.193943	n	n
Yemeni Coastal Plain	YeLBA**	-1000	3.78748	3.40031	3.07973	2	0	0.406723	0	0.193943	n	n
Yemeni Coastal Plain	YeLBA**	-900	3.78748	3.40031	3.07973	2	0	0.406723	0	0.193943	n	n
Yemeni Coastal Plain	YeSabaC	-800	5.26299	4.37377	4.54407	3.5	0	1	0.223077	0.471282	y	n
Yemeni Coastal Plain	YeSabaC	-700	5.26299	4.37377	4.54407	3.5	0	1	0.223077	0.471282	n	n
Yemeni Coastal Plain	YeSabaC	-600	5.26299	4.37377	4.54407	3.5	0	1	0.223077	0.471282	n	n
Yemeni Coastal Plain	YeSabaC	-500	5.26299	4.37377	4.54407	3.5	0	1	0.223077	0.471282	n	n
Yemeni Coastal Plain	YeQatab	-400	5.22919	4.38247	4.54407	3.5	0	0.95	0.230769	0.464007	y	n
Yemeni Coastal Plain	YeQatab	-300	5.22919	4.38247	4.54407	3.5	0	0.95	0.230769	0.464007	n	n
Yemeni Coastal Plain	YeQatab	-200	5.22919	4.38247	4.54407	3.5	0	0.95	0.230769	0.464007	n	n
Yemeni Coastal Plain	YeSaRay	-100	4.71589	4.05426	4.03114	3	0	1	0.223077	0.40711	y	n
Yemeni Coastal Plain	YeSaRay	0	4.71589	4.05426	4.03114	3	0	1	0.223077	0.40711	n	n
Yemeni Coastal Plain	YeSaRay	100	4.71589	4.05426	4.03114	3	0	1	0.223077	0.40711	n	n
Yemeni Coastal Plain	EtAksm1	200	5.74036	5.54407	5.00966	4.5	0.685714	0.842857	0.7	0.666667	y	n
Yemeni Coastal Plain	YeHmyr1	300	5.60206	5.47712	4.30103	4.66667	0.609091	0.95	0.623077	0.833333	y	n
Yemeni Coastal Plain	YeHmyr2	400	5.60206	5.47712	4.30103	4.66667	0.609091	0.78	0.623077	0.833333	y	n
Yemeni Coastal Plain	YeHmyr2	500	5.60206	5.47712	4.30103	4.66667	0.609091	0.78	0.623077	0.833333	n	n
Yemeni Coastal Plain	IrSasn2	600	6.91194	6.10746	5.44234	6.66667	0.5875	0.9875	0.823077	0.833333	y	y
Yemeni Coastal Plain	SyCalUm	700	6.64371	6.09896	5.27217	5.75	0.511111	0.990909	0.992308	0.666667	y	y
Yemeni Coastal Plain	IqAbbs1	800	6.83283	6.18643	5.34369	6	0.554545	0.983333	1	0.833333	y	y
Yemeni Coastal Plain	YeZiyad	900	5.3459	5	3.97955	3.25	0.7125	0.604983	0.361538	0	y	n
Yemeni Coastal Plain	YeZiyad	1000	5.3459	5	3.97955	3.25	0.7125	0.604983	0.361538	0	n	n
Yemeni Coastal Plain	YeWarLd	1100	6.36298	5.47712	4.72058	4.25	0.766667	0.975	0.753846	0.833333	y	n
Yemeni Coastal Plain	EgAyyub	1200	6.93446	6.13622	5.23144	5.83333	0.8	0.909091	1	0.833333	y	y
Yemeni Coastal Plain	YeRasul	1300	6.3765	5.25474	4.69897	4.5	0.877778	0.95	0.769231	0.75	y	n
Yemeni Coastal Plain	YeRasul	1400	6.3765	5.25474	4.69897	4.5	0.877778	0.95	0.769231	0.75	n	n
Yemeni Coastal Plain	YeTahir	1500	6.41978	5.3697	4.74677	4.5	0.855556	0.955556	0.769231	0.833333	y	n
Yemeni Coastal Plain	TrOttm3	1600	7.78119	6.83904	5.92454	8.16667	1	0.916667	1	0.833333	y	y
Yemeni Coastal Plain	YeQasmi	1700	5.58668	4.96964	4.08317	3.33333	0.5	0.6	0.738462	0.833333	y	n
Yemeni Coastal Plain	YeQasmi	1800	5.58668	4.96964	4.08317	3.33333	0.5	0.6	0.738462	0.833333	n	n
Sogdiana	TjSaraz	-3500	4.29279	3.45989	3.64098	2.5	0.0333333	0.9	0	0.15	y	n
Sogdiana	TjSaraz	-3400	4.29279	3.45989	3.64098	2.5	0.0333333	0.9	0	0.15	n	n
Sogdiana	TjSaraz	-3300	4.29279	3.45989	3.64098	2.5	0.0333333	0.9	0	0.15	n	n
Sogdiana	TjSaraz	-3200	4.29279	3.45989	3.64098	2.5	0.0333333	0.9	0	0.15	n	n
Sogdiana	TjSaraz	-3100	4.29279	3.45989	3.64098	2.5	0.0333333	0.9	0	0.15	n	n
Sogdiana	TjSaraz	-3000	4.29279	3.45989	3.64098	2.5	0.0333333	0.9	0	0.15	n	n
Sogdiana	TjSaraz	-2900	4.29279	3.45989	3.64098	2.5	0.0333333	0.9	0	0.15	n	n
Sogdiana	TjSaraz	-2800	4.29279	3.45989	3.64098	2.5	0.0333333	0.9	0	0.15	n	n
Sogdiana	TjSaraz	-2700	4.29279	3.45989	3.64098	2.5	0.0333333	0.9	0	0.15	n	n
Sogdiana	TjSaraz	-2600	4.29279	3.45989	3.64098	2.5	0.0333333	0.9	0	0.15	n	n
Sogdiana	TjSaraz	-2500	4.29279	3.45989	3.64098	2.5	0.0333333	0.9	0	0.15	n	n
Sogdiana	TjSaraz	-2400	4.29279	3.45989	3.64098	2.5	0.0333333	0.9	0	0.15	n	n
Sogdiana	TjSaraz	-2300	4.29279	3.45989	3.64098	2.5	0.0333333	0.9	0	0.15	n	n
Sogdiana	TjSaraz	-2200	4.29279	3.45989	3.64098	2.5	0.0333333	0.9	0	0.15	n	n
Sogdiana	TjSaraz	-2100	4.29279	3.45989	3.64098	2.5	0.0333333	0.9	0	0.15	n	n
Sogdiana	KzAndro	-2000	4.46429	4.03141	2.17609	1.5	0.05	1	0	0.15	y	n
Sogdiana	KzAndro	-1900	4.46429	4.03141	2.17609	1.5	0.05	1	0	0.15	n	n
Sogdiana	KzAndro	-1800	4.46429	4.03141	2.17609	1.5	0.05	1	0	0.15	n	n
Sogdiana	KzAndro	-1700	4.46429	4.03141	2.17609	1.5	0.05	1	0	0.15	n	n
Sogdiana	KzAndro	-1600	4.46429	4.03141	2.17609	1.5	0.05	1	0	0.15	n	n
Sogdiana	KzAndro	-1500	4.46429	4.03141	2.17609	1.5	0.05	1	0	0.15	n	n
Sogdiana	UzKok01	-1400	3.2919	3.1493	2.54123	1.16667	0	0.0333333	0	0.141299	y	n
Sogdiana	UzKok01	-1300	3.2919	3.1493	2.54123	1.16667	0	0.0333333	0	0.141299	n	n
Sogdiana	UzKok01	-1200	3.2919	3.1493	2.54123	1.16667	0	0.0333333	0	0.141299	n	n
Sogdiana	UzKok01	-1100	3.2919	3.1493	2.54123	1.16667	0	0.0333333	0	0.141299	n	n
Sogdiana	UzKok01	-1000	3.2919	3.1493	2.54123	1.16667	0	0.0333333	0	0.141299	n	n
Sogdiana	UzKhw01	-900	4.87506	3.82269	4.39794	4	0	0.933333	0	0.0666667	y	n
Sogdiana	UzKhw01	-800	4.87506	3.82269	4.39794	4	0	0.933333	0	0.0666667	n	n
Sogdiana	UzKok02	-700	4.53876	3.77293	4.39794	2	0.2	0.333333	0	0.166667	y	n
Sogdiana	UzKok02	-600	4.53876	3.77293	4.39794	2	0.2	0.333333	0	0.166667	n	n
Sogdiana	IrAchae	-500	7.02089	6.13639	5.30103	6.5	0.990909	0.972727	0.946154	0.6	y	y
Sogdiana	IrAchae	-400	7.02089	6.13639	5.30103	6.5	0.990909	0.972727	0.946154	0.6	n	y
Sogdiana	IrSeleu	-300	7.36173	6.39434	4.87506	5.5	0.777778	0.98	0.669231	0.833333	y	y
Sogdiana	AfGrBct	-200	6.24304	6.34242	4.57403	4.5	0.7625	0.857143	0.8	0.833333	y	n
Sogdiana	AfTochr	-100	5.21085	4.17609	4.08322	3	0.45	0.725	0.7	0.833333	y	n
Sogdiana	AfTochr	0	5.21085	4.17609	4.08322	3	0.45	0.725	0.7	0.833333	n	n
Sogdiana	AfKushn	100	7.02872	6.35218	5.17609	4.66667	0.777778	0.8	0.769231	0.833333	y	n
Sogdiana	AfKushn	200	6.96694	6.35218	5	4.66667	0.777778	0.8	0.769231	0.833333	y	n
Sogdiana	IrSasn1	300	6.69897	5.69667	5.09848	6.5	0.5	0.98	0.569231	0.833333	y	y
Sogdiana	AfKidar	400	6.09691	5.39794	4.51696	4	0.7	0.785714	0.638462	0.833333	y	n
Sogdiana	AfHepht	500	7.42325	6.45864	4.97523	3.66667	0.657143	0.92	0.923077	0.833333	y	n
Sogdiana	KgWTurk	600	6.24304	6.49831	4.56617	3.83333	0.671429	0.7	0.861538	0.6	y	n
Sogdiana	UzSogdi	700	4.51188	4.17609	4.43933	3.33333	0.772727	0.777778	0.9	0.833333	y	n
Sogdiana	IqAbbs1	800	6.83283	6.18643	5.34369	6	0.554545	0.983333	1	0.833333	y	y
Sogdiana	UzSamnd	900	6.77815	5.77815	5.11394	5.66667	0.9	0.916667	0.846154	0.833333	y	n
Sogdiana	KgKarKh	1000	6.39794	6.30103	5.30103	5	0.881818	0.7375	0.830769	0.833333	y	n
Sogdiana	KgKarKh	1100	6.52236	5.61762	4.74343	5	0.881818	0.7375	0.830769	0.833333	y	n
Sogdiana	KgKarKh	1200	6.35218	6.14613	5.47712	5	0.881818	0.7375	0.830769	0.833333	y	n
Sogdiana	UzChagt	1300	6.30103	6.54407	4.66516	4.16667	0.55	0.8	0.830769	0.833333	y	n
Sogdiana	UzTimur	1400	7.6902	6.74036	5.17609	6.16667	0.8	0.975	0.838462	0.833333	y	n
Sogdiana	UzTimur	1500	6.93484	5.88784	5.17609	6.16667	0.8	0.975	0.838462	0.833333	y	n
Sogdiana	UzJanid	1600	5.92942	5.35218	4.79462	5.66667	0.728571	0.8625	0.692308	0.833333	y	n
Sogdiana	UzJanid	1700	6	5.35218	4.8153	5.66667	0.728571	0.8625	0.692308	0.833333	y	n
Orkhon Valley	MnXngnE	-1400	4.57403	5.72016	3.39561	2.33333	0.1	0.1	0.0846154	0.15	y	n
Orkhon Valley	MnXngnE	-1300	4.57403	5.72016	3.39561	2.33333	0.1	0.1	0.0846154	0.15	y	n
Orkhon Valley	MnXngnE	-1200	4.57403	5.72016	3.39561	2.33333	0.1	0.1	0.0846154	0.15	n	n
Orkhon Valley	MnXngnE	-1100	4.57403	5.72016	3.39561	2.33333	0.1	0.1	0.0846154	0.15	n	n
Orkhon Valley	MnXngnE	-1000	4.57403	5.72016	3.39561	2.33333	0.1	0.1	0.0846154	0.15	n	n
Orkhon Valley	MnXngnE	-900	4.57403	5.72016	3.39561	2.33333	0.1	0.1	0.0846154	0.15	n	n
Orkhon Valley	MnXngnE	-800	4.57403	5.72016	3.39561	2.33333	0.1	0.1	0.0846154	0.15	n	n
Orkhon Valley	MnXngnE	-700	4.57403	5.72016	3.39561	2.33333	0.1	0.1	0.0846154	0.15	y	n
Orkhon Valley	MnXngnE	-600	4.57403	5.72016	3.39561	2.33333	0.1	0.1	0.0846154	0.15	n	n
Orkhon Valley	MnXngnE	-500	4.57403	5.72016	3.39561	2.33333	0.1	0.1	0.0846154	0.15	y	n
Orkhon Valley	MnXngnE	-400	4.87506	6.02119	3.48382	2.33333	0.1	0.1	0.0846154	0.15	y	n
Orkhon Valley	MnXngnE	-300	4.87506	6.02119	3.48382	2.33333	0.1	0.1	0.0846154	0.15	n	n
Orkhon Valley	MnXngnM	-200	6.17609	6.61278	3.60206	4	0.163636	0.0666667	0.0230769	0.166667	y	n
Orkhon Valley	MnXngnM	-100	6.17609	6.61278	3.60206	4	0.163636	0.0666667	0.0230769	0.166667	n	n
Orkhon Valley	MnXngnL	0	6.09691	6.5563	3.60206	4	0.1875	0.0666667	0.0846154	0.166667	y	n
Orkhon Valley	MnXianb	100	6.09691	6.53148	4.18427	4.25	0.075	0.0833333	0.153846	0.166667	y	n
Orkhon Valley	MnXianb	200	6.09691	6.53148	4.18427	4.25	0.075	0.0833333	0.153846	0.166667	n	n
Orkhon Valley	MnRourn	300	5.87506	6.60206	3.95523	3.16667	0.29	0.166667	0.130769	0.166667	y	n
Orkhon Valley	MnRourn	400	5.87506	6.60206	3.95523	3.16667	0.29	0.166667	0.130769	0.166667	n	n
Orkhon Valley	MnRourn	500	5.87506	6.60206	4.10978	3.16667	0.29	0.233333	0.592308	0.166667	y	n
Orkhon Valley	MnETurk	600	5.65321	6.67669	4.22334	3.16667	0.3	0.9	0.430769	0.666667	y	n
Orkhon Valley	MnTurk2	700	5.65321	6.54407	3.94676	3.16667	0.414286	0.0666667	0.446154	0.666667	y	n
Orkhon Valley	MnUigur	800	5.65321	6.35218	4.33783	4.16667	0.2	0.966667	0.153846	0.6	y	n
Orkhon Valley	MnShiwe	900	3.43037	3.0991	2.76304	1	0	0.306101	0	0.166667	y	n
Orkhon Valley	MnKhitn	1000	6.57978	6.35218	4.86223	4.83333	0.875	0.816667	0.815385	0.833333	y	n
Orkhon Valley	MnKhitn	1100	6.57978	6.35218	4.86223	4.83333	0.875	0.816667	0.815385	0.833333	n	n
Orkhon Valley	MnMongE	1200	5	4.90309	2.69897	2.66667	0.363636	0	0.153846	0.166667	y	n
Orkhon Valley	MnMngKh	1300	7.37678	7.40178	5.04815	5	0.777778	0.988889	0.538462	0.833333	y	n
Orkhon Valley	MnMongL	1400	6.44901	6.43933	4.41392	3.5	0.442857	0.74	0.576923	0.6	y	n
Orkhon Valley	MnMongL	1500	6.44901	6.43933	4.41392	3.5	0.442857	0.74	0.576923	0.6	n	n
Orkhon Valley	MnMongL	1600	4.74036	6.43933	4.00082	3.5	0.5125	0.74	0.576923	0.6	y	n
Orkhon Valley	MnZungh	1700	6.04139	5.27875	4.40171	3.5	0.472727	0.8375	0.530769	0.833333	y	n
Orkhon Valley	CnQingL	1800	7.87402	7.05308	5.93196	7.83333	0.918182	1	1	1	y	y
Orkhon Valley	CnQingL	1900	7.87402	7.05308	5.93196	7.83333	0.918182	1	1	1	n	y
Lena River Valley	RuYakuE	1400	2.63981	2.53124	2	1.66667	0	0	0.0846154	0.15	y	n
Lena River Valley	RuYakuE	1500	2.63981	2.53124	2	1.66667	0	0	0.0846154	0.15	n	n
Lena River Valley	RuYakuE	1600	2.63981	2.53124	2	1.66667	0	0	0.0846154	0.15	n	n
Lena River Valley	RuYakuL	1700	4.09913	3.54318	3.03166	1.66667	0.118182	0.333333	0.153846	0.666667	y	n
Lena River Valley	RuYakuL	1800	4.09913	3.54318	3.03166	1.66667	0.118182	0.333333	0.153846	0.666667	n	n
Lena River Valley	RuYakuL	1900	4.56281	4.02973	3.20746	1.66667	0.390909	0.333333	0.461538	0.666667	y	n
Kachi Plain	PkAcerN	-7500	3.33833	2.71762	2.69897	1.16667	0.0272727	0.3625	0	0.3	y	n
Kachi Plain	PkAcerN	-7400	3.33833	2.71762	2.69897	1.16667	0.0272727	0.3625	0	0.3	n	n
Kachi Plain	PkAcerN	-7300	3.33833	2.71762	2.69897	1.16667	0.0272727	0.3625	0	0.3	n	n
Kachi Plain	PkAcerN	-7200	3.33833	2.71762	2.69897	1.16667	0.0272727	0.3625	0	0.3	n	n
Kachi Plain	PkAcerN	-7100	3.33833	2.71762	2.69897	1.16667	0.0272727	0.3625	0	0.3	n	n
Kachi Plain	PkAcerN	-7000	3.33833	2.71762	2.69897	1.16667	0.0272727	0.3625	0	0.3	n	n
Kachi Plain	PkAcerN	-6900	3.33833	2.71762	2.69897	1.16667	0.0272727	0.3625	0	0.3	n	n
Kachi Plain	PkAcerN	-6800	3.33833	2.71762	2.69897	1.16667	0.0272727	0.3625	0	0.3	n	n
Kachi Plain	PkAcerN	-6700	3.33833	2.71762	2.69897	1.16667	0.0272727	0.3625	0	0.3	n	n
Kachi Plain	PkAcerN	-6600	3.33833	2.71762	2.69897	1.16667	0.0272727	0.3625	0	0.3	n	n
Kachi Plain	PkAcerN	-6500	3.33833	2.71762	2.69897	1.16667	0.0272727	0.3625	0	0.3	n	n
Kachi Plain	PkAcerN	-6400	3.33833	2.71762	2.69897	1.16667	0.0272727	0.3625	0	0.3	n	n
Kachi Plain	PkAcerN	-6300	3.33833	2.71762	2.69897	1.16667	0.0272727	0.3625	0	0.3	n	n
Kachi Plain	PkAcerN	-6200	3.33833	2.71762	2.69897	1.16667	0.0272727	0.3625	0	0.3	n	n
Kachi Plain	PkAcerN	-6100	3.33833	2.71762	2.69897	1.16667	0.0272727	0.3625	0	0.3	n	n
Kachi Plain	PkAcerN	-6000	3.33833	2.71762	2.69897	1.16667	0.0272727	0.3625	0	0.3	n	n
Kachi Plain	PkAcerN	-5900	3.33833	2.71762	2.69897	1.16667	0.0272727	0.3625	0	0.3	n	n
Kachi Plain	PkAcerN	-5800	3.33833	2.71762	2.69897	1.16667	0.0272727	0.3625	0	0.3	n	n
Kachi Plain	PkAcerN	-5700	3.33833	2.71762	2.69897	1.16667	0.0272727	0.3625	0	0.3	n	n
Kachi Plain	PkAcerN	-5600	3.33833	2.71762	2.69897	1.16667	0.0272727	0.3625	0	0.3	n	n
Kachi Plain	PkCeraN	-5500	3.36467	2.71762	2.69897	1.16667	0.0272727	0.4125	0	0.3	y	n
Kachi Plain	PkCeraN	-5400	3.36467	2.71762	2.69897	1.16667	0.0272727	0.4125	0	0.3	n	n
Kachi Plain	PkCeraN	-5300	3.36467	2.71762	2.69897	1.16667	0.0272727	0.4125	0	0.3	n	n
Kachi Plain	PkCeraN	-5200	3.36467	2.71762	2.69897	1.16667	0.0272727	0.4125	0	0.3	n	n
Kachi Plain	PkCeraN	-5100	3.36467	2.71762	2.69897	1.16667	0.0272727	0.4125	0	0.3	n	n
Kachi Plain	PkCeraN	-5000	3.36467	2.71762	2.69897	1.16667	0.0272727	0.4125	0	0.3	n	n
Kachi Plain	PkCeraN	-4900	3.36467	2.71762	2.69897	1.16667	0.0272727	0.4125	0	0.3	n	n
Kachi Plain	PkCeraN	-4800	3.36467	2.71762	2.69897	1.16667	0.0272727	0.4125	0	0.3	n	n
Kachi Plain	PkCeraN	-4700	3.36467	2.71762	2.69897	1.16667	0.0272727	0.4125	0	0.3	n	n
Kachi Plain	PkCeraN	-4600	3.36467	2.71762	2.69897	1.16667	0.0272727	0.4125	0	0.3	n	n
Kachi Plain	PkCeraN	-4500	3.36467	2.71762	2.69897	1.16667	0.0272727	0.4125	0	0.3	n	n
Kachi Plain	PkCeraN	-4400	3.36467	2.71762	2.69897	1.16667	0.0272727	0.4125	0	0.3	n	n
Kachi Plain	PkCeraN	-4300	3.36467	2.71762	2.69897	1.16667	0.0272727	0.4125	0	0.3	n	n
Kachi Plain	PkCeraN	-4200	3.36467	2.71762	2.69897	1.16667	0.0272727	0.4125	0	0.3	n	n
Kachi Plain	PkCeraN	-4100	3.36467	2.71762	2.69897	1.16667	0.0272727	0.4125	0	0.3	n	n
Kachi Plain	PkChalc	-4000	3.87183	3.11533	3.38917	1.33333	0.1	0.4	0	0.3	y	n
Kachi Plain	PkChalc	-3900	3.87183	3.11533	3.38917	1.33333	0.1	0.4	0	0.3	n	n
Kachi Plain	PkChalc	-3800	3.87183	3.11533	3.38917	1.33333	0.1	0.4	0	0.3	n	n
Kachi Plain	PkChalc	-3700	3.87183	3.11533	3.38917	1.33333	0.1	0.4	0	0.3	n	n
Kachi Plain	PkChalc	-3600	3.87183	3.11533	3.38917	1.33333	0.1	0.4	0	0.3	n	n
Kachi Plain	PkChalc	-3500	3.87183	3.11533	3.38917	1.33333	0.1	0.4	0	0.3	n	n
Kachi Plain	PkChalc	-3400	3.87183	3.11533	3.38917	1.33333	0.1	0.4	0	0.3	n	n
Kachi Plain	PkChalc	-3300	3.87183	3.11533	3.38917	1.33333	0.1	0.4	0	0.3	n	n
Kachi Plain	PkPreUr	-3200	3.94385	3.18038	3.45484	1.5	0.109091	0.4	0	0.3	y	n
Kachi Plain	PkPreUr	-3100	3.94385	3.18038	3.45484	1.5	0.109091	0.4	0	0.3	n	n
Kachi Plain	PkPreUr	-3000	3.94385	3.18038	3.45484	1.5	0.109091	0.4	0	0.3	n	n
Kachi Plain	PkPreUr	-2900	3.94385	3.18038	3.45484	1.5	0.109091	0.4	0	0.3	n	n
Kachi Plain	PkPreUr	-2800	3.94385	3.18038	3.45484	1.5	0.109091	0.4	0	0.3	n	n
Kachi Plain	PkPreUr	-2700	3.94385	3.18038	3.45484	1.5	0.109091	0.4	0	0.3	n	n
Kachi Plain	PkPreUr	-2600	3.94385	3.18038	3.45484	1.5	0.109091	0.4	0	0.3	n	n
Kachi Plain	PkUrbn1	-2500	6.12637	5.13033	5	1.83333	0.428571	0.86	0.223077	0.45	y	n
Kachi Plain	PkUrbn1	-2400	6.12637	5.13033	5	1.83333	0.428571	0.86	0.223077	0.45	n	n
Kachi Plain	PkUrbn1	-2300	6.12637	5.13033	5	1.83333	0.428571	0.86	0.223077	0.45	n	n
Kachi Plain	PkUrbn1	-2200	6.12637	5.13033	5	1.83333	0.428571	0.86	0.223077	0.45	n	n
Kachi Plain	PkUrbn2	-2100	6.12637	5.13033	5	1.83333	0.442857	0.86	0.223077	0.45	y	n
Kachi Plain	PkUrbn2	-2000	6.12637	5.13033	5	1.83333	0.442857	0.86	0.223077	0.45	n	n
Kachi Plain	PkUrbn2	-1900	6.12637	5.13033	5	1.83333	0.442857	0.86	0.223077	0.45	n	n
Kachi Plain	PkPostU	-1800	3.649	2.95351	3.05115	1	0.127273	0.21	0.0692308	0.45	y	n
Kachi Plain	PkPostU	-1700	3.649	2.95351	3.05115	1	0.127273	0.21	0.0692308	0.45	n	n
Kachi Plain	PkPostU	-1600	3.649	2.95351	3.05115	1	0.127273	0.21	0.0692308	0.45	y	n
Kachi Plain	PkPostU	-1500	3.649	2.95351	3.05115	1	0.127273	0.21	0.0692308	0.45	n	n
Kachi Plain	PkPostU	-1400	3.649	2.95351	3.05115	1	0.127273	0.21	0.0692308	0.45	n	n
Kachi Plain	PkProto	-1300	3.05115	1.90741	3.22743	1.5	0.0666667	0.928571	0.0769231	0	y	n
Kachi Plain	PkProto	-1200	3.05115	1.90741	3.22743	1.5	0.0666667	0.928571	0.0769231	0	n	n
Kachi Plain	PkProto	-1100	3.05115	1.90741	3.22743	1.5	0.0666667	0.928571	0.0769231	0	n	n
Kachi Plain	PkProto	-1000	3.05115	1.90741	3.22743	1.5	0.0666667	0.928571	0.0769231	0	n	n
Kachi Plain	PkProto	-900	3.05115	1.90741	3.22743	1.5	0.0666667	0.928571	0.0769231	0	n	n
Kachi Plain	PkProto	-800	3.05115	1.90741	3.22743	1.5	0.0666667	0.928571	0.0769231	0	y	n
Kachi Plain	PkProto	-700	3.05115	1.90741	3.22743	1.5	0.0666667	0.928571	0.0769231	0	y	n
Kachi Plain	PkProto	-600	3.05115	1.90741	3.22743	1.5	0.0666667	0.928571	0.0769231	0	n	n
Kachi Plain	IrAchae	-500	7.02089	6.13639	5.30103	6.5	0.990909	0.972727	0.946154	0.6	y	y
Kachi Plain	IrAchae	-400	7.02089	6.13639	5.30103	6.5	0.990909	0.972727	0.946154	0.6	n	y
Kachi Plain	InMaury	-300	7.77085	6.60206	5.20412	6	0.79	0.966667	0.753846	0.833333	y	y
Kachi Plain	InMaury	-200	7.77085	6.60206	5.20412	6	0.79	0.966667	0.753846	0.833333	n	y
Kachi Plain	PkIndGr	-100	4.77815	5.02212	4.05518	3.66667	0.781818	0.96	0.369231	0.833333	y	n
Kachi Plain	IrPart1	0	6.52086	5.73018	4.99845	5.33333	0.622222	0.916667	0.838462	0.833333	y	y
Kachi Plain	AfKushn	100	6.32617	5.4199	4.66339	4.66667	0.777778	0.8	0.769231	0.833333	y	y
Kachi Plain	AfKushn	200	6.32617	5.4199	4.66339	4.66667	0.777778	0.8	0.769231	0.833333	n	y
Kachi Plain	IrSasn1	300	6.69897	5.69667	5.09848	6.5	0.5	0.98	0.569231	0.833333	y	y
Kachi Plain	IrSasn1	400	6.69897	5.69667	5.09848	6.5	0.5	0.98	0.569231	0.833333	n	y
Kachi Plain	AfHepht	500	5.87538	4.87542	4.38337	3.66667	0.657143	0.92	0.615385	0.833333	y	y
Kachi Plain	IrSasn2	600	6.91194	6.10746	5.44234	6.66667	0.5875	0.9875	0.823077	0.833333	y	y
Kachi Plain	SyCalUm	700	6.64371	6.09896	5.27217	5.75	0.511111	0.990909	0.992308	0.666667	y	y
Kachi Plain	IqAbbs1	800	6.83283	6.18643	5.34369	6	0.554545	0.983333	1	0.833333	y	y
Kachi Plain	PkSind1	900	6	5.14895	4.37172	3	0.625	0.966667	0.615385	0.833333	y	n
Kachi Plain	PkSind1	1000	6	5.14895	4.37172	3	0.571429	0.966667	0.615385	0.833333	y	n
Kachi Plain	PkSind1	1100	6	5.14895	4.37172	3	0.571429	0.966667	0.615385	0.833333	n	n
Kachi Plain	AfGhurd	1200	6.71335	6	4.84094	4	0.763636	1	0.915385	0.833333	y	n
Kachi Plain	InDelh*	1300	7.36701	6.47712	5.47712	7.66667	0.9	0.981818	0.761538	0.9	y	n
Kachi Plain	PkSind2	1400	5.92345	5.14895	4.29904	3	0.428571	0.966667	0.615385	0.833333	y	n
Kachi Plain	PkSind2	1500	6.34242	5.14895	4.47205	3	0.428571	0.966667	0.615385	0.833333	y	n
Kachi Plain	InMugl*	1600	7.22812	5.94622	5.60206	5.66667	0.98	0.9	0.769231	0.833333	y	n
Kachi Plain	InMugl*	1700	8.11394	6.58546	5.60206	5.66667	0.98	0.9	0.769231	0.833333	y	n
Kachi Plain	AfDurrn	1800	6.22471	6.25334	4.39846	4.16667	0.381818	0.372727	0.769231	1	y	n
Middle Ganga	InGangN	-7000	3.29614	2.9485	2.6047	0.5	0	0.329846	0	0.193943	y	n
Middle Ganga	InGangN	-6900	3.29614	2.9485	2.6047	0.5	0	0.329846	0	0.193943	n	n
Middle Ganga	InGangN	-6800	3.29614	2.9485	2.6047	0.5	0	0.329846	0	0.193943	n	n
Middle Ganga	InGangN	-6700	3.29614	2.9485	2.6047	0.5	0	0.329846	0	0.193943	n	n
Middle Ganga	InGangN	-6600	3.29614	2.9485	2.6047	0.5	0	0.329846	0	0.193943	n	n
Middle Ganga	InGangN	-6500	3.29614	2.9485	2.6047	0.5	0	0.329846	0	0.193943	n	n
Middle Ganga	InGangN	-6400	3.29614	2.9485	2.6047	0.5	0	0.329846	0	0.193943	n	n
Middle Ganga	InGangN	-6300	3.29614	2.9485	2.6047	0.5	0	0.329846	0	0.193943	n	n
Middle Ganga	InGangN	-6200	3.29614	2.9485	2.6047	0.5	0	0.329846	0	0.193943	n	n
Middle Ganga	InGangN	-6100	3.29614	2.9485	2.6047	0.5	0	0.329846	0	0.193943	n	n
Middle Ganga	InGangN	-6000	3.29614	2.9485	2.6047	0.5	0	0.329846	0	0.193943	n	n
Middle Ganga	InGangN	-5900	3.29614	2.9485	2.6047	0.5	0	0.329846	0	0.193943	n	n
Middle Ganga	InGangN	-5800	3.29614	2.9485	2.6047	0.5	0	0.329846	0	0.193943	n	n
Middle Ganga	InGangN	-5700	3.29614	2.9485	2.6047	0.5	0	0.329846	0	0.193943	n	n
Middle Ganga	InGangN	-5600	3.29614	2.9485	2.6047	0.5	0	0.329846	0	0.193943	n	n
Middle Ganga	InGangN	-5500	3.29614	2.9485	2.6047	0.5	0	0.329846	0	0.193943	n	n
Middle Ganga	InGangN	-5400	3.29614	2.9485	2.6047	0.5	0	0.329846	0	0.193943	n	n
Middle Ganga	InGangN	-5300	3.29614	2.9485	2.6047	0.5	0	0.329846	0	0.193943	n	n
Middle Ganga	InGangN	-5200	3.29614	2.9485	2.6047	0.5	0	0.329846	0	0.193943	n	n
Middle Ganga	InGangN	-5100	3.29614	2.9485	2.6047	0.5	0	0.329846	0	0.193943	n	n
Middle Ganga	InGangN	-5000	3.29614	2.9485	2.6047	0.5	0	0.329846	0	0.193943	n	n
Middle Ganga	InGangN	-4900	3.29614	2.9485	2.6047	0.5	0	0.329846	0	0.193943	n	n
Middle Ganga	InGangN	-4800	3.29614	2.9485	2.6047	0.5	0	0.329846	0	0.193943	n	n
Middle Ganga	InGangN	-4700	3.29614	2.9485	2.6047	0.5	0	0.329846	0	0.193943	n	n
Middle Ganga	InGangN	-4600	3.29614	2.9485	2.6047	0.5	0	0.329846	0	0.193943	n	n
Middle Ganga	InGangN	-4500	3.29614	2.9485	2.6047	0.5	0	0.329846	0	0.193943	n	n
Middle Ganga	InGangN	-4400	3.29614	2.9485	2.6047	0.5	0	0.329846	0	0.193943	n	n
Middle Ganga	InGangN	-4300	3.29614	2.9485	2.6047	0.5	0	0.329846	0	0.193943	n	n
Middle Ganga	InGangN	-4200	3.29614	2.9485	2.6047	0.5	0	0.329846	0	0.193943	n	n
Middle Ganga	InGangN	-4100	3.29614	2.9485	2.6047	0.5	0	0.329846	0	0.193943	n	n
Middle Ganga	InGangN	-4000	3.29614	2.9485	2.6047	0.5	0	0.329846	0	0.193943	n	n
Middle Ganga	InGangN	-3900	3.29614	2.9485	2.6047	0.5	0	0.329846	0	0.193943	n	n
Middle Ganga	InGangN	-3800	3.29614	2.9485	2.6047	0.5	0	0.329846	0	0.193943	n	n
Middle Ganga	InGangN	-3700	3.29614	2.9485	2.6047	0.5	0	0.329846	0	0.193943	n	n
Middle Ganga	InGangN	-3600	3.29614	2.9485	2.6047	0.5	0	0.329846	0	0.193943	n	n
Middle Ganga	InGangN	-3500	3.29614	2.9485	2.6047	0.5	0	0.329846	0	0.193943	n	n
Middle Ganga	InGangN	-3400	3.29614	2.9485	2.6047	0.5	0	0.329846	0	0.193943	n	n
Middle Ganga	InGangN	-3300	3.29614	2.9485	2.6047	0.5	0	0.329846	0	0.193943	n	n
Middle Ganga	InGangN	-3200	3.29614	2.9485	2.6047	0.5	0	0.329846	0	0.193943	n	n
Middle Ganga	InGangN	-3100	3.29614	2.9485	2.6047	0.5	0	0.329846	0	0.193943	n	n
Middle Ganga	InGangC	-3000	3.6237	3.2497	2.92139	1.5	0	0.381097	0	0.193943	y	n
Middle Ganga	InGangC	-2900	3.6237	3.2497	2.92139	1.5	0	0.381097	0	0.193943	n	n
Middle Ganga	InGangC	-2800	3.6237	3.2497	2.92139	1.5	0	0.381097	0	0.193943	n	n
Middle Ganga	InGangC	-2700	3.6237	3.2497	2.92139	1.5	0	0.381097	0	0.193943	n	n
Middle Ganga	InGangC	-2600	3.6237	3.2497	2.92139	1.5	0	0.381097	0	0.193943	n	n
Middle Ganga	InGangC	-2500	3.6237	3.2497	2.92139	1.5	0	0.381097	0	0.193943	n	n
Middle Ganga	InGangC	-2400	3.6237	3.2497	2.92139	1.5	0	0.381097	0	0.193943	n	n
Middle Ganga	InGangC	-2300	3.6237	3.2497	2.92139	1.5	0	0.381097	0	0.193943	n	n
Middle Ganga	InGangC	-2200	3.6237	3.2497	2.92139	1.5	0	0.381097	0	0.193943	n	n
Middle Ganga	InGangC	-2100	3.6237	3.2497	2.92139	1.5	0	0.381097	0	0.193943	n	n
Middle Ganga	InGangC	-2000	3.6237	3.2497	2.92139	1.5	0	0.381097	0	0.193943	n	n
Middle Ganga	InGangC	-1900	3.6237	3.2497	2.92139	1.5	0	0.381097	0	0.193943	n	n
Middle Ganga	InGangC	-1800	3.6237	3.2497	2.92139	1.5	0	0.381097	0	0.193943	n	n
Middle Ganga	InGangC	-1700	3.6237	3.2497	2.92139	1.5	0	0.381097	0	0.193943	n	n
Middle Ganga	InGangC	-1600	3.6237	3.2497	2.92139	1.5	0	0.381097	0	0.193943	n	n
Middle Ganga	InGangC	-1500	3.6237	3.2497	2.92139	1.5	0	0.381097	0	0.193943	n	n
Middle Ganga	InGangC	-1400	3.6237	3.2497	2.92139	1.5	0	0.381097	0	0.193943	n	n
Middle Ganga	InGangC	-1300	3.6237	3.2497	2.92139	1.5	0	0.381097	0	0.193943	n	n
Middle Ganga	InGangC	-1200	3.6237	3.2497	2.92139	1.5	0	0.381097	0	0.193943	n	n
Middle Ganga	InGangC	-1100	3.6237	3.2497	2.92139	1.5	0	0.381097	0	0.193943	n	n
Middle Ganga	InGangC	-1000	3.6237	3.2497	2.92139	1.5	0	0.381097	0	0.193943	n	n
Middle Ganga	InGangC	-900	3.6237	3.2497	2.92139	1.5	0	0.381097	0	0.193943	n	n
Middle Ganga	InGangC	-800	3.6237	3.2497	2.92139	1.5	0	0.381097	0	0.193943	n	n
Middle Ganga	InGangC	-700	3.6237	3.2497	2.92139	1.5	0	0.381097	0	0.193943	n	n
Middle Ganga	InMahaJ	-600	5.39207	4.2977	4.47712	4	0.327273	0.64	0.107692	0.5	y	n
Middle Ganga	InMahaJ	-500	5.39207	4.2977	4.47712	4	0.327273	0.64	0.107692	0.5	n	n
Middle Ganga	InMahaJ	-400	5.39207	4.2977	4.47712	4	0.327273	0.64	0.107692	0.5	y	n
Middle Ganga	InMaury	-300	7.77085	6.60206	5.20412	6	0.79	0.966667	0.753846	0.833333	y	n
Middle Ganga	InMaury	-200	7.77085	6.60206	5.20412	6	0.79	0.966667	0.753846	0.833333	n	n
Middle Ganga	InSunga	-100	7.77085	6.60206	5.20412	4	0.3	0.9	0.761538	0.833333	y	n
Middle Ganga	InAyodE	0	5.69791	5.09945	4.48457	4.2343	0.3	0.9	0.684615	0.628551	y	n
Middle Ganga	AfKushn	100	6.32617	5.4199	4.66339	4.66667	0.777778	0.8	0.769231	0.833333	y	y
Middle Ganga	AfKushn	200	6.32617	5.4199	4.66339	4.66667	0.777778	0.8	0.769231	0.833333	n	y
Middle Ganga	AfKushn	300	6.32617	5.4199	4.66339	4.66667	0.777778	0.8	0.769231	0.833333	n	y
Middle Ganga	InGupta	400	6.91767	5.92942	5.17609	6.16667	0.633333	0.975	0.830769	0.833333	y	n
Middle Ganga	InGupta	500	6.91767	5.92942	5.17609	6.16667	0.633333	0.975	0.830769	0.833333	n	n
Middle Ganga	InMagad	600	5.18437	4.66045	4.02088	3.6458	0.3	0.62667	0.523077	0.508835	y	n
Middle Ganga	InKanau	700	6.56266	5.4461	5.07918	5.5	0.7	1	0.6	0.663424	y	n
Middle Ganga	InRasht	800	6.74036	5.77815	5	5	0.766667	0.983333	0.769231	0.6	y	y
Middle Ganga	InGurjr	900	6.53084	6	4.90309	4.57213	0.3	0.9	0.530769	0.565047	y	n
Middle Ganga	InGurjr	1000	6.51543	6	4.85733	4.53806	0.3	0.9	0.530769	0.565047	y	n
Middle Ganga	InGhdvl	1100	6.27937	5.51188	4.9345	5	0.3	0.9	0.453846	0.533294	y	n
Middle Ganga	InGhdvl	1200	6.27937	5.51188	4.9345	5	0.3	0.9	0.453846	0.533294	n	n
Middle Ganga	InDelh*	1300	7.36701	6.47712	5.47712	7.66667	0.89	0.981818	0.761538	0.9	y	y
Middle Ganga	InDelh*	1400	7.36701	6.47712	5.47712	7.66667	0.89	0.981818	0.761538	0.9	n	y
Middle Ganga	InDelh*	1500	7.36701	6.47712	5.47712	7.66667	0.89	0.981818	0.761538	0.9	n	y
Middle Ganga	InMugl*	1600	7.27555	5.94622	5.60206	5.66667	0.98	0.99	0.769231	0.833333	y	y
Middle Ganga	InMugl*	1700	7.27555	5.94622	5.60206	5.66667	0.98	0.99	0.769231	0.833333	n	y
Middle Ganga	InMugl*	1800	7.27555	5.94622	5.60206	5.66667	0.98	0.99	0.769231	0.833333	n	y
Deccan	InDecNL	-2700	3.5373	3.20857	2.78004	1	0.06	0.325	0.0692308	0.15	y	n
Deccan	InDecNL	-2600	3.5373	3.20857	2.78004	1	0.06	0.325	0.0692308	0.15	n	n
Deccan	InDecNL	-2500	3.5373	3.20857	2.78004	1	0.06	0.325	0.0692308	0.15	n	n
Deccan	InDecNL	-2400	3.5373	3.20857	2.78004	1	0.06	0.325	0.0692308	0.15	n	n
Deccan	InDecNL	-2300	3.5373	3.20857	2.78004	1	0.06	0.325	0.0692308	0.15	n	n
Deccan	InDecNL	-2200	3.5373	3.20857	2.78004	1	0.06	0.325	0.0692308	0.15	n	n
Deccan	InDecNL	-2100	3.5373	3.20857	2.78004	1	0.06	0.325	0.0692308	0.15	n	n
Deccan	InDecNL	-2000	3.5373	3.20857	2.78004	1	0.06	0.325	0.0692308	0.15	n	n
Deccan	InDecNL	-1900	3.5373	3.20857	2.78004	1	0.06	0.325	0.0692308	0.15	n	n
Deccan	InDecNL	-1800	3.5373	3.20857	2.78004	1	0.06	0.325	0.0692308	0.15	n	n
Deccan	InDecNL	-1700	3.5373	3.20857	2.78004	1	0.06	0.325	0.0692308	0.15	y	n
Deccan	InDecNL	-1600	3.5373	3.20857	2.78004	1	0.06	0.325	0.0692308	0.15	n	n
Deccan	InDecNL	-1500	3.5373	3.20857	2.78004	1	0.06	0.325	0.0692308	0.15	y	n
Deccan	InDecNL	-1400	3.5373	3.20857	2.78004	1	0.06	0.325	0.0692308	0.15	n	n
Deccan	InDecNL	-1300	3.5373	3.20857	2.78004	1	0.06	0.325	0.0692308	0.15	y	n
Deccan	InDecIA	-1200	2.87506	2.11153	2.87506	1	0	0.533333	0	0.256633	y	n
Deccan	InDecIA	-1100	2.87506	2.11153	2.87506	1	0	0.533333	0	0.256633	y	n
Deccan	InDecIA	-1000	2.87506	2.11153	2.87506	1.16667	0	0.533333	0	0.256633	y	n
Deccan	InDecIA	-900	4	3.29572	3.47712	1.5	0	0.533333	0	0.286516	y	n
Deccan	InDecIA	-800	4	3.29572	3.47712	1.5	0	0.533333	0	0.286516	n	n
Deccan	InDecIA	-700	4	3.29572	3.47712	1.5	0	0.533333	0	0.286516	n	n
Deccan	InDecIA	-600	4	3.29572	3.47712	1.66667	0	0.533333	0	0.286516	y	n
Deccan	InDecIA	-500	4.35218	3.66645	3.87506	2	0	0.533333	0	0.285725	y	n
Deccan	InDecIA	-400	4.35218	3.66645	3.87506	2	0	0.533333	0	0.285725	y	n
Deccan	InMaury	-300	7.77085	6.60206	5.20412	6	0.79	0.966667	0.753846	0.833333	y	y
Deccan	InDecKg	-200	5.27702	4.10524	4.01079	3.25	0.54	0.9	0.207692	0.75	y	n
Deccan	InSataL	-100	6.87506	6.11394	4.92428	4.5	0.7375	0.983333	0.692308	0.833333	y	n
Deccan	InSataL	0	6.8893	6.11394	4.92428	4.5	0.7375	0.983333	0.692308	0.833333	y	n
Deccan	InSataL	100	6.8893	6.17609	4.92428	4.5	0.7375	0.983333	0.692308	0.833333	y	n
Deccan	InSataL	200	6.92942	6.17609	4.92428	4.5	0.7375	0.983333	0.692308	0.833333	y	n
Deccan	InVakat	300	6.81291	5.97772	4.83175	5	0.709091	0.55	0.684615	0.833333	y	n
Deccan	InVakat	400	6.81291	5.97772	4.83175	5	0.709091	0.55	0.684615	0.833333	n	n
Deccan	InKadam	500	5.75903	4.87506	4.48049	5	0.58	0.666667	0.538462	0.833333	y	n
Deccan	InChaBd	600	6.54716	5.87506	4.8451	5.16667	0.8	0.966667	0.607692	0.833333	y	n
Deccan	InChaBd	700	6.54716	5.87506	4.8451	5.16667	0.8	0.966667	0.607692	0.833333	n	n
Deccan	InRasht	800	6.74036	5.77815	5	5	0.766667	0.983333	0.769231	0.6	y	n
Deccan	InRasht	900	6.74036	5.77815	5	5	0.766667	0.983333	0.769231	0.6	n	n
Deccan	InChaKl	1000	6.87506	6.57978	4.94201	4.83333	0.714286	1	0.692308	0.833333	y	n
Deccan	InHoysa	1200	5.97978	5.17609	4.39621	3.66667	0.677778	1	0.461538	0.833333	y	n
Deccan	InKampi	1300	5.17521	4.30103	3.97919	3.33333	0.655556	0.633333	0.523077	0.833333	y	n
Deccan	InVijay	1400	7.39794	5.5563	5	4.5	0.809091	0.9875	0.538462	0.833333	y	n
Deccan	InVijay	1500	7.39794	5.5563	5.30103	4.5	0.809091	0.9875	0.538462	0.833333	y	n
Deccan	InVijay	1600	7.39794	5.5563	5.30103	4.5	0.809091	0.9875	0.538462	0.833333	n	n
Deccan	InMugl*	1700	7.27555	5.94622	5.60206	5.66667	0.98	0.99	0.769231	0.833333	y	y
Deccan	GbEmpr2	1800	8.03141	7.35603	5.95424	8.83333	0.818182	1	0.846154	1	y	n
Garo Hills	InGaroE	1800	3.39794	3.17932	3.39794	1.66667	0	0.00833333	0.0769231	0.166667	y	n
Garo Hills	InGaroL	1900	5.13988	3.90309	3.71657	2.33333	0	0.175	0.538462	1	y	n
Cambodian Basin	KhMekBA	-1200	2.84507	2.40904	2.17609	1	0	0.287685	0	0.193943	y	n
Cambodian Basin	KhMekBA	-1100	2.84507	2.40904	2.17609	1	0	0.287685	0	0.193943	n	n
Cambodian Basin	KhMekBA	-1000	2.84507	2.40904	2.17609	1	0	0.287685	0	0.193943	n	n
Cambodian Basin	KhMekBA	-900	2.84507	2.40904	2.17609	1	0	0.287685	0	0.193943	n	n
Cambodian Basin	KhMekBA	-800	2.84507	2.40904	2.17609	1	0	0.287685	0	0.193943	n	n
Cambodian Basin	KhMekBA	-700	2.84507	2.40904	2.17609	1	0	0.287685	0	0.193943	n	n
Cambodian Basin	KhMekBA	-600	2.84507	2.40904	2.17609	1	0	0.287685	0	0.193943	n	n
Cambodian Basin	KhMekIA	-500	2.99746	2.58939	2.17609	2	0	0.287685	0	0.193943	y	n
Cambodian Basin	KhMekIA	-400	2.99746	2.58939	2.17609	2	0	0.287685	0	0.193943	n	n
Cambodian Basin	KhMekIA	-300	2.99746	2.58939	2.17609	2	0	0.287685	0	0.193943	n	n
Cambodian Basin	KhMekIA	-200	2.99746	2.58939	2.17609	2	0	0.287685	0	0.193943	n	n
Cambodian Basin	KhMekIA	-100	2.99746	2.58939	2.17609	2	0	0.287685	0	0.193943	n	n
Cambodian Basin	KhMekIA	0	2.99746	2.58939	2.17609	2	0	0.287685	0	0.193943	n	n
Cambodian Basin	KhMekIA	100	2.99746	2.58939	2.17609	2	0	0.287685	0	0.193943	n	n
Cambodian Basin	KhMekIA	200	2.99746	2.58939	2.17609	2	0	0.287685	0	0.193943	n	n
Cambodian Basin	KhFunaE	300	5.81248	5.40999	3.30103	2.66667	0.577778	0.875	0.769231	0.666667	y	n
Cambodian Basin	KhFunaE	400	5.81248	5.40999	3.30103	2.66667	0.577778	0.875	0.769231	0.666667	n	n
Cambodian Basin	KhFunaE	500	5.81248	5.40999	3.30103	2.66667	0.577778	0.875	0.769231	0.666667	n	n
Cambodian Basin	KhFunaL	600	5.21748	5.42193	3.30103	3	0.588889	0.888889	0.769231	0.666667	y	n
Cambodian Basin	KhChenl	700	6.42384	5.72509	4.77815	3.83333	0.75	0.8875	0.761538	0.5	y	n
Cambodian Basin	KhChenl	800	6.42384	5.72509	4.77815	3.83333	0.75	0.8875	0.761538	0.5	n	n
Cambodian Basin	KhAngkE	900	6.90181	5.9623	5.60206	5.33333	0.836364	0.841667	0.923077	0.666667	y	n
Cambodian Basin	KhAngkE	1000	6.75013	5.9623	5.04353	5.33333	0.836364	0.841667	0.923077	0.666667	y	n
Cambodian Basin	KhAngkC	1100	6.17609	5.97278	5.94201	5.66667	0.827273	0.916667	0.992308	0.5	y	n
Cambodian Basin	KhAngkC	1200	6.17609	5.97278	5.94201	5.66667	0.827273	0.916667	0.992308	0.5	y	n
Cambodian Basin	KhAngkL	1300	6.17609	6	5.94201	5.66667	0.81	0.8	0.984615	0.6	y	n
Cambodian Basin	KhAngkL	1400	6.17609	6	5.94201	5.66667	0.81	0.8	0.984615	0.6	y	n
Cambodian Basin	KhCambd	1500	5.94201	5.44716	5.05492	6.83333	0.81	0.841667	0.915385	0.666667	y	n
Cambodian Basin	ThAyuth	1600	6.58769	5.5536	5.19033	5.33333	0.554545	0.875	0.669231	0.833333	y	n
Cambodian Basin	ThAyuth	1700	6.595	5.5536	5.19033	5.33333	0.554545	0.888889	0.669231	0.833333	y	n
Cambodian Basin	ThRattn	1800	6.30103	5.71022	4.87506	5	0.554545	0.866667	0.915385	0.833333	y	n
Central Java	IdCJBun	-400	4.04548	3.35918	3.41669	1.5	0	0.9	0.0692308	0.325634	y	n
Central Java	IdCJBun	-300	4.04548	3.35918	3.41669	1.5	0	0.9	0.0692308	0.325634	y	n
Central Java	IdCJBun	-200	4.04548	3.35918	3.41669	1.5	0	0.9	0.0692308	0.325634	y	n
Central Java	IdCJBun	-100	4.04548	3.35918	3.41669	1.5	0	0.9	0.0692308	0.325634	n	n
Central Java	IdCJBun	0	4.04548	3.35918	3.41669	1.5	0	0.9	0.0692308	0.325634	n	n
Central Java	IdCJBun	100	4.04548	3.35918	3.41669	1.5	0	0.9	0.0692308	0.325634	n	n
Central Java	IdCJBun	200	4.04548	3.35918	3.41669	1.5	0	0.9	0.0692308	0.325634	y	n
Central Java	IdCJBun	300	4.04548	3.35918	3.41669	1.5	0	0.9	0.0692308	0.325634	n	n
Central Java	IdCJBun	400	4.04548	3.35918	3.41669	1.5	0	0.9	0.0692308	0.325634	n	n
Central Java	IdKalin	500	4.53339	3.78202	3.75492	2.5	0.3	0.9	0.146154	0.15	y	n
Central Java	IdKalin	600	4.53339	3.78202	3.75492	2.5	0.3	0.9	0.146154	0.15	n	n
Central Java	IdKalin	700	4.66057	3.78202	3.75492	2.5	0.3	0.9	0.146154	0.416667	y	n
Central Java	IdMedng	800	5.47712	5.09691	3	3.33333	0.722222	1	0.461538	0.166667	y	n
Central Java	IdMedng	900	5.47712	5.09691	3	3.66667	0.722222	1	0.461538	0.833333	y	n
Central Java	IdMedng	1000	5.47712	5.09691	3	3.66667	0.722222	1	0.461538	0.833333	n	n
Central Java	IdKedir	1100	5.39794	4.77815	4.28973	4.16667	0.7125	0.85	0.384615	0.833333	y	n
Central Java	IdKedir	1200	5.47712	4.77815	4.31293	4.16667	0.7125	0.85	0.384615	0.833333	y	n
Central Java	IdMajap	1300	6.69897	5.69897	5.17609	4.16667	0.8	0.983333	0.461538	0.666667	y	n
Central Java	IdMajap	1400	6.69897	5.69897	5.17609	4.16667	0.8	0.983333	0.461538	0.666667	n	n
Central Java	IdMajap	1500	6.69897	5.69897	5.17609	4.16667	0.8	0.983333	0.461538	0.666667	n	n
Central Java	IdMatrm	1600	6.51188	5	4.60962	3.83333	0.8	1	0.384615	0.166667	y	n
Central Java	IdMatrm	1700	6.51188	5	4.60962	3.83333	0.8	1	0.384615	0.166667	n	n
Kapuasi Basin	IdBrokE	1700	2.41913	2.14895	2.41913	1.33333	0	0.00833333	0.153846	0.166667	y	n
Kapuasi Basin	IdBrokE	1800	2.41913	2.14895	2.41913	1.33333	0	0.00833333	0.153846	0.166667	n	n
Kapuasi Basin	IdBrokL	1900	4.95297	5.09499	2.41913	2.33333	0.0909091	0.0833333	0.153846	1	y	n
Middle Yellow River Valley	CnPeili	-7000	3.70496	3.05989	3.39794	1	0	0.5	0	0.2456	y	n
Middle Yellow River Valley	CnPeili	-6900	3.70496	3.05989	3.39794	1	0	0.5	0	0.2456	n	n
Middle Yellow River Valley	CnPeili	-6800	3.70496	3.05989	3.39794	1	0	0.5	0	0.2456	n	n
Middle Yellow River Valley	CnPeili	-6700	3.70496	3.05989	3.39794	1	0	0.5	0	0.2456	n	n
Middle Yellow River Valley	CnPeili	-6600	3.70496	3.05989	3.39794	1	0	0.5	0	0.2456	n	n
Middle Yellow River Valley	CnPeili	-6500	3.70496	3.05989	3.39794	1	0	0.5	0	0.2456	n	n
Middle Yellow River Valley	CnPeili	-6400	3.70496	3.05989	3.39794	1	0	0.5	0	0.2456	n	n
Middle Yellow River Valley	CnPeili	-6300	3.70496	3.05989	3.39794	1	0	0.5	0	0.2456	n	n
Middle Yellow River Valley	CnPeili	-6200	3.70496	3.05989	3.39794	1	0	0.5	0	0.2456	n	n
Middle Yellow River Valley	CnPeili	-6100	3.70496	3.05989	3.39794	1	0	0.5	0	0.2456	n	n
Middle Yellow River Valley	CnPeili	-6000	3.70496	3.05989	3.39794	1	0	0.5	0	0.2456	n	n
Middle Yellow River Valley	CnPeili	-5900	3.70496	3.05989	3.39794	1	0	0.5	0	0.2456	n	n
Middle Yellow River Valley	CnPeili	-5800	3.70496	3.05989	3.39794	1	0	0.5	0	0.2456	n	n
Middle Yellow River Valley	CnPeili	-5700	3.70496	3.05989	3.39794	1	0	0.5	0	0.2456	n	n
Middle Yellow River Valley	CnPeili	-5600	3.70496	3.05989	3.39794	1	0	0.5	0	0.2456	n	n
Middle Yellow River Valley	CnPeili	-5500	3.70496	3.05989	3.39794	1	0	0.5	0	0.2456	n	n
Middle Yellow River Valley	CnPeili	-5400	3.70496	3.05989	3.39794	1	0	0.5	0	0.2456	n	n
Middle Yellow River Valley	CnPeili	-5300	3.70496	3.05989	3.39794	1	0	0.5	0	0.2456	n	n
Middle Yellow River Valley	CnPeili	-5200	3.70496	3.05989	3.39794	1	0	0.5	0	0.2456	n	n
Middle Yellow River Valley	CnPeili	-5100	3.70496	3.05989	3.39794	1	0	0.5	0	0.2456	n	n
Middle Yellow River Valley	CnYngsh	-5000	4.30103	3.92702	2.54407	2	0.05	0.214286	0.0692308	0.0833333	y	n
Middle Yellow River Valley	CnYngsh	-4900	4.30103	3.92702	2.54407	2	0.05	0.214286	0.0692308	0.0833333	n	n
Middle Yellow River Valley	CnYngsh	-4800	4.30103	3.92702	2.54407	2	0.05	0.214286	0.0692308	0.0833333	n	n
Middle Yellow River Valley	CnYngsh	-4700	4.30103	3.92702	2.54407	2	0.05	0.214286	0.0692308	0.0833333	n	n
Middle Yellow River Valley	CnYngsh	-4600	4.30103	3.92702	2.54407	2	0.05	0.214286	0.0692308	0.0833333	n	n
Middle Yellow River Valley	CnYngsh	-4500	4.30103	3.92702	2.54407	2	0.05	0.214286	0.0692308	0.0833333	n	n
Middle Yellow River Valley	CnYngsh	-4400	4.30103	3.92702	2.54407	2	0.05	0.214286	0.0692308	0.0833333	n	n
Middle Yellow River Valley	CnYngsh	-4300	4.30103	3.92702	2.54407	2	0.05	0.214286	0.0692308	0.0833333	n	n
Middle Yellow River Valley	CnYngsh	-4200	4.30103	3.92702	2.54407	2	0.05	0.214286	0.0692308	0.0833333	n	n
Middle Yellow River Valley	CnYngsh	-4100	4.30103	3.92702	2.54407	2	0.05	0.214286	0.0692308	0.0833333	n	n
Middle Yellow River Valley	CnYngsh	-4000	4.30103	3.92702	2.54407	2	0.05	0.214286	0.0692308	0.0833333	n	n
Middle Yellow River Valley	CnYngsh	-3900	4.30103	3.92702	2.54407	2	0.05	0.214286	0.0692308	0.0833333	n	n
Middle Yellow River Valley	CnYngsh	-3800	4.30103	3.92702	2.54407	2	0.05	0.214286	0.0692308	0.0833333	n	n
Middle Yellow River Valley	CnYngsh	-3700	4.30103	3.92702	2.54407	2	0.05	0.214286	0.0692308	0.0833333	n	n
Middle Yellow River Valley	CnYngsh	-3600	4.30103	3.92702	2.54407	2	0.05	0.214286	0.0692308	0.0833333	n	n
Middle Yellow River Valley	CnYngsh	-3500	4.30103	3.92702	2.54407	2	0.05	0.214286	0.0692308	0.0833333	n	n
Middle Yellow River Valley	CnYngsh	-3400	4.30103	3.92702	2.54407	2	0.05	0.214286	0.0692308	0.0833333	n	n
Middle Yellow River Valley	CnYngsh	-3300	4.30103	3.92702	2.54407	2	0.05	0.214286	0.0692308	0.0833333	n	n
Middle Yellow River Valley	CnYngsh	-3200	4.30103	3.92702	2.54407	2	0.05	0.214286	0.0692308	0.0833333	n	n
Middle Yellow River Valley	CnYngsh	-3100	4.30103	3.92702	2.54407	2	0.05	0.214286	0.0692308	0.0833333	n	n
Middle Yellow River Valley	CnLngsh	-3000	4.59178	3.24304	4.09691	3.5	0.06	0.6125	0.146154	0.45	y	n
Middle Yellow River Valley	CnLngsh	-2900	4.59178	3.24304	4.09691	3.5	0.06	0.6125	0.146154	0.45	n	n
Middle Yellow River Valley	CnLngsh	-2800	4.59178	3.24304	4.09691	3.5	0.06	0.6125	0.146154	0.45	n	n
Middle Yellow River Valley	CnLngsh	-2700	4.59178	3.24304	4.09691	3.5	0.06	0.6125	0.146154	0.45	n	n
Middle Yellow River Valley	CnLngsh	-2600	4.74864	3.24304	4.54407	3.5	0.06	0.6125	0.146154	0.45	y	n
Middle Yellow River Valley	CnLngsh	-2500	4.74864	3.24304	4.54407	3.5	0.06	0.6125	0.146154	0.45	n	n
Middle Yellow River Valley	CnLngsh	-2400	4.74864	3.24304	4.54407	3.5	0.06	0.6125	0.146154	0.45	n	n
Middle Yellow River Valley	CnLngsh	-2300	4.74864	3.24304	4.54407	3.5	0.06	0.6125	0.146154	0.45	n	n
Middle Yellow River Valley	CnLngsh	-2200	4.74864	3.24304	4.54407	3.5	0.06	0.6125	0.146154	0.45	n	n
Middle Yellow River Valley	CnLngsh	-2100	4.74864	3.24304	4.54407	3.5	0.06	0.6125	0.146154	0.45	n	n
Middle Yellow River Valley	CnLngsh	-2000	4.74864	3.24304	4.54407	3.5	0.06	0.6125	0.146154	0.45	n	n
Middle Yellow River Valley	CnLngsh	-1900	4.74864	3.24304	4.54407	3.5	0.06	0.6125	0.146154	0.45	n	n
Middle Yellow River Valley	CnErlit	-1800	4.83251	4.17609	3.66745	3.5	0.311111	0.6	0.384615	0.333333	y	n
Middle Yellow River Valley	CnErlit	-1700	4.83251	4.17609	4.38021	3.5	0.311111	0.6	0.384615	0.333333	y	n
Middle Yellow River Valley	CnErlig	-1600	6.39794	5.57403	4.31175	3.33333	0.3	0.685714	0.284615	0.3	y	n
Middle Yellow River Valley	CnErlig	-1500	6.39794	5.57403	4.31175	3.33333	0.3	0.685714	0.284615	0.3	n	n
Middle Yellow River Valley	CnErlig	-1400	6.39794	5.57403	4.31175	3.33333	0.3	0.685714	0.284615	0.3	n	n
Middle Yellow River Valley	CnErlig	-1300	6.39794	5.57403	4.31175	3.33333	0.3	0.685714	0.284615	0.3	n	n
Middle Yellow River Valley	CnShang	-1200	6.69897	6	3.60206	4	0.544444	0.828571	0.361538	0.45	y	n
Middle Yellow River Valley	CnShang	-1100	6.69897	6	3.60206	4	0.544444	0.828571	0.361538	0.45	n	n
Middle Yellow River Valley	CnWZhou	-1000	7.02119	5.92942	5	5.16667	0.85	0.844444	0.730769	0.333333	y	n
Middle Yellow River Valley	CnWZhou	-900	7.13033	5.92942	5.09691	5.16667	0.85	0.844444	0.730769	0.333333	y	n
Middle Yellow River Valley	CnWZhou	-800	7.13033	5.92942	5.09691	5.16667	0.85	0.844444	0.730769	0.333333	n	n
Middle Yellow River Valley	CnJinSA	-700	6.12549	5.20412	4.62636	4.33333	0.84	0.833333	0.792308	0.5	y	n
Middle Yellow River Valley	CnJinSA	-600	6.12549	5.20412	4.62636	4.33333	0.84	0.833333	0.792308	0.5	n	n
Middle Yellow River Valley	CnJinSA	-500	6.12549	5.20412	4.62636	4.33333	0.84	0.833333	0.792308	0.5	n	n
Middle Yellow River Valley	CnWeiWS	-400	5.91335	4.95424	4.54226	4.66667	0.855556	0.822222	0.576923	0.833333	y	n
Middle Yellow River Valley	CnWeiWS	-300	5.91335	4.95424	4.54226	4.66667	0.855556	0.822222	0.576923	0.833333	n	n
Middle Yellow River Valley	CnWHan*	-200	7.72016	6.38614	5.51188	6.83333	0.74	0.972727	0.907692	0.9	y	n
Middle Yellow River Valley	CnWHan*	-100	7.72016	6.65963	5.51188	6.83333	0.74	0.972727	0.907692	0.9	y	n
Middle Yellow River Valley	CnWHan*	0	7.72016	6.6917	5.51188	6.83333	0.74	0.972727	0.907692	0.9	y	n
Middle Yellow River Valley	CnEHan*	100	7.32238	6.81291	5.62325	6.66667	0.836364	0.975	0.892308	0.833333	y	n
Middle Yellow River Valley	CnEHan*	200	7.69955	6.59351	5	6.66667	0.745455	0.975	0.892308	0.833333	y	n
Middle Yellow River Valley	CnErJin	300	7.49769	6.65321	5.77815	7.16667	0.75	0.93	0.953846	0.833333	y	n
Middle Yellow River Valley	CnNWei*	400	6.87572	5.69897	5.77815	5.66667	0.61	0.86	0.9	0.75	y	n
Middle Yellow River Valley	CnNWei*	500	7.50515	6.24871	5.77815	5.66667	0.61	0.86	0.9	0.75	y	n
Middle Yellow River Valley	CnSui**	600	7.66276	6.4843	5.69897	5	0.781818	0.890909	0.969231	0.833333	y	n
Middle Yellow River Valley	CnTangE	700	7.5682	6.6902	6	7	0.9	0.95	0.976923	0.833333	y	n
Middle Yellow River Valley	CnTangL	800	7.67669	6.5563	6	5.5	0.990909	0.966667	0.961538	0.833333	y	n
Middle Yellow River Valley	CnTangL	900	7.8451	6.61278	5.43955	5.5	0.990909	0.966667	0.961538	0.833333	y	n
Middle Yellow River Valley	CnNSong	1000	7.90309	6.47224	5.69897	7.83333	0.990909	0.991667	1	1	y	n
Middle Yellow River Valley	CnNSong	1100	7.90309	6.36173	6	7.83333	0.990909	0.991667	1	1	y	n
Middle Yellow River Valley	CnLrJin	1200	7.69461	6.5563	5.33207	5	0.990909	1	1	0.9	y	n
Middle Yellow River Valley	CnYuan*	1300	7.86181	7.24304	5.90309	7	1	0.909091	1	1	y	n
Middle Yellow River Valley	CnMing*	1400	7.80327	6.59106	5.17609	6.33333	0.727273	0.908333	1	1	y	n
Middle Yellow River Valley	CnMing*	1500	7.70679	6.65801	5.82737	6.33333	0.727273	0.908333	1	1	y	n
Middle Yellow River Valley	CnMing*	1600	8	6.56289	5.8488	6.33333	0.818182	0.908333	1	1	y	n
Middle Yellow River Valley	CnQingE	1700	8.07918	7.11727	5.87239	8	0.9	0.991667	1	1	y	n
Middle Yellow River Valley	CnQingL	1800	8.46982	7.05308	5.94983	7.83333	0.918182	1	1	1	y	n
Middle Yellow River Valley	CnQingL	1900	8.53275	7.05308	6.01677	7.83333	0.918182	1	1	1	y	n
Kansai	JpJomo1	-13600	3.22329	3.0991	2.51701	1	0	0.0625	0	0	y	n
Kansai	JpJomo1	-13500	3.22329	3.0991	2.51701	1	0	0.0625	0	0	n	n
Kansai	JpJomo1	-13400	3.22329	3.0991	2.51701	1	0	0.0625	0	0	n	n
Kansai	JpJomo1	-13300	3.22329	3.0991	2.51701	1	0	0.0625	0	0	n	n
Kansai	JpJomo1	-13200	3.22329	3.0991	2.51701	1	0	0.0625	0	0	n	n
Kansai	JpJomo1	-13100	3.22329	3.0991	2.51701	1	0	0.0625	0	0	n	n
Kansai	JpJomo1	-13000	3.22329	3.0991	2.51701	1	0	0.0625	0	0	n	n
Kansai	JpJomo1	-12900	3.22329	3.0991	2.51701	1	0	0.0625	0	0	n	n
Kansai	JpJomo1	-12800	3.22329	3.0991	2.51701	1	0	0.0625	0	0	n	n
Kansai	JpJomo1	-12700	3.22329	3.0991	2.51701	1	0	0.0625	0	0	n	n
Kansai	JpJomo1	-12600	3.22329	3.0991	2.51701	1	0	0.0625	0	0	n	n
Kansai	JpJomo1	-12500	3.22329	3.0991	2.51701	1	0	0.0625	0	0	n	n
Kansai	JpJomo1	-12400	3.22329	3.0991	2.51701	1	0	0.0625	0	0	n	n
Kansai	JpJomo1	-12300	3.22329	3.0991	2.51701	1	0	0.0625	0	0	n	n
Kansai	JpJomo1	-12200	3.22329	3.0991	2.51701	1	0	0.0625	0	0	n	n
Kansai	JpJomo1	-12100	3.22329	3.0991	2.51701	1	0	0.0625	0	0	n	n
Kansai	JpJomo1	-12000	3.22329	3.0991	2.51701	1	0	0.0625	0	0	n	n
Kansai	JpJomo1	-11900	3.22329	3.0991	2.51701	1	0	0.0625	0	0	n	n
Kansai	JpJomo1	-11800	3.22329	3.0991	2.51701	1	0	0.0625	0	0	n	n
Kansai	JpJomo1	-11700	3.22329	3.0991	2.51701	1	0	0.0625	0	0	n	n
Kansai	JpJomo1	-11600	3.22329	3.0991	2.51701	1	0	0.0625	0	0	n	n
Kansai	JpJomo1	-11500	3.22329	3.0991	2.51701	1	0	0.0625	0	0	n	n
Kansai	JpJomo1	-11400	3.22329	3.0991	2.51701	1	0	0.0625	0	0	n	n
Kansai	JpJomo1	-11300	3.22329	3.0991	2.51701	1	0	0.0625	0	0	n	n
Kansai	JpJomo1	-11200	3.22329	3.0991	2.51701	1	0	0.0625	0	0	n	n
Kansai	JpJomo1	-11100	3.22329	3.0991	2.51701	1	0	0.0625	0	0	n	n
Kansai	JpJomo1	-11000	3.22329	3.0991	2.51701	1	0	0.0625	0	0	n	n
Kansai	JpJomo1	-10900	3.22329	3.0991	2.51701	1	0	0.0625	0	0	n	n
Kansai	JpJomo1	-10800	3.22329	3.0991	2.51701	1	0	0.0625	0	0	n	n
Kansai	JpJomo1	-10700	3.22329	3.0991	2.51701	1	0	0.0625	0	0	n	n
Kansai	JpJomo1	-10600	3.22329	3.0991	2.51701	1	0	0.0625	0	0	n	n
Kansai	JpJomo1	-10500	3.22329	3.0991	2.51701	1	0	0.0625	0	0	n	n
Kansai	JpJomo1	-10400	3.22329	3.0991	2.51701	1	0	0.0625	0	0	n	n
Kansai	JpJomo1	-10300	3.22329	3.0991	2.51701	1	0	0.0625	0	0	n	n
Kansai	JpJomo1	-10200	3.22329	3.0991	2.51701	1	0	0.0625	0	0	n	n
Kansai	JpJomo1	-10100	3.22329	3.0991	2.51701	1	0	0.0625	0	0	n	n
Kansai	JpJomo1	-10000	3.22329	3.0991	2.51701	1	0	0.0625	0	0	n	n
Kansai	JpJomo1	-9900	3.22329	3.0991	2.51701	1	0	0.0625	0	0	n	n
Kansai	JpJomo1	-9800	3.22329	3.0991	2.51701	1	0	0.0625	0	0	n	n
Kansai	JpJomo1	-9700	3.22329	3.0991	2.51701	1	0	0.0625	0	0	n	n
Kansai	JpJomo1	-9600	3.22329	3.0991	2.51701	1	0	0.0625	0	0	n	n
Kansai	JpJomo1	-9500	3.22329	3.0991	2.51701	1	0	0.0625	0	0	n	n
Kansai	JpJomo1	-9400	3.22329	3.0991	2.51701	1	0	0.0625	0	0	n	n
Kansai	JpJomo1	-9300	3.22329	3.0991	2.51701	1	0	0.0625	0	0	n	n
Kansai	JpJomo2	-9200	3.36404	3.2497	2.65351	1.5	0	0.05	0	0	y	n
Kansai	JpJomo2	-9100	3.36404	3.2497	2.65351	1.5	0	0.05	0	0	n	n
Kansai	JpJomo2	-9000	3.36404	3.2497	2.65351	1.5	0	0.05	0	0	n	n
Kansai	JpJomo2	-8900	3.36404	3.2497	2.65351	1.5	0	0.05	0	0	n	n
Kansai	JpJomo2	-8800	3.36404	3.2497	2.65351	1.5	0	0.05	0	0	n	n
Kansai	JpJomo2	-8700	3.36404	3.2497	2.65351	1.5	0	0.05	0	0	n	n
Kansai	JpJomo2	-8600	3.36404	3.2497	2.65351	1.5	0	0.05	0	0	n	n
Kansai	JpJomo2	-8500	3.36404	3.2497	2.65351	1.5	0	0.05	0	0	n	n
Kansai	JpJomo2	-8400	3.36404	3.2497	2.65351	1.5	0	0.05	0	0	n	n
Kansai	JpJomo2	-8300	3.36404	3.2497	2.65351	1.5	0	0.05	0	0	n	n
Kansai	JpJomo2	-8200	3.36404	3.2497	2.65351	1.5	0	0.05	0	0	n	n
Kansai	JpJomo2	-8100	3.36404	3.2497	2.65351	1.5	0	0.05	0	0	n	n
Kansai	JpJomo2	-8000	3.36404	3.2497	2.65351	1.5	0	0.05	0	0	n	n
Kansai	JpJomo2	-7900	3.36404	3.2497	2.65351	1.5	0	0.05	0	0	n	n
Kansai	JpJomo2	-7800	3.36404	3.2497	2.65351	1.5	0	0.05	0	0	n	n
Kansai	JpJomo2	-7700	3.36404	3.2497	2.65351	1.5	0	0.05	0	0	n	n
Kansai	JpJomo2	-7600	3.36404	3.2497	2.65351	1.5	0	0.05	0	0	n	n
Kansai	JpJomo2	-7500	3.36404	3.2497	2.65351	1.5	0	0.05	0	0	n	n
Kansai	JpJomo2	-7400	3.36404	3.2497	2.65351	1.5	0	0.05	0	0	n	n
Kansai	JpJomo2	-7300	3.36404	3.2497	2.65351	1.5	0	0.05	0	0	n	n
Kansai	JpJomo2	-7200	3.36404	3.2497	2.65351	1.5	0	0.05	0	0	n	n
Kansai	JpJomo2	-7100	3.36404	3.2497	2.65351	1.5	0	0.05	0	0	n	n
Kansai	JpJomo2	-7000	3.36404	3.2497	2.65351	1.5	0	0.05	0	0	n	n
Kansai	JpJomo2	-6900	3.36404	3.2497	2.65351	1.5	0	0.05	0	0	n	n
Kansai	JpJomo2	-6800	3.36404	3.2497	2.65351	1.5	0	0.05	0	0	n	n
Kansai	JpJomo2	-6700	3.36404	3.2497	2.65351	1.5	0	0.05	0	0	n	n
Kansai	JpJomo2	-6600	3.36404	3.2497	2.65351	1.5	0	0.05	0	0	n	n
Kansai	JpJomo2	-6500	3.36404	3.2497	2.65351	1.5	0	0.05	0	0	n	n
Kansai	JpJomo2	-6400	3.36404	3.2497	2.65351	1.5	0	0.05	0	0	n	n
Kansai	JpJomo2	-6300	3.36404	3.2497	2.65351	1.5	0	0.05	0	0	n	n
Kansai	JpJomo2	-6200	3.36404	3.2497	2.65351	1.5	0	0.05	0	0	n	n
Kansai	JpJomo2	-6100	3.36404	3.2497	2.65351	1.5	0	0.05	0	0	n	n
Kansai	JpJomo2	-6000	3.36404	3.2497	2.65351	1.5	0	0.05	0	0	n	n
Kansai	JpJomo2	-5900	3.36404	3.2497	2.65351	1.5	0	0.05	0	0	n	n
Kansai	JpJomo2	-5800	3.36404	3.2497	2.65351	1.5	0	0.05	0	0	n	n
Kansai	JpJomo2	-5700	3.36404	3.2497	2.65351	1.5	0	0.05	0	0	n	n
Kansai	JpJomo2	-5600	3.36404	3.2497	2.65351	1.5	0	0.05	0	0	n	n
Kansai	JpJomo2	-5500	3.36404	3.2497	2.65351	1.5	0	0.05	0	0	n	n
Kansai	JpJomo2	-5400	3.36404	3.2497	2.65351	1.5	0	0.05	0	0	n	n
Kansai	JpJomo3	-5300	2.8451	2.42256	2.65321	1.5	0	0.185714	0	0.1	y	n
Kansai	JpJomo3	-5200	2.8451	2.42256	2.65321	1.5	0	0.185714	0	0.1	n	n
Kansai	JpJomo3	-5100	2.8451	2.42256	2.65321	1.5	0	0.185714	0	0.1	n	n
Kansai	JpJomo3	-5000	2.8451	2.42256	2.65321	1.5	0	0.185714	0	0.1	n	n
Kansai	JpJomo3	-4900	2.8451	2.42256	2.65321	1.5	0	0.185714	0	0.1	n	n
Kansai	JpJomo3	-4800	2.8451	2.42256	2.65321	1.5	0	0.185714	0	0.1	n	n
Kansai	JpJomo3	-4700	2.8451	2.42256	2.65321	1.5	0	0.185714	0	0.1	n	n
Kansai	JpJomo3	-4600	2.8451	2.42256	2.65321	1.5	0	0.185714	0	0.1	n	n
Kansai	JpJomo3	-4500	2.8451	2.42256	2.65321	1.5	0	0.185714	0	0.1	n	n
Kansai	JpJomo3	-4400	2.8451	2.42256	2.65321	1.5	0	0.185714	0	0.1	n	n
Kansai	JpJomo3	-4300	2.8451	2.42256	2.65321	1.5	0	0.185714	0	0.1	n	n
Kansai	JpJomo3	-4200	2.8451	2.42256	2.65321	1.5	0	0.185714	0	0.1	n	n
Kansai	JpJomo3	-4100	2.8451	2.42256	2.65321	1.5	0	0.185714	0	0.1	n	n
Kansai	JpJomo3	-4000	2.8451	2.42256	2.65321	1.5	0	0.185714	0	0.1	n	n
Kansai	JpJomo3	-3900	2.8451	2.42256	2.65321	1.5	0	0.185714	0	0.1	n	n
Kansai	JpJomo3	-3800	2.8451	2.42256	2.65321	1.5	0	0.185714	0	0.1	n	n
Kansai	JpJomo3	-3700	2.8451	2.42256	2.65321	1.5	0	0.185714	0	0.1	n	n
Kansai	JpJomo3	-3600	2.8451	2.42256	2.65321	1.5	0	0.185714	0	0.1	n	n
Kansai	JpJomo4	-3500	3.16551	2.9219	2.65321	2	0	0.2	0.0692308	0.1	y	n
Kansai	JpJomo4	-3400	3.16551	2.9219	2.65321	2	0	0.2	0.0692308	0.1	n	n
Kansai	JpJomo4	-3300	3.16551	2.9219	2.65321	2	0	0.2	0.0692308	0.1	n	n
Kansai	JpJomo4	-3200	3.16551	2.9219	2.65321	2	0	0.2	0.0692308	0.1	n	n
Kansai	JpJomo4	-3100	3.16551	2.9219	2.65321	2	0	0.2	0.0692308	0.1	n	n
Kansai	JpJomo4	-3000	3.16551	2.9219	2.65321	2	0	0.2	0.0692308	0.1	n	n
Kansai	JpJomo4	-2900	3.16551	2.9219	2.65321	2	0	0.2	0.0692308	0.1	n	n
Kansai	JpJomo4	-2800	3.16551	2.9219	2.65321	2	0	0.2	0.0692308	0.1	n	n
Kansai	JpJomo4	-2700	3.16551	2.9219	2.65321	2	0	0.2	0.0692308	0.1	n	n
Kansai	JpJomo4	-2600	3.16551	2.9219	2.65321	2	0	0.2	0.0692308	0.1	n	n
Kansai	JpJomo5	-2500	2.8451	2.39205	2.65321	2	0	0.216667	0.0846154	0	y	n
Kansai	JpJomo5	-2400	2.8451	2.39205	2.65321	2	0	0.216667	0.0846154	0	n	n
Kansai	JpJomo5	-2300	2.8451	2.39205	2.65321	2	0	0.216667	0.0846154	0	n	n
Kansai	JpJomo5	-2200	2.8451	2.39205	2.65321	2	0	0.216667	0.0846154	0	n	n
Kansai	JpJomo5	-2100	2.8451	2.39205	2.65321	2	0	0.216667	0.0846154	0	n	n
Kansai	JpJomo5	-2000	2.8451	2.39205	2.65321	2	0	0.216667	0.0846154	0	n	n
Kansai	JpJomo5	-1900	2.8451	2.39205	2.65321	2	0	0.216667	0.0846154	0	n	n
Kansai	JpJomo5	-1800	2.8451	2.39205	2.65321	2	0	0.216667	0.0846154	0	n	n
Kansai	JpJomo5	-1700	2.8451	2.39205	2.65321	2	0	0.216667	0.0846154	0	n	n
Kansai	JpJomo5	-1600	2.8451	2.39205	2.65321	2	0	0.216667	0.0846154	0	n	n
Kansai	JpJomo5	-1500	2.8451	2.39205	2.65321	2	0	0.216667	0.0846154	0	n	n
Kansai	JpJomo5	-1400	2.8451	2.39205	2.65321	2	0	0.216667	0.0846154	0	n	n
Kansai	JpJomo5	-1300	2.8451	2.39205	2.65321	2	0	0.216667	0.0846154	0	n	n
Kansai	JpJomo6	-1200	2.8451	2.39205	2.65321	1.5	0	0.216667	0	0	y	n
Kansai	JpJomo6	-1100	2.8451	2.39205	2.65321	1.5	0	0.216667	0	0	n	n
Kansai	JpJomo6	-1000	2.8451	2.39205	2.65321	1.5	0	0.216667	0	0	n	n
Kansai	JpJomo6	-900	2.8451	2.39205	2.65321	1.5	0	0.216667	0	0	n	n
Kansai	JpJomo6	-800	2.8451	2.39205	2.65321	1.5	0	0.216667	0	0	n	n
Kansai	JpJomo6	-700	2.8451	2.39205	2.65321	1.5	0	0.216667	0	0	n	n
Kansai	JpJomo6	-600	2.8451	2.39205	2.65321	1.5	0	0.216667	0	0	n	n
Kansai	JpJomo6	-500	2.8451	2.39205	2.65321	1.5	0	0.216667	0	0	n	n
Kansai	JpJomo6	-400	2.8451	2.39205	2.65321	1.5	0	0.216667	0	0	n	n
Kansai	JpYayoi	-300	3.35218	2.79445	3.17609	2	0.1	0.35	0.138462	0.666667	y	n
Kansai	JpYayoi	-200	3.35218	2.79445	3.17609	2	0.1	0.35	0.138462	0.666667	n	n
Kansai	JpYayoi	-100	3.35218	2.79445	3.17609	2	0.1	0.35	0.138462	0.666667	n	n
Kansai	JpYayoi	0	3.35218	2.79445	3.17609	2	0.1	0.35	0.138462	0.666667	n	n
Kansai	JpYayoi	100	3.35218	2.79445	3.17609	2	0.1	0.35	0.138462	0.666667	y	n
Kansai	JpYayoi	200	3.35218	2.79445	3.17609	2	0.1	0.35	0.138462	0.666667	y	n
Kansai	JpKofun	300	5.24304	5.09691	4.0252	3.33333	0.466667	0.78	0.2	0.666667	y	n
Kansai	JpKofun	400	5.24304	5.09691	4.13078	3.5	0.466667	0.78	0.469231	0.666667	y	n
Kansai	JpKofun	500	5.39794	5.09691	4.27414	3.5	0.466667	0.94	0.623077	0.666667	y	n
Kansai	JpAsuka	600	6.24304	5.09691	4.68916	4.66667	0.89	0.9875	0.453846	0.833333	y	n
Kansai	JpAsuka	700	6.39794	5.09691	4.73455	4.66667	0.89	0.9875	0.453846	0.833333	y	n
Kansai	JpNara*	800	6.68784	5.54456	5.24304	4.5	0.888889	0.75	0.769231	0.833333	y	y
Kansai	JpNara*	700	6.78533	6.01424	5.24304	4.5	0.888889	0.75	0.769231	0.833333	y	y
Kansai	JpHeian	800	6.60206	5.43933	5.30103	4.5	0.89	0.790909	0.846154	0.833333	y	n
Kansai	JpHeian	900	6.69897	5.43933	5.30103	4.5	0.89	0.790909	0.846154	0.833333	y	n
Kansai	JpHeian	1000	6.67669	5.43933	5.24304	4.5	0.89	0.790909	0.846154	0.833333	y	n
Kansai	JpHeian	1100	6.77085	5.43933	5.24304	4.5	0.89	0.790909	0.846154	0.833333	y	n
Kansai	JpKamak	1200	6.77085	5.46982	5.1383	5.33333	0.736364	1	0.7	0.666667	y	n
Kansai	JpKamak	1300	6.77452	5.46982	5.17609	5.33333	0.736364	1	0.7	0.666667	y	n
Kansai	JpAshik	1400	7.09691	5.46982	5.17609	6	0.666667	0.991667	0.776923	0.666667	y	n
Kansai	JpSengk	1500	7.17609	4.17609	4.60206	5.16667	0.444444	1	0.384615	0.833333	y	n
Kansai	JpAzMom	1600	7.34242	5.46982	5.47712	5	0.666667	1	0.776923	0.833333	y	n
Kansai	JpTokgw	1700	7.4624	5.46982	5.75615	6.33333	0.909091	1	0.923077	1	y	n
Kansai	JpTokgw	1800	7.44716	5.46982	6.14613	6.33333	0.909091	1	0.923077	1	y	n
Southern China Hills	CnHQngL	1800	5.24304	4.00432	3.87506	2.5	0.02	0.483333	0	0.666667	y	n
Southern China Hills	CnHChin	1900	4.08332	3.68914	3.0844	1.66667	0	0.333333	0.246154	0.666667	y	n
Big Island Hawaii	Hawaii1	1000	3.57474	3.37107	2.64236	1	0.0909091	0.1	0	0	y	n
Big Island Hawaii	Hawaii1	1100	3.57474	3.37107	2.64236	1	0.0909091	0.1	0	0	n	n
Big Island Hawaii	Hawaii2	1200	3.72016	3.35218	2.99409	1.5	0.0909091	0.0875	0.0692308	0	y	n
Big Island Hawaii	Hawaii2	1300	4.00432	3.35218	3.07735	1.5	0.0909091	0.0875	0.0692308	0	y	n
Big Island Hawaii	Hawaii2	1400	4.24551	3.35218	3.19017	1.5	0.0909091	0.2125	0.0692308	0	y	n
Big Island Hawaii	Hawaii2	1500	4.5563	3.35218	3.28123	1.5	0.0909091	0.2125	0.0692308	0	y	n
Big Island Hawaii	Hawaii2	1600	3.67635	3.35218	2.79595	1.5	0.09	0.1	0.0692308	0	y	n
Big Island Hawaii	Hawaii3	1700	5.07463	3.97772	3.78396	3.16667	0.227273	0.4	0.0769231	0	y	n
Big Island Hawaii	USKameh	1800	5.07918	4.19866	3.86533	3.5	0.363636	0.533333	0	0.3	y	n
Oro PNG	PgOrokE	1800	3.55025	3.30023	2.8451	3	0	0.0833333	0.153846	0.333333	y	n
Oro PNG	PgOrokL	1900	3.95424	4.35793	2.8451	2	0.545455	0.325	0.538462	1	y	n
Chuuk Islands	FmTrukE	1800	2.85533	2.58939	2.17609	2	0	0.0833333	0	0.166667	y	n
Chuuk Islands	FmTrukL	1900	3.96379	2.1038	3.4988	3	0.354545	0.290909	0.446154	1	y	n
Valley of Oaxaca	MxTieLa	-1400	2.72861	2.48186	2.31281	1	0.1	0.0545455	0	0	y	n
Valley of Oaxaca	MxTieLa	-1300	2.72861	2.48186	2.31281	1	0.1	0.0545455	0	0	n	n
Valley of Oaxaca	MxTieLa	-1200	2.72861	2.48186	2.31281	1	0.1	0.0545455	0	0	n	n
Valley of Oaxaca	MxSanGu	-1100	3.30608	3.01319	3.14098	1.5	0.0818182	0.05	0	0	y	n
Valley of Oaxaca	MxSanGu	-1000	3.30608	3.01319	3.14098	1.5	0.0818182	0.05	0	0	n	n
Valley of Oaxaca	MxSanGu	-900	3.30608	3.01319	3.14098	1.5	0.0818182	0.05	0	0	n	n
Valley of Oaxaca	MxSanGu	-800	3.30608	3.01319	3.14098	1.5	0.0818182	0.05	0	0	n	n
Valley of Oaxaca	MxRosar	-700	3.17609	2.43933	3	1.83333	0.03	0.0454545	0.238462	0	y	n
Valley of Oaxaca	MxRosar	-600	3.17609	2.43933	3	1.83333	0.03	0.0454545	0.238462	0	n	n
Valley of Oaxaca	MxAlb1E	-500	4.17609	3.11394	3.30103	1.75	0	0.0818182	0.230769	0	y	n
Valley of Oaxaca	MxAlb1E	-400	4.17609	3.11394	3.72263	1.75	0	0.0818182	0.230769	0	y	n
Valley of Oaxaca	MxAlb1L	-300	4.74036	3.69897	4.23553	2.75	0.3	0.241667	0.230769	0	y	n
Valley of Oaxaca	MxAlb1L	-200	4.74036	3.69897	4.23553	2.75	0.3	0.241667	0.230769	0	n	n
Valley of Oaxaca	MxAlb2*	-100	4.65321	4.30103	4.16137	3	0.39	0.241667	0.230769	0	y	n
Valley of Oaxaca	MxAlb2*	0	4.65321	4.30103	4.16137	3	0.39	0.241667	0.230769	0	n	n
Valley of Oaxaca	MxAlb2*	100	4.65321	4.30103	4.16137	3	0.39	0.241667	0.230769	0	n	n
Valley of Oaxaca	MxAlb3A	200	4.63651	4.0607	4.35218	2.83333	0.2375	0.25	0.230769	0	y	n
Valley of Oaxaca	MxAlb3A	300	4.63651	4.0607	4.35218	2.83333	0.2375	0.25	0.230769	0	n	n
Valley of Oaxaca	MxAlb3A	400	4.63651	4.0607	4.35218	2.83333	0.2375	0.25	0.230769	0	n	n
Valley of Oaxaca	MxAlb3B	500	3.92699	3.53839	4.35218	2.25	0.36	0.209091	0.307692	0	y	n
Valley of Oaxaca	MxAlb3B	600	3.92699	3.53839	4.35218	2.25	0.36	0.209091	0.307692	0	n	n
Valley of Oaxaca	MxAlb3B	700	3.92699	3.53839	4.35218	2.25	0.36	0.209091	0.307692	0	n	n
Valley of Oaxaca	MxAlb3B	800	3.92699	3.53839	4.35218	1.75	0.36	0.209091	0.307692	0	y	n
Valley of Oaxaca	MxAlb5*	900	3.97688	3.76	3.86999	2.33333	0.457143	0.0375	0.292308	0	y	n
Valley of Oaxaca	MxAlb5*	1000	3.97688	3.76	3.86999	2.33333	0.457143	0.0375	0.292308	0	n	n
Valley of Oaxaca	MxAlb5*	1100	3.97688	3.76	3.86999	2.33333	0.457143	0.0375	0.292308	0	n	n
Valley of Oaxaca	MxAlb5*	1200	3.97688	3.76	3.86999	2.33333	0.457143	0.0375	0.292308	0	n	n
Valley of Oaxaca	MxAlb5*	1300	3.97688	3.76	3.86999	2.33333	0.457143	0.0375	0.292308	0	n	n
Valley of Oaxaca	MxAlb5*	1400	3.97688	3.76	3.86999	2.33333	0.457143	0.0375	0.292308	0	n	n
Valley of Oaxaca	MxAlb5*	1500	3.97688	3.76	3.86999	2.33333	0.457143	0.0375	0.292308	0	n	n
Valley of Oaxaca	EsHabsb	1600	7.84187	6.86801	6.09158	8.66667	0.918182	0.991667	0.923077	0.833333	y	y
Valley of Oaxaca	EsHabsb	1700	7.84187	6.86801	6.09158	8.66667	0.918182	0.991667	0.923077	0.833333	n	y
Basin of Mexico	MxArch*	-6000	3.39046	3.22074	2.59288	1	0.0333333	0.1	0.0769231	0.190465	y	n
Basin of Mexico	MxArch*	-5900	3.39046	3.22074	2.59288	1	0.0333333	0.1	0.0769231	0.190465	n	n
Basin of Mexico	MxArch*	-5800	3.39046	3.22074	2.59288	1	0.0333333	0.1	0.0769231	0.190465	n	n
Basin of Mexico	MxArch*	-5700	3.39046	3.22074	2.59288	1	0.0333333	0.1	0.0769231	0.190465	n	n
Basin of Mexico	MxArch*	-5600	3.39046	3.22074	2.59288	1	0.0333333	0.1	0.0769231	0.190465	n	n
Basin of Mexico	MxArch*	-5500	3.39046	3.22074	2.59288	1	0.0333333	0.1	0.0769231	0.190465	n	n
Basin of Mexico	MxArch*	-5400	3.39046	3.22074	2.59288	1	0.0333333	0.1	0.0769231	0.190465	n	n
Basin of Mexico	MxArch*	-5300	3.39046	3.22074	2.59288	1	0.0333333	0.1	0.0769231	0.190465	n	n
Basin of Mexico	MxArch*	-5200	3.39046	3.22074	2.59288	1	0.0333333	0.1	0.0769231	0.190465	n	n
Basin of Mexico	MxArch*	-5100	3.39046	3.22074	2.59288	1	0.0333333	0.1	0.0769231	0.190465	n	n
Basin of Mexico	MxArch*	-5000	3.39046	3.22074	2.59288	1	0.0333333	0.1	0.0769231	0.190465	n	n
Basin of Mexico	MxArch*	-4900	3.39046	3.22074	2.59288	1	0.0333333	0.1	0.0769231	0.190465	n	n
Basin of Mexico	MxArch*	-4800	3.39046	3.22074	2.59288	1	0.0333333	0.1	0.0769231	0.190465	n	n
Basin of Mexico	MxArch*	-4700	3.39046	3.22074	2.59288	1	0.0333333	0.1	0.0769231	0.190465	n	n
Basin of Mexico	MxArch*	-4600	3.39046	3.22074	2.59288	1	0.0333333	0.1	0.0769231	0.190465	n	n
Basin of Mexico	MxArch*	-4500	3.39046	3.22074	2.59288	1	0.0333333	0.1	0.0769231	0.190465	n	n
Basin of Mexico	MxArch*	-4400	3.39046	3.22074	2.59288	1	0.0333333	0.1	0.0769231	0.190465	n	n
Basin of Mexico	MxArch*	-4300	3.39046	3.22074	2.59288	1	0.0333333	0.1	0.0769231	0.190465	n	n
Basin of Mexico	MxArch*	-4200	3.39046	3.22074	2.59288	1	0.0333333	0.1	0.0769231	0.190465	n	n
Basin of Mexico	MxArch*	-4100	3.39046	3.22074	2.59288	1	0.0333333	0.1	0.0769231	0.190465	n	n
Basin of Mexico	MxArch*	-4000	3.39046	3.22074	2.59288	1	0.0333333	0.1	0.0769231	0.190465	y	n
Basin of Mexico	MxArch*	-3900	3.39046	3.22074	2.59288	1	0.0333333	0.1	0.0769231	0.190465	n	n
Basin of Mexico	MxArch*	-3800	3.39046	3.22074	2.59288	1	0.0333333	0.1	0.0769231	0.190465	n	n
Basin of Mexico	MxArch*	-3700	3.39046	3.22074	2.59288	1	0.0333333	0.1	0.0769231	0.190465	n	n
Basin of Mexico	MxArch*	-3600	3.39046	3.22074	2.59288	1	0.0333333	0.1	0.0769231	0.190465	n	n
Basin of Mexico	MxArch*	-3500	3.39046	3.22074	2.59288	1	0.0333333	0.1	0.0769231	0.190465	n	n
Basin of Mexico	MxArch*	-3400	3.39046	3.22074	2.59288	1	0.0333333	0.1	0.0769231	0.190465	n	n
Basin of Mexico	MxArch*	-3300	3.39046	3.22074	2.59288	1	0.0333333	0.1	0.0769231	0.190465	n	n
Basin of Mexico	MxArch*	-3200	3.39046	3.22074	2.59288	1	0.0333333	0.1	0.0769231	0.190465	n	n
Basin of Mexico	MxArch*	-3100	3.39046	3.22074	2.59288	1	0.0333333	0.1	0.0769231	0.190465	n	n
Basin of Mexico	MxArch*	-3000	3.39046	3.22074	2.59288	1	0.0333333	0.1	0.0769231	0.190465	n	n
Basin of Mexico	MxArch*	-2900	3.39046	3.22074	2.59288	1	0.0333333	0.1	0.0769231	0.190465	n	n
Basin of Mexico	MxArch*	-2800	3.39046	3.22074	2.59288	1	0.0333333	0.1	0.0769231	0.190465	n	n
Basin of Mexico	MxArch*	-2700	3.39046	3.22074	2.59288	1	0.0333333	0.1	0.0769231	0.190465	n	n
Basin of Mexico	MxArch*	-2600	3.39046	3.22074	2.59288	1	0.0333333	0.1	0.0769231	0.190465	n	n
Basin of Mexico	MxArch*	-2500	3.39046	3.22074	2.59288	1	0.0333333	0.1	0.0769231	0.190465	n	n
Basin of Mexico	MxArch*	-2400	3.39046	3.22074	2.59288	1	0.0333333	0.1	0.0769231	0.190465	n	n
Basin of Mexico	MxArch*	-2300	3.39046	3.22074	2.59288	1	0.0333333	0.1	0.0769231	0.190465	n	n
Basin of Mexico	MxArch*	-2200	3.39046	3.22074	2.59288	1	0.0333333	0.1	0.0769231	0.190465	n	n
Basin of Mexico	MxArch*	-2100	3.39046	3.22074	2.59288	1	0.0333333	0.1	0.0769231	0.190465	n	n
Basin of Mexico	MxInitl	-2000	4.08732	3.41603	3.90309	1	0.0333333	0.532775	0.0769231	0.237636	y	n
Basin of Mexico	MxInitl	-1900	4.08732	3.41603	3.90309	1	0.0333333	0.532775	0.0769231	0.237636	n	n
Basin of Mexico	MxInitl	-1800	4.08732	3.41603	3.90309	1	0.0333333	0.532775	0.0769231	0.237636	n	n
Basin of Mexico	MxInitl	-1700	4.08732	3.41603	3.90309	1	0.0333333	0.532775	0.0769231	0.237636	n	n
Basin of Mexico	MxInitl	-1600	4.08732	3.41603	3.90309	1	0.0333333	0.532775	0.0769231	0.237636	n	n
Basin of Mexico	MxInitl	-1500	4.08732	3.41603	3.90309	1	0.0333333	0.532775	0.0769231	0.237636	n	n
Basin of Mexico	MxInitl	-1400	4.23972	3.59639	3.90309	2	0.0333333	0.532775	0.0769231	0.237636	y	n
Basin of Mexico	MxInitl	-1300	4.23972	3.59639	3.90309	2	0.0333333	0.532775	0.0769231	0.237636	n	n
Basin of Mexico	MxFormE	-1200	3.70903	3.41436	3.39794	2	0.0636364	0.175	0.153846	0.15	y	n
Basin of Mexico	MxFormE	-1100	3.70903	3.41436	3.39794	2	0.0636364	0.175	0.153846	0.15	n	n
Basin of Mexico	MxFormE	-1000	3.70903	3.41436	3.39794	2	0.0636364	0.175	0.153846	0.15	n	n
Basin of Mexico	MxFormE	-900	3.75733	3.41436	3.39794	2	0.0636364	0.266667	0.153846	0.15	y	n
Basin of Mexico	MxFormM	-800	3.89084	3.52309	3.60206	2	0.07	0.266667	0.153846	0.15	y	n
Basin of Mexico	MxFormM	-700	3.89084	3.52309	3.60206	2	0.07	0.266667	0.153846	0.15	n	n
Basin of Mexico	MxFormM	-600	3.89084	3.52309	3.60206	2	0.07	0.266667	0.153846	0.15	n	n
Basin of Mexico	MxFormM	-500	3.89084	3.52309	3.60206	2	0.07	0.266667	0.153846	0.15	n	n
Basin of Mexico	MxFormL	-400	4.85055	4.16595	4.30103	3.5	0.271429	0.533333	0.153846	0.166667	y	n
Basin of Mexico	MxFormL	-300	4.85055	4.16595	4.30103	3.5	0.271429	0.533333	0.153846	0.166667	n	n
Basin of Mexico	MxFormL	-200	4.85055	4.16595	4.30103	3.5	0.271429	0.533333	0.153846	0.166667	n	n
Basin of Mexico	MxFormT	-100	4.88568	4.16595	4.30103	3.5	0.271429	0.6	0.153846	0.166667	y	n
Basin of Mexico	MxFormT	0	5.13664	4.37793	4.69897	3.5	0.271429	0.6	0.153846	0.166667	y	n
Basin of Mexico	MxClass	100	5.34901	4.30123	5.05115	3	0	1	0	0.357565	y	n
Basin of Mexico	MxClass	200	5.34901	4.30123	5.05115	3	0	1	0	0.357565	n	n
Basin of Mexico	MxClass	300	5.34901	4.30123	5.05115	3	0	1	0	0.357565	n	n
Basin of Mexico	MxClass	400	5.34901	4.30123	5.05115	3	0	1	0	0.357565	n	n
Basin of Mexico	MxClass	500	5.34901	4.30123	5.05115	3	0	1	0	0.357565	n	n
Basin of Mexico	MxClass	600	5.34901	4.30123	5.05115	3	0	1	0	0.357565	n	n
Basin of Mexico	MxEpicl	700	5.61722	4.44544	4.43933	3	0.555556	1	0.415385	0.569313	y	n
Basin of Mexico	MxEpicl	800	5.61722	4.44544	4.43933	3	0.555556	1	0.415385	0.569313	n	n
Basin of Mexico	MxToltc	900	5.24304	4.35218	4.65321	3.33333	0.511111	1	0.307692	0.559315	y	n
Basin of Mexico	MxToltc	1000	5.24304	4.35218	4.65321	3.33333	0.511111	1	0.307692	0.559315	n	n
Basin of Mexico	MxToltc	1100	5.24304	4.35218	4.65321	3.33333	0.511111	1	0.307692	0.559315	n	n
Basin of Mexico	MxPostM	1200	5.87506	4.80966	4.39794	3	0.455556	1	0.307692	0.592745	y	n
Basin of Mexico	MxPostM	1300	5.87506	4.80966	4.39794	3	0.455556	1	0.461538	0.650343	y	n
Basin of Mexico	MxPostM	1400	5.87506	4.80966	4.39794	3	0.455556	1	0.461538	0.650343	n	n
Basin of Mexico	MxAztec	1500	6.54407	4.44824	5.35218	5.83333	0.772727	1	0.538462	0.691362	y	n
Cahokia	USMisEW	-600	2.35079	2.10326	1.60206	1	0	0.0833333	0	0.166667	y	n
Cahokia	USMisEW	-500	2.35079	2.10326	1.60206	1	0	0.0833333	0	0.166667	n	n
Cahokia	USMisEW	-400	2.35079	2.10326	1.60206	1	0	0.0833333	0	0.166667	n	n
Cahokia	USMisEW	-300	2.35079	2.10326	1.60206	1	0	0.0833333	0	0.166667	n	n
Cahokia	USMisEW	-200	2.35079	2.10326	1.60206	1	0	0.0833333	0	0.166667	n	n
Cahokia	USMisMW	-100	2.38642	2.14835	1.60206	1.25	0	0.0833333	0	0.166667	y	n
Cahokia	USMisMW	0	2.38642	2.14835	1.60206	1.25	0	0.0833333	0	0.166667	n	n
Cahokia	USMisMW	100	2.38642	2.14835	1.60206	1.25	0	0.0833333	0	0.166667	n	n
Cahokia	USMisMW	200	2.38642	2.14835	1.60206	1.25	0	0.0833333	0	0.166667	n	n
Cahokia	USMisRo	300	2.38642	2.14835	1.60206	1.25	0	0.0833333	0	0.166667	y	n
Cahokia	USMisRo	400	2.38642	2.14835	1.60206	1.25	0	0.0833333	0	0.166667	n	n
Cahokia	USMisMu	500	2.39081	2.14835	1.60206	1.25	0	0.0916667	0	0.166667	y	n
Cahokia	USMisPa	600	2.42644	2.19344	1.60206	1.5	0	0.0916667	0	0.166667	y	n
Cahokia	USMisPa	700	2.42644	2.19344	1.60206	1.5	0	0.0916667	0	0.166667	n	n
Cahokia	USMisSp	800	2.65321	2.17609	2.65321	2	0	0.1	0	0.166667	y	n
Cahokia	USMisME	900	2.65321	2.17609	2.65321	2	0.2	0.316667	0	0.3	y	n
Cahokia	USMisME	1000	2.65321	2.17609	2.65321	2	0.2	0.316667	0	0.3	n	n
Cahokia	USCahoE	1100	4.65321	3.39794	4.09691	3.33333	0.333333	0.272727	0	0.166667	y	n
Cahokia	USCahoL	1200	4.65321	3.39794	4.09691	3.33333	0.333333	0.272727	0	0.166667	y	n
Cahokia	USMisSd	1300	4.13033	2.87506	3.77815	2.66667	0.2	0.263636	0	0.166667	y	n
Cahokia	USOneot	1400	3.78699	3.77815	2.30103	1.66667	0	0.2875	0	0	y	n
Cahokia	USOneot	1500	3.78699	3.77815	2.30103	1.66667	0	0.2875	0	0	n	n
Cahokia	USOneot	1600	3.78699	3.77815	2.30103	1.66667	0	0.2875	0	0	y	n
Cahokia	USIllin	1700	4	4.21748	3.24409	2	0.0857143	0.26	0.153846	0.259511	y	n
Finger Lakes	UsIroqP	1300	4.65321	4.86462	3.07918	2	0	1	0	0.422384	y	n
Finger Lakes	UsIroqP	1400	4.65321	4.86462	3.07918	2	0	1	0	0.422384	n	n
Finger Lakes	UsIroqP	1500	4.65321	4.86462	3.07918	2	0	1	0	0.422384	n	n
Finger Lakes	UsIroqE	1600	3.74036	5	3.25527	2.66667	0.0454545	0.0833333	0.153846	0.333333	y	n
Finger Lakes	UsIroqE	1700	4.83415	5	3.25527	2.66667	0.0454545	0.0833333	0.153846	0.333333	y	n
Finger Lakes	UsIroqL	1800	4.07918	5	3.25527	3	0.0454545	0.0833333	0.153846	0.666667	y	n
Cuzco	PeCuzLF	100	3.99995	3.70151	3.36451	3	0.0333333	0.366667	0	0	y	n
Cuzco	PeCuzE1	200	3.77092	2.8451	3.17871	3	0.1	0.3	0	0	y	n
Cuzco	PeCuzE1	300	3.77092	2.8451	3.17871	3	0.1	0.3	0	0	n	n
Cuzco	PeCuzE1	400	3.85231	3	3.19984	3	0.1	0.3	0	0	y	n
Cuzco	PeCuzE2	500	3.85231	3	3.19984	3	0.0333333	0.3	0	0	y	n
Cuzco	PeCuzE2	600	3.85231	3	3.19984	3	0.0333333	0.3	0	0	n	n
Cuzco	PeWari*	700	5.47712	5.23045	4.69897	4	0.466667	0.7625	0.0384615	0.166667	y	n
Cuzco	PeWari*	800	5.47712	5.23045	4.69897	4	0.466667	0.7625	0.0384615	0.166667	n	n
Cuzco	PeWari*	900	5.47712	5.23045	4.69897	4	0.466667	0.7625	0.0384615	0.166667	n	n
Cuzco	PeCuzL1	1000	4.22073	2.77815	3.66688	4	0.05	0.666667	0.0153846	0	y	n
Cuzco	PeCuzL1	1100	4.22073	2.77815	3.66688	4	0.05	0.666667	0.0153846	0	n	n
Cuzco	PeCuzL1	1200	4.22073	2.77815	3.66688	4	0.05	0.666667	0.0153846	0	n	n
Cuzco	PeCuzL2	1300	4.68817	3.40654	3.85606	4	0.528571	0.828571	0	0	y	n
Cuzco	PeInca*	1400	6.45732	6.09691	4.77815	5.33333	0.654545	0.795833	0.153846	0.3	y	n
Cuzco	PeInca*	1500	7	6.09691	4.77815	5.33333	0.654545	0.795833	0.153846	0.3	y	n
Cuzco	EsHabsb	1600	7.50044	6.85126	5.35025	8.66667	0.918182	0.991667	0.923077	0.833333	y	n
Cuzco	EsHabsb	1700	7.84187	6.86801	6.09158	8.66667	0.918182	0.991667	0.923077	0.833333	y	n
North Colombia	CoNahua	300	3.53661	2.82645	2.87506	1.25	0	0.633333	0	0.275457	y	n
North Colombia	CoNahua	400	3.53661	2.82645	2.87506	1.25	0	0.633333	0	0.275457	n	n
North Colombia	CoNahua	500	3.53661	2.82645	2.87506	1.25	0	0.633333	0	0.275457	n	n
North Colombia	CoNahua	600	3.65249	2.82645	2.87506	1.25	0	0.783333	0	0.309047	y	n
North Colombia	CoNahua	700	3.68831	2.87154	2.87506	1.5	0	0.783333	0	0.309047	y	n
North Colombia	CoNahua	800	3.70119	2.87154	2.87506	1.5	0	0.8	0	0.312779	y	n
North Colombia	CoNahua	900	3.70119	2.87154	2.87506	1.5	0	0.8	0	0.312779	n	n
North Colombia	CoNahua	1000	3.70119	2.87154	2.87506	1.5	0	0.8	0	0.312779	n	n
North Colombia	CoTairo	1100	3.21232	2.17609	2.17609	1.83333	0.233333	0.975	0.0692308	0.5	y	n
North Colombia	CoTairo	1200	3.21232	2.17609	3.31702	1.83333	0.233333	0.975	0.0692308	0.5	y	n
North Colombia	CoTairo	1300	3.21232	2.17609	3.31702	1.83333	0.233333	0.975	0.0692308	0.5	n	n
North Colombia	CoTairo	1400	3.88081	2.17609	3.60206	2.33333	0.322222	0.975	0.0692308	0.5	y	n
North Colombia	CoTairo	1500	3.88081	2.17609	3.60206	3.5	0.322222	0.975	0.0692308	0.5	y	n
Lowland Andes	EcJivaE	1600	2.47712	1.20412	2.47712	1.83333	0	0.0833333	0	0.5	y	n
Lowland Andes	EcJivaE	1700	2.47712	1.20412	2.47712	1.83333	0	0.0833333	0	0.5	y	n
Lowland Andes	EcJivaE	1800	2.47712	1.20412	2.47712	1.83333	0	0.0833333	0	0.5	n	n
Lowland Andes	EcJivaL	1900	3.41289	2.71968	2.47712	1.83333	0	0.0833333	0	0.666667	y	n

## Sheet: TSDat
NGA	PolID	Time	PropCoded	PolPop	PolTerr	CapPop	AdmLev	MilLev	ReligLev	SettlHier	ProfOfficer	ProfSoldier	ProfPriest	FullTBur	ExamSyst	MeritProm	GovtBldg	Court	LegCode	Judge	Lawyer	Irrigation	WaterSuppl	Market	FoodStor	Road	Bridge	Canal	Port	Mine	Courier	PostStation	PostService	Mnemonic	NonWRecord	WRecord	Script	NonPhWrit	PhAlph	Lists	Calendar	SacrTxt	ReligLit	PractLit	History	Philosophy	SciLit	Fiction	Article
Latium	ItLatCA	-3600	83	-999	-999	-999	1	1	1	1	0	0	0.1	0	0	0	0	0	0	0	0	0.1	0	0.1	0.1	0	0	0	0	-999	0	0	0	-999	0.9	0.1	0.1	0.1	0.1	0	0	0.1	0.1	0.1	0.1	0.1	0.1	0.1	0.9
Latium	ItLatCA	-3500	83	-999	-999	-999	1	1	1	1	0	0	0.1	0	0	0	0	0	0	0	0	0.1	0	0.1	0.1	0	0	0	0	-999	0	0	0	-999	0.9	0.1	0.1	0.1	0.1	0	0	0.1	0.1	0.1	0.1	0.1	0.1	0.1	0.9
Latium	ItLatCA	-3400	83	-999	-999	-999	1	1	1	1	0	0	0.1	0	0	0	0	0	0	0	0	0.1	0	0.1	0.1	0	0	0	0	-999	0	0	0	-999	0.9	0.1	0.1	0.1	0.1	0	0	0.1	0.1	0.1	0.1	0.1	0.1	0.1	0.9
Latium	ItLatCA	-3300	83	-999	-999	-999	1	1	1	1	0	0	0.1	0	0	0	0	0	0	0	0	0.1	0	0.1	0.1	0	0	0	0	-999	0	0	0	-999	0.9	0.1	0.1	0.1	0.1	0	0	0.1	0.1	0.1	0.1	0.1	0.1	0.1	0.9
Latium	ItLatCA	-3200	83	-999	-999	-999	1	1	1	1	0	0	0.1	0	0	0	0	0	0	0	0	0.1	0	0.1	0.1	0	0	0	0	-999	0	0	0	-999	0.9	0.1	0.1	0.1	0.1	0	0	0.1	0.1	0.1	0.1	0.1	0.1	0.1	0.9
Latium	ItLatCA	-3100	83	-999	-999	-999	1	1	1	1	0	0	0.1	0	0	0	0	0	0	0	0	0.1	0	0.1	0.1	0	0	0	0	-999	0	0	0	-999	0.9	0.1	0.1	0.1	0.1	0	0	0.1	0.1	0.1	0.1	0.1	0.1	0.1	0.9
Latium	ItLatCA	-3000	83	-999	-999	-999	1	1	1	1	0	0	0.1	0	0	0	0	0	0	0	0	0.1	0	0.1	0.1	0	0	0	0	-999	0	0	0	-999	0.9	0.1	0.1	0.1	0.1	0	0	0.1	0.1	0.1	0.1	0.1	0.1	0.1	0.9
Latium	ItLatCA	-2900	83	-999	-999	-999	1	1	1	1	0	0	0.1	0	0	0	0	0	0	0	0	0.1	0	0.1	0.1	0	0	0	0	-999	0	0	0	-999	0.9	0.1	0.1	0.1	0.1	0	0	0.1	0.1	0.1	0.1	0.1	0.1	0.1	0.9
Latium	ItLatCA	-2800	83	-999	-999	-999	1	1	1	1	0	0	0.1	0	0	0	0	0	0	0	0	0.1	0	0.1	0.1	0	0	0	0	-999	0	0	0	-999	0.9	0.1	0.1	0.1	0.1	0	0	0.1	0.1	0.1	0.1	0.1	0.1	0.1	0.9
Latium	ItLatCA	-2700	83	-999	-999	-999	1	1	1	1	0	0	0.1	0	0	0	0	0	0	0	0	0.1	0	0.1	0.1	0	0	0	0	-999	0	0	0	-999	0.9	0.1	0.1	0.1	0.1	0	0	0.1	0.1	0.1	0.1	0.1	0.1	0.1	0.9
Latium	ItLatCA	-2600	83	-999	-999	-999	1	1	1	1	0	0	0.1	0	0	0	0	0	0	0	0	0.1	0	0.1	0.1	0	0	0	0	-999	0	0	0	-999	0.9	0.1	0.1	0.1	0.1	0	0	0.1	0.1	0.1	0.1	0.1	0.1	0.1	0.9
Latium	ItLatCA	-2500	83	-999	-999	-999	1	1	1	1	0	0	0.1	0	0	0	0	0	0	0	0	0.1	0	0.1	0.1	0	0	0	0	-999	0	0	0	-999	0.9	0.1	0.1	0.1	0.1	0	0	0.1	0.1	0.1	0.1	0.1	0.1	0.1	0.9
Latium	ItLatCA	-2400	83	-999	-999	-999	1	1	1	1	0	0	0.1	0	0	0	0	0	0	0	0	0.1	0	0.1	0.1	0	0	0	0	-999	0	0	0	-999	0.9	0.1	0.1	0.1	0.1	0	0	0.1	0.1	0.1	0.1	0.1	0.1	0.1	0.9
Latium	ItLatCA	-2300	83	-999	-999	-999	1	1	1	1	0	0	0.1	0	0	0	0	0	0	0	0	0.1	0	0.1	0.1	0	0	0	0	-999	0	0	0	-999	0.9	0.1	0.1	0.1	0.1	0	0	0.1	0.1	0.1	0.1	0.1	0.1	0.1	0.9
Latium	ItLatCA	-2200	83	-999	-999	-999	1	1	1	1	0	0	0.1	0	0	0	0	0	0	0	0	0.1	0	0.1	0.1	0	0	0	0	-999	0	0	0	-999	0.9	0.1	0.1	0.1	0.1	0	0	0.1	0.1	0.1	0.1	0.1	0.1	0.1	0.9
Latium	ItLatCA	-2100	83	-999	-999	-999	1	1	1	1	0	0	0.1	0	0	0	0	0	0	0	0	0.1	0	0.1	0.1	0	0	0	0	-999	0	0	0	-999	0.9	0.1	0.1	0.1	0.1	0	0	0.1	0.1	0.1	0.1	0.1	0.1	0.1	0.9
Latium	ItLatCA	-2000	83	-999	-999	-999	1	1	1	1	0	0	0.1	0	0	0	0	0	0	0	0	0.1	0	0.1	0.1	0	0	0	0	-999	0	0	0	-999	0.9	0.1	0.1	0.1	0.1	0	0	0.1	0.1	0.1	0.1	0.1	0.1	0.1	0.9
Latium	ItLatCA	-1900	83	-999	-999	-999	1	1	1	1	0	0	0.1	0	0	0	0	0	0	0	0	0.1	0	0.1	0.1	0	0	0	0	-999	0	0	0	-999	0.9	0.1	0.1	0.1	0.1	0	0	0.1	0.1	0.1	0.1	0.1	0.1	0.1	0.9
Latium	ItLatBA	-1800	83	-999	3.5	35	1.5	1	1	1	0	0	0.1	0	0	0	0.1	0	0	0	0	0.1	0	0.1	0.1	0	0	0	0	-999	0	0	0	-999	0.9	0.1	0.1	0.1	0.1	0	0	0.1	0.1	0.1	0.1	0.1	0.1	0.1	0.9
Latium	ItLatBA	-1700	83	-999	3.5	35	1.5	1	1	1	0	0	0.1	0	0	0	0.1	0	0	0	0	0.1	0	0.1	0.1	0	0	0	0	-999	0	0	0	-999	0.9	0.1	0.1	0.1	0.1	0	0	0.1	0.1	0.1	0.1	0.1	0.1	0.1	0.9
Latium	ItLatBA	-1600	83	-999	3.5	35	1.5	1	1	1	0	0	0.1	0	0	0	0.1	0	0	0	0	0.1	0	0.1	0.1	0	0	0	0	-999	0	0	0	-999	0.9	0.1	0.1	0.1	0.1	0	0	0.1	0.1	0.1	0.1	0.1	0.1	0.1	0.9
Latium	ItLatBA	-1500	83	-999	3.5	35	1.5	1	1	1	0	0	0.1	0	0	0	0.1	0	0	0	0	0.1	0	0.1	0.1	0	0	0	0	-999	0	0	0	-999	0.9	0.1	0.1	0.1	0.1	0	0	0.1	0.1	0.1	0.1	0.1	0.1	0.1	0.9
Latium	ItLatBA	-1400	83	-999	3.5	35	1.5	1	1	1	0	0	0.1	0	0	0	0.1	0	0	0	0	0.1	0	0.1	0.1	0	0	0	0	-999	0	0	0	-999	0.9	0.1	0.1	0.1	0.1	0	0	0.1	0.1	0.1	0.1	0.1	0.1	0.1	0.9
Latium	ItLatBA	-1300	83	-999	3.5	35	1.5	1	1	1	0	0	0.1	0	0	0	0.1	0	0	0	0	0.1	0	0.1	0.1	0	0	0	0	-999	0	0	0	-999	0.9	0.1	0.1	0.1	0.1	0	0	0.1	0.1	0.1	0.1	0.1	0.1	0.1	0.9
Latium	ItLatBA	-1200	83	-999	3.5	35	1.5	1	1	1	0	0	0.1	0	0	0	0.1	0	0	0	0	0.1	0	0.1	0.1	0	0	0	0	-999	0	0	0	-999	0.9	0.1	0.1	0.1	0.1	0	0	0.1	0.1	0.1	0.1	0.1	0.1	0.1	0.9
Latium	ItLatBA	-1100	83	-999	3.5	200	1.5	1	1	1	0	0	0.1	0	0	0	0.1	0	0	0	0	0.1	0	0.1	0.1	0	0	0	0	-999	0	0	0	-999	0.9	0.1	0.1	0.1	0.1	0	0	0.1	0.1	0.1	0.1	0.1	0.1	0.1	0.9
Latium	ItLatIA	-1000	88	-999	-999	200	2	2	1	1	0	0	0.9	0	0	0	0	0	0.1	0	0	-999	-999	-999	-999	-999	0.1	0	-999	-999	-999	-999	0	-999	1	0.1	0.1	0	0.1	0.1	0.5	0.1	0.1	0.1	0.1	0.1	0.1	0.1	-999
Latium	ItLatIA	-900	88	-999	-999	200	2	2	1	1	0	0	0.9	0	0	0	0	0	0.1	0	0	-999	-999	-999	-999	-999	0.1	0	-999	-999	-999	-999	0	-999	1	0.1	0.1	0	0.1	0.1	0.5	0.1	0.1	0.1	0.1	0.1	0.1	0.1	-999
Latium	ItLatIA	-800	88	-999	-999	200	2	2	1	1	0	0	0.9	0	0	0	0	0	0.1	0	0	-999	-999	-999	-999	-999	0.1	0	-999	-999	-999	-999	0	-999	1	0.1	0.1	0	0.1	0.1	0.5	0.1	0.1	0.1	0.1	0.1	0.1	0.1	-999
Latium	ItRomRg	-700	86	35000	1000	10000	3	4.5	1.5	2.5	0	0	0.9	0	0	0	1	0	0.5	0	0	0.1	0	1	0.9	0.9	1	0	0.5	1	0.9	0	0	-999	1	1	1	-999	1	1	1	1	1	0.9	-999	-999	-999	-999	1
Latium	ItRomRg	-600	86	35000	1000	35625	3	4.5	1.5	2.5	0	0	0.9	0	0	0	1	0	0.5	0	0	0.1	0	1	0.9	0.9	1	0	0.5	1	0.9	0	0	-999	1	1	1	-999	1	1	1	1	1	0.9	-999	-999	-999	-999	1
Latium	ItRomER	-500	91	100000	1300	30000	3	6	4	2	0	0	1	0	0	0	1	0	1	0	0.5	0	1	1	1	1	1	0	1	1	1	0	0	-999	1	1	1	0	1	1	1	1	1	1	0.9	0.9	0.9	0.9	1
Latium	ItRomER	-400	91	150000	1300	30000	3	6	4	2	0	0.5	1	0	0	0	1	0	1	0	0.5	0	1	1	1	1	1	0	1	1	1	0	0	-999	1	1	1	0	1	1	1	1	1	1	0.9	0.9	0.9	0.9	1
Latium	ItRomER	-300	91	750000	17500	55000	3	6	4	5	0	0.5	1	0	0	0	1	0	1	0	0.5	0	1	1	1	1	1	0	1	1	1	0	0	-999	1	1	1	0	1	1	1	1	1	1	0.9	0.9	0.9	0.9	1
Latium	ItRomMR	-200	91	3750000	430000	210000	3.5	6	4	5	0	0.5	1	0	0	0	1	0	1	0	0.5	1	1	1	1	1	1	1	1	1	1	0	0	-999	1	1	1	0	1	1	1	1	1	1	1	0.9	0.9	1	1
Latium	ItRomLR	-100	91	30000000	2725000	400000	3.5	7	4	7	0.5	0.5	1	0	0	0.1	1	0	1	0	0	1	1	1	1	1	1	1	1	1	1	0	0	-999	1	1	1	0	1	1	1	1	1	1	1	1	1	1	1
Latium	ItRomPr	0	98	50000000	4500000	1000000	8.5	9	4	7	1	1	1	1	0	0.1	1	0	1	0	1	1	1	1	1	1	1	1	1	1	0.9	1	1	-999	1	1	1	0	1	1	1	1	1	1	1	1	1	1	0.9
Latium	ItRomPr	100	98	55000000	5800000	1100000	8.5	9	4	7	1	1	1	1	0	0.1	1	0	1	0	1	1	1	1	1	1	1	1	1	1	0.9	1	1	-999	1	1	1	0	1	1	1	1	1	1	1	1	1	1	0.9
Latium	ItRomPr	200	98	62500000	5000000	1000000	8.5	9	4	7	1	1	1	1	0	0.1	1	0	1	0	1	1	1	1	1	1	1	1	1	1	0.9	1	1	-999	1	1	1	0	1	1	1	1	1	1	1	1	1	1	0.9
Latium	TrRomDm	300	91	-999	4250000	800000	8.5	7	5	7	1	1	1	1	0	0.1	1	1	1	1	1	1	1	1	1	1	1	1	1	1	0.9	1	1	-999	1	1	1	0	1	1	1	1	1	1	1	1	0.9	1	1
Latium	ItRomWe	400	85	-999	2000000	500000	8	8.5	8	6	1	1	1	1	0	0.5	1	1	1	1	1	-999	1	1	1	1	1	1	1	1	1	1	0.9	-999	1	1	1	0	1	1	1	1	1	1	1	1	1	1	1
Latium	ItOstrg	500	96	5500000	635000	150000	6	5	5	6	0	0.9	1	1	0.1	0.1	1	1	1	1	1	1	1	1	1	1	0.9	0.9	0.9	1	1	1	1	-999	1	1	1	0	1	1	1	1	1	1	1	1	1	0.9	1
Latium	ItRav**	600	93	1000000	50000	30000	5.5	4.5	5	6	0	0.1	1	1	0.1	0.1	1	1	1	1	1	1	0.9	1	1	1	1	0.9	1	1	1	0.1	0.1	-999	1	1	1	0	1	1	1	1	1	1	0.9	0.9	1	0.9	1
Latium	ItRav**	700	93	1250000	50000	112500	5.5	4.5	5	6	0	0.1	1	1	0.1	0.1	1	1	1	1	1	1	0.9	1	1	1	1	0.9	1	1	1	0.1	0.1	-999	1	1	1	0	1	1	1	1	1	1	0.9	0.9	1	0.9	1
Latium	ItStPet	800	93	886500	50000	85000	6	5	5	5	0.1	0	1	1	0	-999	1	0.9	1	1	1	1	1	1	1	1	1	-999	1	1	1	0	0	-999	1	1	1	0	1	1	1	1	1	1	0.9	0.9	0.9	0.9	1
Latium	ItStPet	900	93	917500	50000	40000	6	5	5	5	0.1	0	1	1	0	-999	1	0.9	1	1	1	1	1	1	1	1	1	-999	1	1	1	0	0	-999	1	1	1	0	1	1	1	1	1	1	0.9	0.9	0.9	0.9	1
Latium	ItPapEM	1000	92	775000	14000	35000	6	6	6	5	1	1	1	1	0	1	1	1	1	1	1	0.9	1	1	0.9	1	1	0	1	0.9	1	0	0	0.9	0	1	1	0	1	1	1	1	1	1	1	1	1	1	1
Latium	ItPapEM	1100	93	707500	6000	35000	6	6	6	5	1	1	1	1	0	1	1	1	1	1	1	0.9	1	1	0.9	1	1	0	1	0.9	1	0	0	0.9	0	1	1	0	1	1	1	1	1	1	1	1	1	1	1
Latium	ItPapHM	1200	91	900000	44000	35000	5.5	5	6	4	1	1	1	1	0	-999	1	1	1	1	1	1	0.9	0.9	0.9	1	1	0	1	1	1	0	0	0.9	1	1	1	0	1	1	1	1	1	1	1	1	1	1	1
Latium	ItPapHM	1300	91	900000	44000	35000	5.5	5	6	4	1	1	1	1	0	-999	1	1	1	1	1	1	0.9	0.9	0.9	1	1	0	1	1	1	0	0	0.9	1	1	1	0	1	1	1	1	1	1	1	1	1	1	1
Latium	ItPapRn	1400	95	600000	44000	29000	5	5	5	4.5	1	1	1	1	0	1	1	1	1	1	1	1	0.9	1	0.9	1	1	0	1	1	1	0	0	0.9	0	1	1	0	1	1	1	1	1	1	1	1	1	1	1
Latium	ItPapRn	1500	95	1600000	44000	55000	5	5	5	4.5	1	1	1	1	0	1	1	1	1	1	1	1	0.9	1	0.9	1	1	0	1	1	1	0	0	0.9	0	1	1	0	1	1	1	1	1	1	1	1	1	1	1
Latium	ItPapM1	1600	95	1600000	44000	116695	4.5	5	6	4	1	1	1	1	0	0.1	1	1	1	1	1	1	1	1	1	1	1	1	1	1	1	1	0	1	1	1	1	0	1	1	1	1	1	1	1	1	1	1	1
Latium	ItPapM2	1700	93	1900000	44000	118000	6	5	6	4	1	1	1	1	0	0.1	1	1	1	1	1	1	1	1	1	1	1	1	1	1	1	0	0	0.9	1	1	1	0	1	1	1	1	1	1	1	1	1	1	1
Latium	ItPapM2	1800	93	2300000	44000	155500	6	5	6	4	1	1	1	1	0	0.1	1	1	1	1	1	1	1	1	1	1	1	1	1	1	1	0	0	0.9	1	1	1	0	1	1	1	1	1	1	1	1	1	1	1
Paris Basin	FrBeakr	-3200	93	1000	-999	1000	1	-999	-999	1.5	-999	-999	-999	-999	-999	-999	-999	-999	-999	-999	-999	0.9	-999	-999	-999	0.9	-999	-999	-999	1	-999	-999	-999	-999	-999	-999	-999	-999	-999	-999	-999	-999	-999	-999	-999	-999	-999	-999	0.9
Paris Basin	FrBeakr	-3100	93	1000	-999	1000	1	-999	-999	1.5	-999	-999	-999	-999	-999	-999	-999	-999	-999	-999	-999	0.9	-999	-999	-999	0.9	-999	-999	-999	1	-999	-999	-999	-999	-999	-999	-999	-999	-999	-999	-999	-999	-999	-999	-999	-999	-999	-999	0.9
Paris Basin	FrBeakr	-3000	93	1000	-999	1000	1	-999	-999	1.5	-999	-999	-999	-999	-999	-999	-999	-999	-999	-999	-999	0.9	-999	-999	-999	0.9	-999	-999	-999	1	-999	-999	-999	-999	-999	-999	-999	-999	-999	-999	-999	-999	-999	-999	-999	-999	-999	-999	0.9
Paris Basin	FrBeakr	-2900	93	1000	-999	1000	1	-999	-999	1.5	-999	-999	-999	-999	-999	-999	-999	-999	-999	-999	-999	0.9	-999	-999	-999	0.9	-999	-999	-999	1	-999	-999	-999	-999	-999	-999	-999	-999	-999	-999	-999	-999	-999	-999	-999	-999	-999	-999	0.9
Paris Basin	FrBeakr	-2800	93	1000	-999	1000	1	-999	-999	1.5	-999	-999	-999	-999	-999	-999	-999	-999	-999	-999	-999	0.9	-999	-999	-999	0.9	-999	-999	-999	1	-999	-999	-999	-999	-999	-999	-999	-999	-999	-999	-999	-999	-999	-999	-999	-999	-999	-999	0.9
Paris Basin	FrBeakr	-2700	93	1000	-999	1000	1	-999	-999	1.5	-999	-999	-999	-999	-999	-999	-999	-999	-999	-999	-999	0.9	-999	-999	-999	0.9	-999	-999	-999	1	-999	-999	-999	-999	-999	-999	-999	-999	-999	-999	-999	-999	-999	-999	-999	-999	-999	-999	0.9
Paris Basin	FrBeakr	-2600	93	1000	-999	1000	1	-999	-999	1.5	-999	-999	-999	-999	-999	-999	-999	-999	-999	-999	-999	0.9	-999	-999	-999	0.9	-999	-999	-999	1	-999	-999	-999	-999	-999	-999	-999	-999	-999	-999	-999	-999	-999	-999	-999	-999	-999	-999	0.9
Paris Basin	FrBeakr	-2500	93	1000	-999	1000	1	-999	-999	1.5	-999	-999	-999	-999	-999	-999	-999	-999	-999	-999	-999	0.9	-999	-999	-999	0.9	-999	-999	-999	1	-999	-999	-999	-999	-999	-999	-999	-999	-999	-999	-999	-999	-999	-999	-999	-999	-999	-999	0.9
Paris Basin	FrBeakr	-2400	93	1000	-999	1000	1	-999	-999	1.5	-999	-999	-999	-999	-999	-999	-999	-999	-999	-999	-999	0.9	-999	-999	-999	0.9	-999	-999	-999	1	-999	-999	-999	-999	-999	-999	-999	-999	-999	-999	-999	-999	-999	-999	-999	-999	-999	-999	0.9
Paris Basin	FrBeakr	-2300	93	1000	-999	1000	1	-999	-999	1.5	-999	-999	-999	-999	-999	-999	-999	-999	-999	-999	-999	0.9	-999	-999	-999	0.9	-999	-999	-999	1	-999	-999	-999	-999	-999	-999	-999	-999	-999	-999	-999	-999	-999	-999	-999	-999	-999	-999	0.9
Paris Basin	FrAtlBA	-2200	95	1500	-999	1500	1.5	-999	-999	1.5	-999	-999	-999	-999	-999	-999	-999	-999	-999	-999	-999	0.9	-999	-999	-999	0.9	-999	-999	-999	1	-999	-999	-999	-999	-999	-999	-999	-999	-999	-999	-999	-999	-999	-999	-999	-999	-999	-999	1
Paris Basin	FrAtlBA	-2100	95	1500	-999	1500	1.5	-999	-999	1.5	-999	-999	-999	-999	-999	-999	-999	-999	-999	-999	-999	0.9	-999	-999	-999	0.9	-999	-999	-999	1	-999	-999	-999	-999	-999	-999	-999	-999	-999	-999	-999	-999	-999	-999	-999	-999	-999	-999	1
Paris Basin	FrAtlBA	-2000	95	1500	-999	1500	1.5	-999	-999	1.5	-999	-999	-999	-999	-999	-999	-999	-999	-999	-999	-999	0.9	-999	-999	-999	0.9	-999	-999	-999	1	-999	-999	-999	-999	-999	-999	-999	-999	-999	-999	-999	-999	-999	-999	-999	-999	-999	-999	1
Paris Basin	FrAtlBA	-1900	95	1500	-999	1500	1.5	-999	-999	1.5	-999	-999	-999	-999	-999	-999	-999	-999	-999	-999	-999	0.9	-999	-999	-999	0.9	-999	-999	-999	1	-999	-999	-999	-999	-999	-999	-999	-999	-999	-999	-999	-999	-999	-999	-999	-999	-999	-999	1
Paris Basin	FrAtlBA	-1800	95	1500	-999	1500	1.5	-999	-999	1.5	-999	-999	-999	-999	-999	-999	-999	-999	-999	-999	-999	0.9	-999	-999	-999	0.9	-999	-999	-999	1	-999	-999	-999	-999	-999	-999	-999	-999	-999	-999	-999	-999	-999	-999	-999	-999	-999	-999	1
Paris Basin	FrAtlBA	-1700	95	1500	-999	1500	1.5	-999	-999	1.5	-999	-999	-999	-999	-999	-999	-999	-999	-999	-999	-999	0.9	-999	-999	-999	0.9	-999	-999	-999	1	-999	-999	-999	-999	-999	-999	-999	-999	-999	-999	-999	-999	-999	-999	-999	-999	-999	-999	1
Paris Basin	FrAtlBA	-1600	95	1500	-999	1500	1.5	-999	-999	1.5	-999	-999	-999	-999	-999	-999	-999	-999	-999	-999	-999	0.9	-999	-999	-999	0.9	-999	-999	-999	1	-999	-999	-999	-999	-999	-999	-999	-999	-999	-999	-999	-999	-999	-999	-999	-999	-999	-999	1
Paris Basin	FrAtlBA	-1500	95	1500	-999	1500	1.5	-999	-999	1.5	-999	-999	-999	-999	-999	-999	-999	-999	-999	-999	-999	0.9	-999	-999	-999	0.9	-999	-999	-999	1	-999	-999	-999	-999	-999	-999	-999	-999	-999	-999	-999	-999	-999	-999	-999	-999	-999	-999	1
Paris Basin	FrAtlBA	-1400	95	1500	-999	1500	1.5	-999	-999	1.5	-999	-999	-999	-999	-999	-999	-999	-999	-999	-999	-999	0.9	-999	-999	-999	0.9	-999	-999	-999	1	-999	-999	-999	-999	-999	-999	-999	-999	-999	-999	-999	-999	-999	-999	-999	-999	-999	-999	1
Paris Basin	FrAtlBA	-1300	95	1500	-999	1500	1.5	-999	-999	1.5	-999	-999	-999	-999	-999	-999	-999	-999	-999	-999	-999	0.9	-999	-999	-999	0.9	-999	-999	-999	1	-999	-999	-999	-999	-999	-999	-999	-999	-999	-999	-999	-999	-999	-999	-999	-999	-999	-999	1
Paris Basin	FrAtlBA	-1200	95	1500	-999	1500	1.5	-999	-999	1.5	-999	-999	-999	-999	-999	-999	-999	-999	-999	-999	-999	0.9	-999	-999	-999	0.9	-999	-999	-999	1	-999	-999	-999	-999	-999	-999	-999	-999	-999	-999	-999	-999	-999	-999	-999	-999	-999	-999	1
Paris Basin	FrAtlBA	-1100	95	1500	-999	1500	1.5	-999	-999	1.5	-999	-999	-999	-999	-999	-999	-999	-999	-999	-999	-999	0.9	-999	-999	-999	0.9	-999	-999	-999	1	-999	-999	-999	-999	-999	-999	-999	-999	-999	-999	-999	-999	-999	-999	-999	-999	-999	-999	1
Paris Basin	FrHallA	-1000	94	550	1000	100	1.5	1	1	1.5	0.1	0.1	0.1	0.1	-999	-999	-999	-999	-999	-999	-999	-999	-999	-999	-999	-999	-999	-999	-999	-999	-999	-999	-999	-999	-999	-999	-999	-999	-999	-999	-999	-999	-999	-999	-999	-999	-999	-999	0.9
Paris Basin	FrHallB	-900	93	-999	1750	375	2.5	2	1	2.5	-999	0.1	0.1	0.1	-999	-999	-999	-999	-999	-999	-999	-999	-999	-999	-999	-999	-999	-999	-999	1	-999	-999	-999	-999	-999	-999	-999	-999	-999	-999	-999	-999	-999	-999	-999	-999	-999	-999	1
Paris Basin	FrHallB	-800	93	-999	1750	750	2.5	2	1	2.5	-999	0.1	0.1	0.1	-999	-999	-999	-999	-999	-999	-999	-999	-999	-999	-999	-999	-999	-999	-999	1	-999	-999	-999	-999	-999	-999	-999	-999	-999	-999	-999	-999	-999	-999	-999	-999	-999	-999	1
Paris Basin	FrHallC	-700	94	4000	2750	4000	3.5	2	1	2.5	0.1	0.1	0.1	0.1	-999	-999	-999	-999	-999	-999	-999	-999	-999	-999	0.9	-999	-999	-999	-999	1	-999	-999	-999	-999	-999	-999	-999	-999	-999	-999	-999	-999	-999	-999	-999	-999	-999	-999	1
Paris Basin	FrHallD	-600	95	-999	7500	5000	3.5	2	1	2.5	0.1	0.1	-999	0.1	0.1	0.1	0.1	-999	-999	-999	-999	-999	-999	0.9	0.9	-999	-999	-999	-999	1	-999	-999	-999	-999	-999	-999	-999	-999	-999	-999	-999	-999	-999	-999	-999	-999	-999	-999	0.9
Paris Basin	FrHallD	-500	95	-999	7500	5000	3.5	2	1	2.5	0.1	0.1	-999	0.1	0.1	0.1	0.1	-999	-999	-999	-999	-999	-999	0.9	0.9	-999	-999	-999	-999	1	-999	-999	-999	-999	-999	-999	-999	-999	-999	-999	-999	-999	-999	-999	-999	-999	-999	-999	0.9
Paris Basin	FrTeneA	-400	93	-999	1250	6000	3	3	-999	2.5	-999	-999	-999	-999	-999	-999	-999	-999	0.1	-999	-999	-999	-999	0.9	-999	1	-999	-999	0.9	-999	-999	-999	-999	-999	-999	0.1	0.1	0.1	0.1	-999	0.1	0.1	0.1	0.1	0.1	0.1	0.1	0.1	1
Paris Basin	FrTeneB	-300	93	75000	1250	50	3	4	-999	3	-999	-999	0.9	-999	-999	-999	0.9	-999	0.1	0.1	-999	-999	-999	0.9	-999	0.9	1	0.1	0.9	0.9	0.9	-999	-999	-999	-999	0.9	0.9	-999	0.9	-999	0.1	0.1	0.1	0.1	0.1	0.1	0.1	0.1	1
Paris Basin	FrTeneB	-200	92	75000	1250	2250	3	4	-999	3	-999	-999	0.9	-999	-999	-999	0.9	-999	0.1	0.1	-999	-999	-999	0.9	-999	0.9	1	0.1	0.9	0.9	0.9	-999	-999	-999	-999	0.9	0.9	-999	0.9	-999	0.1	0.1	0.1	0.1	0.1	0.1	0.1	0.1	1
Paris Basin	FrTeneC	-100	93	75000	15000	9000	3.5	4	2.5	3	-999	-999	0.9	-999	-999	-999	1	-999	0.1	0.1	-999	-999	0.1	0.9	1	1	1	-999	1	1	0.9	-999	-999	-999	-999	0.9	0.9	-999	0.9	-999	0.1	0.1	0.1	0.1	0.1	0.1	0.1	0.1	1
Paris Basin	ItRomPr	0	96	-999	-999	-999	8.5	9	4	7	1	1	1	1	0	0.1	1	0	1	0	1	1	1	1	1	1	1	1	1	1	0.9	1	1	-999	1	1	1	0	1	1	1	1	1	1	1	1	1	1	0.9
Paris Basin	ItRomPr	100	96	-999	-999	-999	8.5	9	4	7	1	1	1	1	0	0.1	1	0	1	0	1	1	1	1	1	1	1	1	1	1	0.9	1	1	-999	1	1	1	0	1	1	1	1	1	1	1	1	1	1	0.9
Paris Basin	ItRomPr	200	96	-999	-999	-999	8.5	9	4	7	1	1	1	1	0	0.1	1	0	1	0	1	1	1	1	1	1	1	1	1	1	0.9	1	1	-999	1	1	1	0	1	1	1	1	1	1	1	1	1	1	0.9
Paris Basin	TrRomDm	300	91	-999	4250000	800000	8.5	7	5	7	1	1	1	1	0	0.1	1	1	1	1	1	1	1	1	1	1	1	1	1	1	0.9	1	1	-999	1	1	1	0	1	1	1	1	1	1	1	1	0.9	1	1
Paris Basin	TrERom*	400	91	-999	-999	-999	8	9	7	6	1	1	1	1	0	1	1	1	1	1	1	1	1	1	1	1	1	1	1	1	1	1	0	0.9	1	1	1	-999	1	1	1	1	1	1	1	1	1	1	1
Paris Basin	FrMervE	500	94	1500000	250000	25000	4	4	5	4	1	1	0.9	0.1	-999	-999	0.9	1	1	1	0.1	1	0.9	1	1	1	1	1	1	1	-999	-999	-999	-999	-999	1	1	0	1	0.9	-999	-999	1	0.9	1	0.9	-999	-999	1
Paris Basin	FrMervM	600	94	1000000	230000	25000	4.5	4	5	4	0.9	0.9	1	0.1	-999	0	1	1	1	1	-999	0.9	0.9	1	0.9	1	1	1	1	1	-999	-999	-999	-999	-999	1	1	0	1	-999	-999	1	1	0.9	1	0.9	-999	1	1
Paris Basin	FrMervL	700	92	1000000	250000	25000	4.5	4	5	4	0.9	0.9	1	0.1	-999	0	1	1	1	1	0	0.9	0.9	1	0.9	1	1	1	1	1	-999	-999	-999	-999	-999	1	1	0	1	0.9	-999	1	1	0.9	1	0.9	-999	0.9	1
Paris Basin	FrCarlE	800	90	17500000	1100000	25000	4	4.5	6.5	3	0.9	0.9	1	-999	-999	-999	-999	0.1	0	0.9	0.1	0.1	0.9	-999	-999	-999	-999	-999	-999	1	0.9	-999	-999	-999	1	1	1	0	1	0.9	0.9	0.9	1	0.9	1	1	1	1	0.9
Paris Basin	FrCarlL	900	93	4500000	800000	10000	4	4.5	6.5	3	0.9	0.9	1	0.9	0.1	1	1	-999	0	0.1	-999	1	0.9	1	-999	1	1	-999	-999	1	1	0	0	-999	1	1	1	0	1	-999	-999	1	-999	-999	1	1	-999	1	1
Paris Basin	FrCaptE	1000	88	750000	15000	25000	4	5	6.5	4	0.9	0.9	1	0.1	-999	0.1	-999	0.1	0	0.1	0.1	1	1	1	-999	1	1	-999	0	1	1	-999	-999	-999	-999	1	1	0	1	-999	-999	1	-999	1	1	1	-999	1	-999
Paris Basin	FrCaptE	1100	88	750000	15000	25000	4	5.5	6.5	4	0.9	0.9	1	0.1	-999	0.1	-999	0.1	0	0.1	0.1	1	1	1	-999	1	1	-999	0	1	1	-999	-999	-999	-999	1	1	0	1	-999	-999	1	-999	1	1	1	-999	1	-999
Paris Basin	FrCaptL	1200	88	4000000	80000	27500	5	5.5	6.5	5	1	1	1	1	0.9	0.9	1	1	0	1	1	1	1	1	-999	1	1	-999	1	1	1	-999	-999	-999	-999	1	1	0	1	0.9	-999	1	1	1	1	1	-999	1	-999
Paris Basin	FrCaptL	1300	88	17000000	350000	200000	5	5.5	6.5	5	1	0.1	1	1	0.9	0.9	1	1	0	1	1	1	1	1	-999	1	1	-999	1	1	1	-999	-999	-999	-999	1	1	0	1	0.9	-999	1	1	1	1	1	-999	1	-999
Paris Basin	FrValoE	1400	88	9000000	390000	300000	5	5.5	6.5	5	1	1	1	1	0.9	0.9	1	1	1	1	1	1	1	1	-999	1	1	-999	1	1	1	-999	-999	-999	-999	1	1	0	1	1	1	1	1	-999	1	1	-999	1	-999
Paris Basin	FrValoL	1500	92	11000000	450000	275000	5.5	11	7	6	1	1	1	1	0.9	0	1	1	1	0.9	1	1	-999	-999	-999	1	0.9	-999	1	1	-999	1	0.1	-999	-999	1	1	0	1	1	1	1	1	1	1	1	1	1	-999
Paris Basin	FrBurbE	1600	92	18500000	931000	200000	6	11	7	6	0.5	1	1	1	0.9	0.1	1	1	1	1	1	1	0.9	0.9	-999	1	-999	1	1	1	1	1	0	-999	1	1	1	0	1	1	1	1	1	1	1	1	1	1	-999
Paris Basin	FrBurbL	1700	91	21800000	2250000	530000	6	13	6.5	6	1	1	1	1	0.9	-999	1	1	1	1	1	-999	1	0.9	1	1	1	1	1	1	1	1	1	-999	-999	1	1	0	1	1	1	1	1	1	1	1	1	1	-999
Iceland	IsCommw	1000	93	-999	103000	250	4	2	1	1	0	0.1	0	0	-999	-999	0	0	1	0	0	0	0	0	0	0	0	0	0	0	0	0	0	-999	1	0	1	-999	1	0	0.1	0	0	0	0	0	0	0	1
Iceland	IsCommw	1100	94	30000	103000	250	4	2	2	2	0	0.1	1	0	-999	-999	0	0	1	0	0	0	0	0	0	0	0	0	0	0	0	0	0	-999	1	0	1	-999	1	1	1	1	0.9	0	0	0	0	0	1
Iceland	IsCommw	1200	94	40000	103000	250	4	2	2	2	0	0.1	1	0	-999	-999	0	0	1	0	0	0	0	0	0	0	0	0	0	0	0	0	0	-999	1	1	1	-999	1	1	1	1	1	0.9	1	1	1	1	1
Iceland	NorKing	1300	96	70000	103000	250	5	3	4	3	1	1	1	1	0	0	0	0.1	1	1	0	0	0	0	0.1	0	0	0	0.1	0	0	0	0	-999	1	1	1	-999	1	1	1	1	1	0.9	1	1	1	1	1
Crete	GrCrNeo	-7000	66	-999	-999	52.5	1	-999	1	1.5	0	0	0	0	0	0	0	0	0	0	0	-999	-999	0	0	-999	-999	0	1	-999	0	0	0	-999	-999	0	0	-999	0	0	0	0	0	0	0	0	0	0	-999
Crete	GrCrNeo	-6900	66	-999	-999	52.5	1	-999	1	1.5	0	0	0	0	0	0	0	0	0	0	0	-999	-999	0	0	-999	-999	0	1	-999	0	0	0	-999	-999	0	0	-999	0	0	0	0	0	0	0	0	0	0	-999
Crete	GrCrNeo	-6800	66	-999	-999	52.5	1	-999	1	1.5	0	0	0	0	0	0	0	0	0	0	0	-999	-999	0	0	-999	-999	0	1	-999	0	0	0	-999	-999	0	0	-999	0	0	0	0	0	0	0	0	0	0	-999
Crete	GrCrNeo	-6700	66	-999	-999	52.5	1	-999	1	1.5	0	0	0	0	0	0	0	0	0	0	0	-999	-999	0	0	-999	-999	0	1	-999	0	0	0	-999	-999	0	0	-999	0	0	0	0	0	0	0	0	0	0	-999
Crete	GrCrNeo	-6600	66	-999	-999	52.5	1	-999	1	1.5	0	0	0	0	0	0	0	0	0	0	0	-999	-999	0	0	-999	-999	0	1	-999	0	0	0	-999	-999	0	0	-999	0	0	0	0	0	0	0	0	0	0	-999
Crete	GrCrNeo	-6500	66	-999	-999	52.5	1	-999	1	1.5	0	0	0	0	0	0	0	0	0	0	0	-999	-999	0	0	-999	-999	0	1	-999	0	0	0	-999	-999	0	0	-999	0	0	0	0	0	0	0	0	0	0	-999
Crete	GrCrNeo	-6400	66	-999	-999	52.5	1	-999	1	1.5	0	0	0	0	0	0	0	0	0	0	0	-999	-999	0	0	-999	-999	0	1	-999	0	0	0	-999	-999	0	0	-999	0	0	0	0	0	0	0	0	0	0	-999
Crete	GrCrNeo	-6300	66	-999	-999	52.5	1	-999	1	1.5	0	0	0	0	0	0	0	0	0	0	0	-999	-999	0	0	-999	-999	0	1	-999	0	0	0	-999	-999	0	0	-999	0	0	0	0	0	0	0	0	0	0	-999
Crete	GrCrNeo	-6200	66	-999	-999	52.5	1	-999	1	1.5	0	0	0	0	0	0	0	0	0	0	0	-999	-999	0	0	-999	-999	0	1	-999	0	0	0	-999	-999	0	0	-999	0	0	0	0	0	0	0	0	0	0	-999
Crete	GrCrNeo	-6100	66	-999	-999	52.5	1	-999	1	1.5	0	0	0	0	0	0	0	0	0	0	0	-999	-999	0	0	-999	-999	0	1	-999	0	0	0	-999	-999	0	0	-999	0	0	0	0	0	0	0	0	0	0	-999
Crete	GrCrNeo	-6000	66	-999	-999	52.5	1	-999	1	1.5	0	0	0	0	0	0	0	0	0	0	0	-999	-999	0	0	-999	-999	0	1	-999	0	0	0	-999	-999	0	0	-999	0	0	0	0	0	0	0	0	0	0	-999
Crete	GrCrNeo	-5900	66	-999	-999	52.5	1	-999	1	1.5	0	0	0	0	0	0	0	0	0	0	0	-999	-999	0	0	-999	-999	0	1	-999	0	0	0	-999	-999	0	0	-999	0	0	0	0	0	0	0	0	0	0	-999
Crete	GrCrNeo	-5800	66	-999	-999	132.5	1	-999	1	1.5	0	0	0	0	0	0	0	0	0	0	0	-999	-999	0	0	-999	-999	0	1	-999	0	0	0	-999	-999	0	0	-999	0	0	0	0	0	0	0	0	0	0	-999
Crete	GrCrNeo	-5700	66	-999	-999	132.5	1	-999	1	1.5	0	0	0	0	0	0	0	0	0	0	0	-999	-999	0	0	-999	-999	0	1	-999	0	0	0	-999	-999	0	0	-999	0	0	0	0	0	0	0	0	0	0	-999
Crete	GrCrNeo	-5600	66	-999	-999	132.5	1	-999	1	1.5	0	0	0	0	0	0	0	0	0	0	0	-999	-999	0	0	-999	-999	0	1	-999	0	0	0	-999	-999	0	0	-999	0	0	0	0	0	0	0	0	0	0	-999
Crete	GrCrNeo	-5500	66	-999	-999	132.5	1	-999	1	1.5	0	0	0	0	0	0	0	0	0	0	0	-999	-999	0	0	-999	-999	0	1	-999	0	0	0	-999	-999	0	0	-999	0	0	0	0	0	0	0	0	0	0	-999
Crete	GrCrNeo	-5400	66	-999	-999	132.5	1	-999	1	1.5	0	0	0	0	0	0	0	0	0	0	0	-999	-999	0	0	-999	-999	0	1	-999	0	0	0	-999	-999	0	0	-999	0	0	0	0	0	0	0	0	0	0	-999
Crete	GrCrNeo	-5300	66	-999	-999	132.5	1	-999	1	1.5	0	0	0	0	0	0	0	0	0	0	0	-999	-999	0	0	-999	-999	0	1	-999	0	0	0	-999	-999	0	0	-999	0	0	0	0	0	0	0	0	0	0	-999
Crete	GrCrNeo	-5200	66	-999	-999	280	1	-999	1	1.5	0	0	0	0	0	0	0	0	0	0	0	-999	-999	0	0	-999	-999	0	1	-999	0	0	0	-999	-999	0	0	-999	0	0	0	0	0	0	0	0	0	0	-999
Crete	GrCrNeo	-5100	66	-999	-999	280	1	-999	1	1.5	0	0	0	0	0	0	0	0	0	0	0	-999	-999	0	0	-999	-999	0	1	-999	0	0	0	-999	-999	0	0	-999	0	0	0	0	0	0	0	0	0	0	-999
Crete	GrCrNeo	-5000	66	-999	-999	280	1	-999	1	1.5	0	0	0	0	0	0	0	0	0	0	0	-999	-999	0	0	-999	-999	0	1	-999	0	0	0	-999	-999	0	0	-999	0	0	0	0	0	0	0	0	0	0	-999
Crete	GrCrNeo	-4900	66	-999	-999	280	1	-999	1	1.5	0	0	0	0	0	0	0	0	0	0	0	-999	-999	0	0	-999	-999	0	1	-999	0	0	0	-999	-999	0	0	-999	0	0	0	0	0	0	0	0	0	0	-999
Crete	GrCrNeo	-4800	66	-999	-999	381.5	1	-999	1	1.5	0	0	0	0	0	0	0	0	0	0	0	-999	-999	0	0	-999	-999	0	1	-999	0	0	0	-999	-999	0	0	-999	0	0	0	0	0	0	0	0	0	0	-999
Crete	GrCrNeo	-4700	66	-999	-999	381.5	1	-999	1	1.5	0	0	0	0	0	0	0	0	0	0	0	-999	-999	0	0	-999	-999	0	1	-999	0	0	0	-999	-999	0	0	-999	0	0	0	0	0	0	0	0	0	0	-999
Crete	GrCrNeo	-4600	66	-999	-999	381.5	1	-999	1	1.5	0	0	0	0	0	0	0	0	0	0	0	-999	-999	0	0	-999	-999	0	1	-999	0	0	0	-999	-999	0	0	-999	0	0	0	0	0	0	0	0	0	0	-999
Crete	GrCrNeo	-4500	66	-999	-999	381.5	1	-999	1	1.5	0	0	0	0	0	0	0	0	0	0	0	-999	-999	0	0	-999	-999	0	1	-999	0	0	0	-999	-999	0	0	-999	0	0	0	0	0	0	0	0	0	0	-999
Crete	GrCrNeo	-4400	66	-999	-999	381.5	1	-999	1	1.5	0	0	0	0	0	0	0	0	0	0	0	-999	-999	0	0	-999	-999	0	1	-999	0	0	0	-999	-999	0	0	-999	0	0	0	0	0	0	0	0	0	0	-999
Crete	GrCrNeo	-4300	66	-999	-999	381.5	1	-999	1	1.5	0	0	0	0	0	0	0	0	0	0	0	-999	-999	0	0	-999	-999	0	1	-999	0	0	0	-999	-999	0	0	-999	0	0	0	0	0	0	0	0	0	0	-999
Crete	GrCrNeo	-4200	66	-999	-999	381.5	1	-999	1	1.5	0	0	0	0	0	0	0	0	0	0	0	-999	-999	0	0	-999	-999	0	1	-999	0	0	0	-999	-999	0	0	-999	0	0	0	0	0	0	0	0	0	0	-999
Crete	GrCrNeo	-4100	66	-999	-999	381.5	1	-999	1	1.5	0	0	0	0	0	0	0	0	0	0	0	-999	-999	0	0	-999	-999	0	1	-999	0	0	0	-999	-999	0	0	-999	0	0	0	0	0	0	0	0	0	0	-999
Crete	GrCrNeo	-4000	66	-999	-999	381.5	1	-999	1	1.5	0	0	0	0	0	0	0	0	0	0	0	-999	-999	0	0	-999	-999	0	1	-999	0	0	0	-999	-999	0	0	-999	0	0	0	0	0	0	0	0	0	0	-999
Crete	GrCrNeo	-3900	66	-999	-999	381.5	1	-999	1	1.5	0	0	0	0	0	0	0	0	0	0	0	-999	-999	0	0	-999	-999	0	1	-999	0	0	0	-999	-999	0	0	-999	0	0	0	0	0	0	0	0	0	0	-999
Crete	GrCrNeo	-3800	66	-999	-999	381.5	1	-999	1	1.5	0	0	0	0	0	0	0	0	0	0	0	-999	-999	0	0	-999	-999	0	1	-999	0	0	0	-999	-999	0	0	-999	0	0	0	0	0	0	0	0	0	0	-999
Crete	GrCrNeo	-3700	66	-999	-999	381.5	1	-999	1	1.5	0	0	0	0	0	0	0	0	0	0	0	-999	-999	0	0	-999	-999	0	1	-999	0	0	0	-999	-999	0	0	-999	0	0	0	0	0	0	0	0	0	0	-999
Crete	GrCrNeo	-3600	66	-999	-999	381.5	1	-999	1	1.5	0	0	0	0	0	0	0	0	0	0	0	-999	-999	0	0	-999	-999	0	1	-999	0	0	0	-999	-999	0	0	-999	0	0	0	0	0	0	0	0	0	0	-999
Crete	GrCrNeo	-3500	66	-999	-999	381.5	1	-999	1	1.5	0	0	0	0	0	0	0	0	0	0	0	-999	-999	0	0	-999	-999	0	1	-999	0	0	0	-999	-999	0	0	-999	0	0	0	0	0	0	0	0	0	0	-999
Crete	GrCrNeo	-3400	66	-999	-999	381.5	1	-999	1	1.5	0	0	0	0	0	0	0	0	0	0	0	-999	-999	0	0	-999	-999	0	1	-999	0	0	0	-999	-999	0	0	-999	0	0	0	0	0	0	0	0	0	0	-999
Crete	GrCrNeo	-3300	66	-999	-999	381.5	1	-999	1	1.5	0	0	0	0	0	0	0	0	0	0	0	-999	-999	0	0	-999	-999	0	1	-999	0	0	0	-999	-999	0	0	-999	0	0	0	0	0	0	0	0	0	0	-999
Crete	GrCrNeo	-3200	66	-999	-999	381.5	1	-999	1	1.5	0	0	0	0	0	0	0	0	0	0	0	-999	-999	0	0	-999	-999	0	1	-999	0	0	0	-999	-999	0	0	-999	0	0	0	0	0	0	0	0	0	0	-999
Crete	GrCrNeo	-3100	66	-999	-999	381.5	1	-999	1	1.5	0	0	0	0	0	0	0	0	0	0	0	-999	-999	0	0	-999	-999	0	1	-999	0	0	0	-999	-999	0	0	-999	0	0	0	0	0	0	0	0	0	0	-999
Crete	GrCrPre	-3000	75	-999	-999	6850	1.5	-999	1	1.5	-999	-999	-999	-999	0	0	-999	0	0	0	0	-999	0	0	0	-999	-999	0	1	1	0	0	0	-999	-999	0	0	-999	0	0	0	0	0	0	0	0	0	0	0.9
Crete	GrCrPre	-2900	75	-999	-999	6850	1.5	-999	1	1.5	-999	-999	-999	-999	0	0	-999	0	0	0	0	-999	0	0	0	-999	-999	0	1	1	0	0	0	-999	-999	0	0	-999	0	0	0	0	0	0	0	0	0	0	0.9
Crete	GrCrPre	-2800	75	-999	-999	6850	1.5	-999	1	1.5	-999	-999	-999	-999	0	0	-999	0	0	0	0	-999	0	0	0	-999	-999	0	1	1	0	0	0	-999	-999	0	0	-999	0	0	0	0	0	0	0	0	0	0	0.9
Crete	GrCrPre	-2700	75	-999	-999	6850	1.5	-999	1	1.5	-999	-999	-999	-999	0	0	-999	0	0	0	0	-999	0	0	0	-999	-999	0	1	1	0	0	0	-999	-999	0	0	-999	0	0	0	0	0	0	0	0	0	0	0.9
Crete	GrCrPre	-2600	75	-999	-999	6850	1.5	-999	1	1.5	-999	-999	-999	-999	0	0	-999	0	0	0	0	-999	0	0	0	-999	-999	0	1	1	0	0	0	-999	-999	0	0	-999	0	0	0	0	0	0	0	0	0	0	0.9
Crete	GrCrPre	-2500	75	-999	-999	6850	1.5	-999	1	1.5	-999	-999	-999	-999	0	0	-999	0	0	0	0	-999	0	0	0	-999	-999	0	1	1	0	0	0	-999	-999	0	0	-999	0	0	0	0	0	0	0	0	0	0	0.9
Crete	GrCrPre	-2400	76	-999	-999	6850	1.5	-999	1	1.5	-999	-999	-999	-999	0	0	0.9	0	0	0	0	-999	0	0	0	-999	-999	0	1	1	0	0	0	-999	-999	0	0	-999	0	0	0	0	0	0	0	0	0	0	0.9
Crete	GrCrPre	-2300	76	-999	-999	6850	1.5	-999	1	1.5	-999	-999	-999	-999	0	0	0.9	0	0	0	0	-999	0	0	0	-999	-999	0	1	1	0	0	0	-999	-999	0	0	-999	0	0	0	0	0	0	0	0	0	0	0.9
Crete	GrCrPre	-2200	76	-999	-999	6850	1.5	-999	1	1.5	-999	-999	-999	-999	0	0	0.9	0	0	0	0	-999	0	0	0	-999	-999	0	1	1	0	0	0	-999	-999	0	0	-999	0	0	0	0	0	0	0	0	0	0	0.9
Crete	GrCrPre	-2100	76	-999	-999	6850	1.5	-999	1	2	-999	-999	-999	-999	0	0	0.9	0	0	0	0	-999	0	0	0	-999	-999	0	1	1	0	0	0	-999	-999	0	0	-999	0	0	0	0	0	0	0	0	0	0	0.9
Crete	GrCrPre	-2000	76	-999	-999	6850	1.5	-999	1	2	-999	-999	-999	-999	0	0	0.9	0	0	0	0	-999	0	0	0	-999	-999	0	1	1	0	0	0	-999	-999	0	0	-999	0	0	0	0	0	0	0	0	0	0	0.9
Crete	GrCrOPa	-1900	69	-999	-999	17100	2.5	-999	-999	3.5	-999	-999	-999	1	-999	-999	1	0	0	0	0	-999	0	0.9	-999	-999	-999	0	1	1	0	0	0	-999	-999	1	1	-999	1	1	-999	-999	-999	0	0	0	0	0	0.9
Crete	GrCrOPa	-1800	69	-999	-999	17100	2.5	-999	-999	3.5	-999	-999	-999	1	-999	-999	1	0	0	0	0	-999	0	0.9	-999	-999	-999	0	1	1	0	0	0	-999	-999	1	1	-999	1	1	-999	-999	-999	0	0	0	0	0	0.9
Crete	GrCrNPa	-1700	71	-999	-999	27500	5	-999	-999	3.5	-999	-999	1	1	-999	-999	1	0	0	0	0	1	-999	0.9	-999	1	1	0	1	1	0	0	0	-999	-999	1	1	-999	1	1	-999	-999	-999	0	0	0	0	0	0.9
Crete	GrCrNPa	-1600	71	-999	-999	27500	5	-999	-999	3.5	-999	-999	1	1	-999	-999	1	0	0	0	0	1	-999	0.9	-999	1	1	0	1	1	0	0	0	-999	-999	1	1	-999	1	1	-999	-999	-999	0	0	0	0	0	0.9
Crete	GrCrNPa	-1500	71	-999	-999	27500	5	-999	-999	3.5	-999	-999	1	1	-999	-999	1	0	0	0	0	1	-999	0.9	-999	1	1	0	1	1	0	0	0	-999	-999	1	1	-999	1	1	-999	-999	-999	0	0	0	0	0	0.9
Crete	GrCrMPa	-1400	75	65000	5000	10000	5	5	3	3.5	1	-999	1	1	-999	-999	1	0	0	0	0	-999	0	0.9	1	1	1	0	1	1	0	0	0	-999	-999	1	1	-999	1	1	1	0	0	0	0	0	0	0	0.9
Crete	GrCrPPa	-1300	75	-999	-999	1000	4	-999	-999	4	1	-999	1	1	-999	-999	1	0	0	0	0	-999	0	0.9	1	1	1	0	1	1	0	0	0	-999	1	1	1	-999	1	1	1	0	0	0	0	0	0	0	1
Crete	GrCrFPa	-1200	67	-999	-999	1000	-999	-999	-999	1	-999	-999	-999	-999	-999	-999	-999	0	0	0	0	-999	0	-999	-999	1	1	0	1	1	0	0	0	-999	-999	0	0.1	-999	-999	0	0	0	0	0	0	0	0	0	1
Crete	GrCrFPa	-1100	67	-999	-999	1000	-999	-999	-999	1	-999	-999	-999	-999	-999	-999	-999	0	0	0	0	-999	0	-999	-999	1	1	0	1	1	0	0	0	-999	-999	0	0.1	-999	-999	0	0	0	0	0	0	0	0	0	1
Crete	GrCrGeo	-1000	77	-999	-999	6000	-999	-999	-999	2	-999	-999	-999	-999	-999	-999	-999	-999	-999	-999	0	1	1	-999	-999	1	1	-999	1	1	0	0	0	-999	1	1	1	-999	1	-999	-999	0	0	0	0	0	0	0	1
Crete	GrCrGeo	-900	77	-999	-999	6000	-999	-999	-999	2	-999	-999	-999	-999	-999	-999	-999	-999	-999	-999	0	1	1	-999	-999	1	1	-999	1	1	0	0	0	-999	1	1	1	-999	1	-999	-999	0	0	0	0	0	0	0	1
Crete	GrCrGeo	-800	77	-999	-999	6000	-999	-999	-999	2	-999	-999	-999	-999	-999	-999	-999	-999	-999	-999	0	1	1	-999	-999	1	1	-999	1	1	0	0	0	-999	1	1	1	-999	1	-999	-999	0	0	0	0	0	0	0	1
Crete	GrCrArc	-700	85	-999	167	4000	5	5	5	3	1	1	1	1	-999	-999	1	1	1	1	0	1	1	1	-999	1	1	0	1	1	0	0	0	-999	1	1	1	-999	1	1	1	1	0	0	0	0	0	0	1
Crete	GrCrArc	-600	85	-999	167	4000	5	5	5	3	1	1	1	1	-999	-999	1	1	1	1	0	1	1	1	-999	1	1	0	1	1	0	0	0	-999	1	1	1	-999	1	1	1	1	0	0	0	0	0	0	1
Crete	GrCrCls	-500	82	17500	225	4000	5	5	5	3	1	1	1	1	-999	-999	1	1	1	1	0	1	0	1	-999	1	1	0	1	1	0	0	0	-999	1	1	1	-999	1	1	1	1	1	1	1	1	1	0	1
Crete	GrCrCls	-400	82	17500	225	4000	5	5	5	3	1	1	1	1	-999	-999	1	1	1	1	0	1	0	1	-999	1	1	0	1	1	0	0	0	-999	1	1	1	-999	1	1	1	1	1	1	1	1	1	0	1
Crete	GrCrHel	-300	80	17500	225	24000	5	5	5	3	1	1	1	1	-999	-999	1	1	1	1	0	1	1	1	0	1	1	0	1	1	0	0	0	-999	1	1	1	-999	1	1	1	1	1	0.9	1	1	1	1	1
Crete	GrCrHel	-200	80	17500	225	24000	5	5	5	3	1	1	1	1	-999	-999	1	1	1	1	0	1	1	1	0	1	1	0	1	1	0	0	0	-999	1	1	1	-999	1	1	1	1	1	0.9	1	1	1	1	1
Crete	GrCrHel	-100	80	17500	225	24000	5	5	5	3	1	1	1	1	-999	-999	1	1	1	1	0	1	1	1	0	1	1	0	1	1	0	0	0	-999	1	1	1	-999	1	1	1	1	1	0.9	1	1	1	1	1
Crete	ItRomPr	0	96	-999	-999	-999	8.5	9	4	7	1	1	1	1	0	0.1	1	0	1	0	1	1	1	1	1	1	1	1	1	1	0.9	1	1	-999	1	1	1	0	1	1	1	1	1	1	1	1	1	1	0.9
Crete	ItRomPr	100	96	-999	-999	-999	8.5	9	4	7	1	1	1	1	0	0.1	1	0	1	0	1	1	1	1	1	1	1	1	1	1	0.9	1	1	-999	1	1	1	0	1	1	1	1	1	1	1	1	1	1	0.9
Crete	ItRomPr	200	96	-999	-999	-999	8.5	9	4	7	1	1	1	1	0	0.1	1	0	1	0	1	1	1	1	1	1	1	1	1	1	0.9	1	1	-999	1	1	1	0	1	1	1	1	1	1	1	1	1	1	0.9
Crete	TrRomDm	300	91	-999	4250000	800000	8.5	7	5	7	1	1	1	1	0	0.1	1	1	1	1	1	1	1	1	1	1	1	1	1	1	0.9	1	1	-999	1	1	1	0	1	1	1	1	1	1	1	1	0.9	1	1
Crete	TrERom*	400	91	-999	-999	-999	8	9	7	6	1	1	1	1	0	1	1	1	1	1	1	1	1	1	1	1	1	1	1	1	1	1	0	0.9	1	1	1	-999	1	1	1	1	1	1	1	1	1	1	1
Crete	TrERom*	500	91	-999	-999	-999	8	9	7	6	1	1	1	1	0	1	1	1	1	1	1	1	1	1	1	1	1	1	1	1	1	1	0	0.9	1	1	1	-999	1	1	1	1	1	1	1	1	1	1	1
Crete	TrERom*	600	91	-999	-999	-999	8	9	7	6	1	1	1	1	0	1	1	1	1	1	1	1	1	1	1	1	1	1	1	1	1	1	0	0.9	1	1	1	-999	1	1	1	1	1	1	1	1	1	1	1
Crete	TrByzM1	700	93	-999	-999	-999	8	8	7	6	1	1	1	1	0	1	1	1	1	1	1	0.9	1	1	1	1	1	0.9	1	1	1	1	0	0	1	1	1	0	1	1	1	1	1	1	1	1	1	1	1
Crete	TrByzM1	800	93	-999	-999	-999	8	8	7	6	1	1	1	1	0	1	1	1	1	1	1	0.9	1	1	1	1	1	0.9	1	1	1	1	0	0	1	1	1	0	1	1	1	1	1	1	1	1	1	1	1
Crete	GrCrEmr	900	75	250000	8336	12000	5	3	4	3	1	1	1	1	-999	-999	-999	1	1	1	-999	0.9	0.9	0.9	0.9	1	1	0	1	1	0	0	0	-999	-999	1	1	-999	1	1	1	1	1	1	1	1	1	1	1
Crete	TrByzM2	1000	93	-999	-999	-999	8	8.5	7	6	1	1	1	1	0	1	1	1	1	1	1	1	1	1	1	1	1	1	1	1	1	1	0	0	1	1	1	0	1	1	1	1	1	1	1	1	1	1	1
Crete	TrByzM3	1100	84	5500000	575000	250000	8	9	7	6	1	1	1	1	1	1	1	1	1	1	1	1	1	1	1	1	1	1	1	1	1	1	0	0	1	1	1	0	1	1	1	1	1	1	1	1	1	1	1
Crete	TrByzM3	1200	84	6650000	540000	250000	8	9	7	6	1	1	1	1	1	1	1	1	1	1	1	1	1	1	1	1	1	1	1	1	1	1	0	0	1	1	1	0	1	1	1	1	1	1	1	1	1	1	1
Crete	ItVenR3	1300	48	2250000	-999	170000	5.5	15	5	5	1	1	1	1	0	0.9	0.9	1	1	1	0.9	0.9	0.9	1	1	1	1	1	1	-999	1	1	-999	-999	-999	1	1	-999	-999	1	1	1	1	1	1	1	0.9	1	-999
Crete	ItVenR3	1400	48	2250000	-999	170000	5.5	15	5	5	1	1	1	1	0	0.9	0.9	1	1	1	0.9	0.9	0.9	1	1	1	1	1	1	-999	1	1	-999	-999	-999	1	1	-999	-999	1	1	1	1	1	1	1	0.9	1	-999
Crete	ItVenR3	1500	48	2250000	-999	170000	5.5	15	5	5	1	1	1	1	0	0.9	0.9	1	1	1	0.9	0.9	0.9	1	1	1	1	1	1	-999	1	1	-999	-999	-999	1	1	-999	-999	1	1	1	1	1	1	1	0.9	1	-999
Crete	ItVenR4	1600	46	2250000	-999	170000	5.5	11	5	5	1	0.9	1	1	0	0.9	0.9	1	1	1	0.9	0.9	0.9	1	1	1	1	1	1	-999	-999	-999	-999	-999	-999	1	1	-999	-999	1	1	1	1	1	1	1	0.9	1	-999
Crete	TrOttm4	1700	91	24000000	-999	-999	9.5	9	4	6	1	1	1	1	1	1	1	1	1	1	1	1	1	1	1	1	1	1	1	1	1	1	0	1	1	1	1	-999	1	1	0.9	0.9	0.9	1	0.9	0.9	0.9	0.9	1
Crete	TrOttm4	1800	91	24000000	-999	-999	9.5	9	4	6	1	1	1	1	1	1	1	1	1	1	1	1	1	1	1	1	1	1	1	1	1	1	0	1	1	1	1	-999	1	1	0.9	0.9	0.9	1	0.9	0.9	0.9	0.9	1
Upper Egypt	EgBadar	-4400	95	-999	-999	62.5	1.5	1	1	1.5	0.1	0.1	0.1	0.1	0.1	0.1	0.1	0.1	0.1	0.1	0.1	0.1	0.1	0.1	0.9	0.1	0.1	-999	0.9	-999	0.1	0.1	0.1	0.1	1	0.1	0.1	0.1	0.1	0.1	0.1	0.1	0.1	0.1	0.1	0.1	0.1	0.1	0.9
Upper Egypt	EgBadar	-4300	95	-999	-999	62.5	1.5	1	1	1.5	0.1	0.1	0.1	0.1	0.1	0.1	0.1	0.1	0.1	0.1	0.1	0.1	0.1	0.1	0.9	0.1	0.1	-999	0.9	-999	0.1	0.1	0.1	0.1	1	0.1	0.1	0.1	0.1	0.1	0.1	0.1	0.1	0.1	0.1	0.1	0.1	0.1	0.9
Upper Egypt	EgBadar	-4200	95	-999	-999	62.5	1.5	1	1	1.5	0.1	0.1	0.1	0.1	0.1	0.1	0.1	0.1	0.1	0.1	0.1	0.1	0.1	0.1	0.9	0.1	0.1	-999	0.9	-999	0.1	0.1	0.1	0.1	1	0.1	0.1	0.1	0.1	0.1	0.1	0.1	0.1	0.1	0.1	0.1	0.1	0.1	0.9
Upper Egypt	EgBadar	-4100	95	-999	-999	62.5	1.5	1	1	1.5	0.1	0.1	0.1	0.1	0.1	0.1	0.1	0.1	0.1	0.1	0.1	0.1	0.1	0.1	0.9	0.1	0.1	-999	0.9	-999	0.1	0.1	0.1	0.1	1	0.1	0.1	0.1	0.1	0.1	0.1	0.1	0.1	0.1	0.1	0.1	0.1	0.1	0.9
Upper Egypt	EgBadar	-4000	95	-999	-999	62.5	1.5	1	1	1.5	0.1	0.1	0.1	0.1	0.1	0.1	0.1	0.1	0.1	0.1	0.1	0.1	0.1	0.1	0.9	0.1	0.1	-999	0.9	-999	0.1	0.1	0.1	0.1	1	0.1	0.1	0.1	0.1	0.1	0.1	0.1	0.1	0.1	0.1	0.1	0.1	0.1	0.9
Upper Egypt	EgBadar	-3900	95	-999	-999	62.5	1.5	1	1	1.5	0.1	0.1	0.1	0.1	0.1	0.1	0.1	0.1	0.1	0.1	0.1	0.1	0.1	0.1	0.9	0.1	0.1	-999	0.9	-999	0.1	0.1	0.1	0.1	1	0.1	0.1	0.1	0.1	0.1	0.1	0.1	0.1	0.1	0.1	0.1	0.1	0.1	0.9
Upper Egypt	EgNaqa1	-3800	92	-999	12.5	125	2	1.5	1	1	0.1	0.1	0.1	0.1	0.1	0.1	0.1	0.1	0.1	0.1	0.1	0.9	0.1	0.1	0.9	0.1	0.1	0.1	0.1	0.9	-999	0.1	0.1	-999	1	0.1	0.1	0.1	0.1	0.1	0.1	0.1	0.1	0.1	0.1	0.1	0.1	0.1	1
Upper Egypt	EgNaqa1	-3700	92	-999	6250	1500	2	1.5	1	1	0.1	0.1	0.1	0.1	0.1	0.1	0.1	0.1	0.1	0.1	0.1	0.9	0.1	0.1	0.9	0.1	0.1	0.1	0.1	0.9	-999	0.1	0.1	-999	1	0.1	0.1	0.1	0.1	0.1	0.1	0.1	0.1	0.1	0.1	0.1	0.1	0.1	1
Upper Egypt	EgNaqa1	-3600	92	13000	6250	13000	2	1.5	1	2	0.1	0.1	0.1	0.1	0.1	0.1	0.1	0.1	0.1	0.1	0.1	0.9	0.1	0.1	0.9	0.1	0.1	0.1	0.1	0.9	-999	0.1	0.1	-999	1	0.1	0.1	0.1	0.1	0.1	0.1	0.1	0.1	0.1	0.1	0.1	0.1	0.1	1
Upper Egypt	EgNaqa2	-3500	95	13000	12500	10000	2.5	2	-999	2.5	0.1	0.1	0.1	0	-999	-999	0.5	0.1	0.1	0.1	0.1	-999	0.1	0.1	0.9	0.1	0.1	-999	0.1	0.9	0.9	0.1	0.1	-999	1	0	0.9	0.9	0.1	0.5	0.1	0.1	0.1	0.1	0.1	0.1	0.1	0.1	1
Upper Egypt	EgNaqa2	-3400	95	50000	12500	10000	2.5	2	-999	2.5	0.1	0.1	0.1	0.5	-999	-999	0.5	0.1	0.1	0.1	0.1	-999	0.1	0.1	0.9	0.1	0.1	-999	0.1	0.9	0.9	0.1	0.1	-999	1	0	0.9	0.9	0.1	0.5	0.1	0.1	0.1	0.1	0.1	0.1	0.1	0.1	1
Upper Egypt	EgNaqa3	-3300	96	50000	7500	10000	2.5	2	2	2.5	0	0	0	0.9	-999	-999	0.5	0.1	0.1	0.1	0.1	0.9	0.1	0.9	0.9	0.1	0.1	0.1	0.1	0.9	0.9	0.1	0.1	-999	1	1	1	0	0	0.9	-999	-999	-999	-999	-999	-999	-999	-999	1
Upper Egypt	EgNaqa3	-3200	96	50000	7500	10000	2.5	2	2	2.5	0	0	0	0.9	-999	-999	0.5	0.1	0.1	0.1	0.1	0.9	0.1	0.9	0.9	0.1	0.1	0.1	0.1	0.9	0.9	0.1	0.1	-999	1	1	1	0	0	0.9	-999	-999	-999	-999	-999	-999	-999	-999	1
Upper Egypt	EgDyn1*	-3100	94	1000000	80000	13000	4	3.5	3	4.5	0.1	0.1	0	1	0.1	0.1	0	0.1	0	0.1	0.1	1	0	-999	1	1	0.9	1	1	0.9	1	0.1	0.1	-999	1	1	1	1	0	1	0.9	0.9	0.9	0.9	0.1	0.1	0.5	-999	1
Upper Egypt	EgDyn1*	-3000	94	1000000	80000	13000	4	3.5	3	4.5	0.1	0.1	0	1	0.1	0.1	0	0.1	0	0.1	0.1	1	0	-999	1	1	0.9	1	1	0.9	1	0.1	0.1	-999	1	1	1	1	0	1	0.9	0.9	0.9	0.9	0.1	0.1	0.5	-999	1
Upper Egypt	EgDyn2*	-2900	94	1150000	100000	13000	4	3	3	4.5	0.1	0.1	0.1	1	0.1	0.1	0	0.1	0	0.1	0.1	1	0	-999	1	1	0.9	1	1	0.9	1	0.1	0.1	-999	1	1	1	1	0	0.9	0.9	0.9	0.9	1	0.1	0.1	0.5	-999	1
Upper Egypt	EgDyn2*	-2800	94	1150000	267000	13000	4	3	3	4.5	0.1	0.1	0.1	1	0.1	0.1	0	0.1	0	0.1	0.1	1	0	-999	1	1	0.9	1	1	0.9	1	0.1	0.1	-999	1	1	1	1	0	0.9	0.9	0.9	0.9	1	0.1	0.1	0.5	-999	1
Upper Egypt	EgDyn2*	-2700	94	1150000	300000	13000	4	3	3	4.5	0.1	0.1	0.1	1	0.1	0.1	0	0.1	0	0.1	0.1	1	0	-999	1	1	0.9	1	1	0.9	1	0.1	0.1	-999	1	1	1	1	0	0.9	0.9	0.9	0.9	1	0.1	0.1	0.5	-999	1
Upper Egypt	EgOldK1	-2600	98	1250000	212500	40000	7	5	6	4.5	0.9	-999	0	1	0.1	0.9	0.9	1	0.1	0.5	0.9	0.9	0	0.5	1	1	0.9	1	1	1	0.9	0.1	0.1	-999	1	1	1	1	0	1	1	0.9	1	1	0.9	0.5	0.9	0.9	1
Upper Egypt	EgOldK1	-2500	98	1250000	212500	40000	7	5	6	4.5	0.9	-999	0	1	0.1	0.9	0.9	1	0.1	0.5	0.9	0.9	0	0.5	1	1	0.9	1	1	1	0.9	0.1	0.1	-999	1	1	1	1	0	1	1	0.9	1	1	0.9	0.5	0.9	0.9	1
Upper Egypt	EgOldK1	-2400	98	1250000	212500	40000	7	5	6	4.5	0.9	-999	0	1	0.1	0.9	0.9	1	0.1	0.5	0.9	0.9	0	0.5	1	1	0.9	1	1	1	0.9	0.1	0.1	-999	1	1	1	1	0	1	1	0.9	1	1	0.9	0.5	0.9	0.9	1
Upper Egypt	EgOldK2	-2300	97	1500000	187500	40000	7	5	6	4.5	0.9	-999	0	1	0	0.9	0.9	1	0.1	0.5	0.9	0.9	0	0.5	1	1	0.9	1	1	1	1	0.1	0.1	-999	1	1	1	1	0	1	1	1	1	1	1	0.5	1	0.9	1
Upper Egypt	EgOldK2	-2200	97	1500000	187500	40000	7	5	6	4.5	0.9	-999	0	1	0	0.9	0.9	1	0.1	0.5	0.9	0.9	0	0.5	1	1	0.9	1	1	1	1	0.1	0.1	-999	1	1	1	1	0	1	1	1	1	1	1	0.5	1	0.9	1
Upper Egypt	EgRegns	-2100	94	-999	30000	30000	4	3.5	2.5	4.5	1	1	0.9	0.9	0.1	-999	0.9	0.5	0.9	0.1	0.5	0.9	0	0.1	1	0.9	0.9	0.9	0.9	0.9	0.9	0.1	0.1	-999	1	1	1	1	0	0.9	0.9	0.9	1	0.9	0.9	-999	-999	-999	1
Upper Egypt	EgMidKg	-2000	96	2000000	238000	30000	6	5	4	4.5	1	1	1	1	0.1	-999	-999	0.9	0.9	0.1	0	1	0	1	1	1	0.9	1	1	1	1	0	0	-999	1	1	1	1	0	1	1	1	1	1	-999	1	1	1	1
Upper Egypt	EgMidKg	-1900	96	2000000	413000	30000	6	5	4	4.5	1	1	1	1	0.1	-999	-999	0.9	0.9	0.1	0	1	0	1	1	1	0.9	1	1	1	1	0	0	-999	1	1	1	1	0	1	1	1	1	1	-999	1	1	1	1
Upper Egypt	EgMidKg	-1800	96	2000000	450000	30000	6	5	4	4.5	1	1	1	1	0.1	-999	-999	0.9	0.9	0.1	0	1	0	1	1	1	0.9	1	1	1	1	0	0	-999	1	1	1	1	0	1	1	1	1	1	-999	1	1	1	1
Upper Egypt	EgThebH	-1700	93	-999	15000	75000	5.5	6	3.5	4.5	1	1	1	1	0.1	0	0.9	0.5	0.9	0.1	0.1	0.1	0.1	0.9	1	0.9	-999	0.9	1	1	1	0	0	-999	1	1	1	1	0	1	1	1	1	-999	0.9	-999	1	-999	1
Upper Egypt	EgThebH	-1600	93	-999	15000	75000	5.5	6	3.5	4.5	1	1	1	1	0.1	0	0.9	0.5	0.9	0.1	0.1	0.1	0.1	0.9	1	0.9	-999	0.9	1	1	1	0	0	-999	1	1	1	1	0	1	1	1	1	-999	0.9	-999	1	-999	1
Upper Egypt	EgNKThu	-1500	96	3925000	650000	65000	5.5	7	5	5	1	1	1	1	0	-999	1	-999	0.9	1	0	1	0	1	1	1	1	1	1	1	0.9	0.1	0	-999	1	1	1	1	0	1	1	1	1	1	1	0.9	1	1	1
Upper Egypt	EgNKThu	-1400	96	3925000	900000	65000	5.5	7	5	5	1	1	1	1	0	-999	1	-999	0.9	1	0	1	0	1	1	1	1	1	1	1	0.9	0.1	0	-999	1	1	1	1	0	1	1	1	1	1	1	0.9	1	1	1
Upper Egypt	EgNKThu	-1300	97	3925000	1000000	65000	5.5	7	5	5	1	1	1	1	0	-999	1	-999	0.9	1	0	1	0	1	1	1	1	1	1	1	0.9	0.1	0	-999	1	1	1	1	0	1	1	1	1	1	1	0.9	1	1	1
Upper Egypt	EgNKRam	-1200	95	2500000	746000	275000	5.5	7	5	5	1	1	1	1	0	-999	1	-999	0.9	1	0	1	0	1	1	1	1	1	1	1	1	-999	-999	1	1	1	1	1	0	1	1	1	1	1	0	1	1	1	1
Upper Egypt	EgNKRam	-1100	95	2500000	567000	275000	5.5	7	5	5	1	1	1	1	0	-999	1	-999	0.9	1	0	1	0	1	1	1	1	1	1	1	1	-999	-999	1	1	1	1	1	0	1	1	1	1	1	0	1	1	1	1
Upper Egypt	EgThebL	-1000	94	-999	210000	120000	6	5	4	4	0.9	0.9	1	1	0.1	-999	0.9	-999	-999	-999	-999	0.9	0	0.9	1	0.9	0.9	0.9	0.9	1	0.9	0.1	0.1	-999	1	1	1	1	0	0.9	1	0.9	1	0.9	0.9	0.9	0.9	0.9	1
Upper Egypt	EgThebL	-900	94	-999	210000	100000	6	5	4	4	0.9	0.9	1	1	0.1	-999	0.9	-999	-999	-999	-999	0.9	0	0.9	1	0.9	0.9	0.9	0.9	1	0.9	0.1	0.1	-999	1	1	1	1	0	0.9	1	0.9	1	0.9	0.9	0.9	0.9	0.9	1
Upper Egypt	EgThebL	-800	94	-999	210000	100000	6	5	4	4	0.9	0.9	1	1	0.1	-999	0.9	-999	-999	-999	-999	0.9	0	0.9	1	0.9	0.9	0.9	0.9	1	0.9	0.1	0.1	-999	1	1	1	1	0	0.9	1	0.9	1	0.9	0.9	0.9	0.9	0.9	1
Upper Egypt	SdKusht	-700	97	2750000	650000	65000	5	5	6	4.5	1	1	1	1	0.1	-999	0.9	-999	-999	0.1	0.1	1	0.1	1	1	0.9	0.9	0.9	0.9	1	1	-999	0.1	-999	1	1	1	1	0	1	1	1	0.9	0.9	0.9	0.9	0.9	0.9	1
Upper Egypt	EgSaite	-600	96	2150000	350000	50000	5	7	3	4.5	1	1	1	1	0.1	0.9	0.9	0.1	1	0.1	0.1	1	-999	1	1	0.9	0.9	1	1	1	1	-999	-999	-999	1	1	1	1	0	1	1	0.9	1	1	0.9	0.9	0.9	0.9	1
Upper Egypt	IrAchae	-500	96	-999	-999	200000	7	7	4	5.5	1	1	0.9	1	1	1	1	1	1	1	1	1	1	0.9	1	1	1	1	0.9	0.9	1	1	-999	0.9	0.9	1	1	0	1	1	1	0.9	0.9	0.9	1	0.9	0.9	1	1
Upper Egypt	EgIntOc	-400	91	2750000	550000	75000	5	7	2.5	4	0.9	1	1	0.9	0.1	0.1	1	0.5	0.9	0.1	0.1	0.9	1	0.9	0.9	0.9	0.9	0.9	1	0.9	1	0.9	0.1	-999	1	1	1	1	1	1	1	0.9	0.9	0.9	1	0.9	0.9	0.9	1
Upper Egypt	EgPtol1	-300	98	7000000	1000000	130000	6	9	1	6	1	1	1	1	0.9	1	1	0	1	1	1	1	1	1	1	1	0.9	1	1	1	1	1	0.1	1	1	1	1	1	1	1	1	0.9	1	0.9	0.9	1	1	1	1
Upper Egypt	EgPtol2	-200	98	4000000	833000	300000	6	7.5	1	6	1	1	1	1	-999	1	1	0	1	1	1	1	1	1	1	1	0.9	1	1	1	1	1	0.1	1	1	1	1	1	1	1	1	0.9	1	0.9	0.9	1	1	1	1
Upper Egypt	EgPtol2	-100	98	3250000	373000	500000	6	7.5	1	6	1	1	1	1	-999	1	1	0	1	1	1	1	1	1	1	1	0.9	1	1	1	1	1	0.1	1	1	1	1	1	1	1	1	0.9	1	0.9	0.9	1	1	1	1
Upper Egypt	ItRomPr	0	96	-999	-999	-999	8.5	9	4	7	1	1	1	1	0	0.1	1	0	1	0	1	1	1	1	1	1	1	1	1	1	0.9	1	1	-999	1	1	1	0	1	1	1	1	1	1	1	1	1	1	0.9
Upper Egypt	ItRomPr	100	96	-999	-999	-999	8.5	9	4	7	1	1	1	1	0	0.1	1	0	1	0	1	1	1	1	1	1	1	1	1	1	0.9	1	1	-999	1	1	1	0	1	1	1	1	1	1	1	1	1	1	0.9
Upper Egypt	ItRomPr	200	96	-999	-999	-999	8.5	9	4	7	1	1	1	1	0	0.1	1	0	1	0	1	1	1	1	1	1	1	1	1	1	0.9	1	1	-999	1	1	1	0	1	1	1	1	1	1	1	1	1	1	0.9
Upper Egypt	TrRomDm	300	91	-999	4250000	800000	8.5	7	5	7	1	1	1	1	0	0.1	1	1	1	1	1	1	1	1	1	1	1	1	1	1	0.9	1	1	-999	1	1	1	0	1	1	1	1	1	1	1	1	0.9	1	1
Upper Egypt	TrERom*	400	91	-999	-999	-999	8	9	7	6	1	1	1	1	0	1	1	1	1	1	1	1	1	1	1	1	1	1	1	1	1	1	0	0.9	1	1	1	-999	1	1	1	1	1	1	1	1	1	1	1
Upper Egypt	TrERom*	500	91	-999	-999	-999	8	9	7	6	1	1	1	1	0	1	1	1	1	1	1	1	1	1	1	1	1	1	1	1	1	1	0	0.9	1	1	1	-999	1	1	1	1	1	1	1	1	1	1	1
Upper Egypt	TrERom*	600	91	-999	-999	-999	8	9	7	6	1	1	1	1	0	1	1	1	1	1	1	1	1	1	1	1	1	1	1	1	1	1	0	0.9	1	1	1	-999	1	1	1	1	1	1	1	1	1	1	1
Upper Egypt	SyCalUm	700	85	-999	-999	-999	5.5	-999	2	6	-999	1	0.5	-999	0	1	1	0	1	0	0.1	1	1	1	1	1	1	1	1	0.9	1	1	-999	1	0.9	1	1	0	1	1	1	1	1	1	1	1	1	1	1
Upper Egypt	IqAbbs1	800	92	-999	-999	-999	6	6	2	6	1	1	0	1	0	0.5	1	0	1	0.5	0.1	1	1	1	1	1	1	1	1	0.9	1	1	0.9	1	1	1	1	0	1	1	1	1	1	1	1	1	1	1	1
Upper Egypt	EgTulIk	900	94	6500000	900000	150000	5	6	2	6	0.9	1	0	1	0.1	0.1	1	-999	0.9	0.9	0.1	1	1	1	0.9	1	1	1	1	1	1	0.9	0	1	1	1	1	0	1	1	1	1	1	0.9	0.9	0.9	0.9	0.9	1
Upper Egypt	TnFatim	1000	97	13500000	1400000	120000	6	8	5.5	6	1	1	0.9	1	0.1	1	1	1	1	1	0.9	1	1	1	1	1	1	1	1	1	0.9	0.5	0.9	1	1	1	1	0	1	1	1	1	1	1	1	1	1	1	1
Upper Egypt	TnFatim	1100	96	4000000	631000	120000	6	8	5.5	6	1	1	0.9	1	0.1	1	1	1	1	1	0.9	1	1	1	1	1	1	1	1	1	0.9	0.5	0.9	1	1	1	1	0	1	1	1	1	1	1	1	1	1	1	1
Upper Egypt	EgAyyub	1200	94	9250000	1595000	200000	5	7.5	4	5	1	1	1	1	0	0	0.9	1	1	1	0.9	1	1	1	1	1	1	0.9	1	1	1	-999	0.1	1	1	1	1	0	1	1	1	1	1	1	1	1	1	1	1
Upper Egypt	EgMamBh	1300	96	5500000	2100000	350000	7	9	3	6.5	1	1	1	1	0.1	1	1	0	1	1	0.9	1	0.5	1	0.9	1	1	1	1	1	1	1	1	1	1	1	1	0	1	1	1	1	1	1	1	0.9	1	1	1
Upper Egypt	EgMamCP	1400	95	3500000	2100000	250000	7	9	3.5	6.5	1	1	1	1	0.1	1	1	0	1	1	0.9	1	0.5	1	0.9	1	1	1	1	1	1	1	1	1	1	1	1	0	1	1	1	1	1	1	1	1	1	1	1
Upper Egypt	EgMamBu	1500	96	3200000	2100000	275000	7	7	3.5	6.5	1	1	1	1	0.1	1	1	0	1	1	0.9	0.9	0.5	1	0.9	1	1	0.9	0.9	1	1	1	1	1	1	1	1	0	1	1	1	1	1	1	1	0.9	1	1	1
Upper Egypt	TrOttm3	1600	93	-999	-999	-999	9.5	9	4	6	1	1	1	1	1	1	1	1	1	1	1	1	1	1	1	1	1	1	1	1	1	1	0	1	1	1	1	-999	1	1	1	1	1	1	1	1	1	1	1
Upper Egypt	TrOttm4	1700	91	24000000	-999	-999	9.5	9	4	6	1	1	1	1	1	1	1	1	1	1	1	1	1	1	1	1	1	1	1	1	1	1	0	1	1	1	1	-999	1	1	0.9	0.9	0.9	1	0.9	0.9	0.9	0.9	1
Niger Inland Delta	MlJeJe1	-200	82	250	7.5	125	1	-999	-999	1	0.1	-999	-999	-999	-999	-999	-999	-999	-999	-999	-999	0.1	-999	-999	-999	-999	-999	-999	-999	0.9	-999	-999	-999	-999	1	0	0	0	0	0	0	0	0	0	0	0	0	0.1	-999
Niger Inland Delta	MlJeJe1	-100	82	250	7.5	125	1	-999	-999	1	0.1	-999	-999	-999	-999	-999	-999	-999	-999	-999	-999	0.1	-999	-999	-999	-999	-999	-999	-999	0.9	-999	-999	-999	-999	1	0	0	0	0	0	0	0	0	0	0	0	0	0.1	-999
Niger Inland Delta	MlJeJe1	0	82	250	7.5	125	1	-999	-999	1	0.1	-999	-999	-999	-999	-999	-999	-999	-999	-999	-999	0.1	-999	-999	-999	-999	-999	-999	-999	0.9	-999	-999	-999	-999	1	0	0	0	0	0	0	0	0	0	0	0	0	0.1	-999
Niger Inland Delta	MlJeJe2	100	83	2500	1000	1250	1.5	-999	-999	2	0.1	-999	-999	-999	-999	-999	-999	-999	-999	-999	-999	0	-999	-999	-999	-999	-999	-999	-999	0.9	-999	-999	-999	-999	1	0	0	0	0	0	0	0	0	0	0	0	0	0.1	0.9
Niger Inland Delta	MlJeJe2	200	83	2500	1000	1250	1.5	-999	-999	2	0.1	-999	-999	-999	-999	-999	-999	-999	-999	-999	-999	0	-999	-999	-999	-999	-999	-999	-999	0.9	-999	-999	-999	-999	1	0	0	0	0	0	0	0	0	0	0	0	0	0.1	0.9
Niger Inland Delta	MlJeJe2	300	83	2500	1000	1250	1.5	-999	-999	2	0.1	-999	-999	-999	-999	-999	-999	-999	-999	-999	-999	0	-999	-999	-999	-999	-999	-999	-999	0.9	-999	-999	-999	-999	1	0	0	0	0	0	0	0	0	0	0	0	0	0.1	0.9
Niger Inland Delta	MlJeJe3	400	82	18000	1100	7500	1.5	-999	-999	3	0.1	-999	0	0	-999	-999	-999	0.1	-999	0.1	-999	1	0.1	0.9	0.9	-999	-999	-999	0.9	1	-999	0.1	0.1	-999	1	0	0	0	0	0	0	0	0	0	0	0	0	0.1	0.9
Niger Inland Delta	MlJeJe3	500	82	18000	1100	7500	1.5	-999	-999	3	0.1	-999	0	0	-999	-999	-999	0.1	-999	0.1	-999	1	0.1	0.9	0.9	-999	-999	-999	0.9	1	-999	0.1	0.1	-999	1	0	0	0	0	0	0	0	0	0	0	0	0	0.1	0.9
Niger Inland Delta	MlJeJe3	600	82	18000	1100	7500	1.5	-999	-999	3	0.1	-999	0	0	-999	-999	-999	0.1	-999	0.1	-999	1	0.1	0.9	0.9	-999	-999	-999	0.9	1	-999	0.1	0.1	-999	1	0	0	0	0	0	0	0	0	0	0	0	0	0.1	0.9
Niger Inland Delta	MlJeJe3	700	82	18000	1100	7500	1.5	-999	-999	3	0.1	-999	0	0	-999	-999	-999	0.1	-999	0.1	-999	1	0.1	0.9	0.9	-999	-999	-999	0.9	1	-999	0.1	0.1	-999	1	0	0	0	0	0	0	0	0	0	0	0	0	0.1	0.9
Niger Inland Delta	MlJeJe3	800	82	18000	1100	7500	1.5	-999	-999	3	0.1	-999	0	0	-999	-999	-999	0.1	-999	0.1	-999	1	0.1	0.9	0.9	-999	-999	-999	0.9	1	-999	0.1	0.1	-999	1	0	0	0	0	0	0	0	0	0	0	0	0	0.1	0.9
Niger Inland Delta	MlJeJe4	900	80	27500	1100	25000	2	-999	-999	-999	0.1	0.1	-999	-999	-999	-999	-999	-999	-999	-999	-999	1	-999	0.9	0.9	0.9	-999	-999	0.9	1	-999	-999	-999	-999	1	0	0	0	0	0	0	0	0	0	0	0	0	0	1
Niger Inland Delta	MrWagdM	1000	96	1125000	375000	17500	4	3.5	2.5	4	0.1	0.1	0.9	0.5	0.1	-999	0.9	1	0.9	0.9	1	1	0.1	-999	1	0.9	-999	0.1	1	1	0.9	-999	0.1	-999	1	0	0	0	0	0	0	0	0	0	0	0	0	0	1
Niger Inland Delta	MrWagdL	1100	96	1250000	375000	17500	4	3.5	3	4	0.1	0	1	0.5	0.1	-999	0.9	1	1	1	1	1	0.1	1	1	1	-999	0.1	1	1	0.9	-999	0.1	-999	1	1	1	0.1	0.9	0.9	1	1	1	0.9	-999	-999	-999	0.9	1
Niger Inland Delta	MrWagdL	1200	96	1250000	375000	17500	4	3.5	3	4	0.1	0	1	0.5	0.1	-999	0.9	1	1	1	1	1	0.1	1	1	1	-999	0.1	1	1	0.9	-999	0.1	-999	1	1	1	0.1	0.9	0.9	1	1	1	0.9	-999	-999	-999	0.9	1
Niger Inland Delta	MlMali*	1300	95	4500000	1800000	14500	4.5	4	2	4	0.9	0	1	0.9	-999	-999	0.9	-999	0.1	0.9	0.9	0.9	-999	0.9	0.9	1	-999	-999	1	1	1	-999	-999	-999	0.9	1	1	0.1	0.9	0.9	1	1	1	1	-999	0.9	-999	1	1
Niger Inland Delta	MlMali*	1400	95	4500000	1800000	14500	4.5	4	2	4	0.9	0	1	0.9	-999	-999	0.9	-999	0.1	0.9	0.9	0.9	-999	0.9	0.9	1	-999	-999	1	1	1	-999	-999	-999	0.9	1	1	0.1	0.9	0.9	1	1	1	1	-999	0.9	-999	1	1
Niger Inland Delta	MlSong2	1500	94	4500000	650000	60000	4.5	5.5	3	4	1	0.9	1	1	-999	-999	0.9	1	1	1	-999	0.9	-999	1	1	0.9	-999	1	1	-999	1	-999	0.1	-999	-999	1	1	0.1	0.9	0.9	1	1	1	0.9	1	0.9	1	1	1
Niger Inland Delta	MaSaadi	1600	84	2500000	476000	125000	5	6	3	4	1	1	1	1	-999	-999	0.9	0.9	1	1	-999	1	-999	1	0.9	-999	-999	-999	1	1	-999	-999	-999	-999	1	1	1	-999	1	0.9	-999	1	1	1	1	0.9	1	0.9	1
Niger Inland Delta	MlSegou	1700	77	2000000	250000	-999	2	3	1	4	0.1	0.9	0	0	0	0	0	0	0.1	0	0	-999	-999	0.1	-999	-999	-999	-999	-999	-999	-999	-999	-999	-999	-999	0.1	0.1	-999	-999	0.1	0.1	0.1	0.1	0.1	0.9	0.1	0.1	0.1	-999
Niger Inland Delta	MlBaman	1800	79	3500000	400000	30000	5	5	3	4	1	1	1	-999	-999	-999	-999	0.9	0.9	0.9	-999	-999	-999	-999	-999	1	-999	-999	-999	-999	-999	-999	-999	-999	-999	-999	-999	-999	-999	0.9	0.9	1	0.9	-999	-999	-999	-999	0.9	1
Ghanaian Coast	GhAshnE	1600	93	-999	-999	-999	4	5	2.5	3	0	0	0.9	0	0	0	0	0	0	0	0	0	0	-999	1	0.1	0	0	0	1	0.9	0	0	0.9	1	0	0	-999	0	0.1	0	0	0	0	0	0	0	0	1
Ghanaian Coast	GhAshnE	1700	93	-999	-999	-999	4	5	2.5	3	0	0	0.9	0	0	0	0	0	0	0	0	0	0	-999	1	0.1	0	0	0	1	0.9	0	0	0.9	1	0	0	-999	0	0.1	0	0	0	0	0	0	0	0	1
Ghanaian Coast	GhAshnL	1800	96	-999	-999	18000	6	6	4	4	1	0	1	1	0	-999	-999	1	0.1	0	0	0	0	1	0.9	1	0	0	0	1	1	0	0	1	1	1	1	-999	1	1	1	1	1	0	0	0	0	0	0.9
Southern Mesopotamia	IqSoNeo	-9000	37	-999	-999	-999	-999	-999	-999	1.5	-999	-999	-999	-999	-999	-999	0	-999	-999	-999	-999	0.1	0.1	0.1	0.1	-999	-999	-999	-999	-999	-999	-999	-999	-999	-999	-999	-999	-999	-999	-999	-999	-999	-999	-999	-999	-999	-999	-999	-999
Southern Mesopotamia	IqSoNeo	-8900	37	-999	-999	-999	-999	-999	-999	1.5	-999	-999	-999	-999	-999	-999	0	-999	-999	-999	-999	0.1	0.1	0.1	0.1	-999	-999	-999	-999	-999	-999	-999	-999	-999	-999	-999	-999	-999	-999	-999	-999	-999	-999	-999	-999	-999	-999	-999	-999
Southern Mesopotamia	IqSoNeo	-8800	37	-999	-999	-999	-999	-999	-999	1.5	-999	-999	-999	-999	-999	-999	0	-999	-999	-999	-999	0.1	0.1	0.1	0.1	-999	-999	-999	-999	-999	-999	-999	-999	-999	-999	-999	-999	-999	-999	-999	-999	-999	-999	-999	-999	-999	-999	-999	-999
Southern Mesopotamia	IqSoNeo	-8700	37	-999	-999	-999	-999	-999	-999	1.5	-999	-999	-999	-999	-999	-999	0	-999	-999	-999	-999	0.1	0.1	0.1	0.1	-999	-999	-999	-999	-999	-999	-999	-999	-999	-999	-999	-999	-999	-999	-999	-999	-999	-999	-999	-999	-999	-999	-999	-999
Southern Mesopotamia	IqSoNeo	-8600	37	-999	-999	-999	-999	-999	-999	1.5	-999	-999	-999	-999	-999	-999	0	-999	-999	-999	-999	0.1	0.1	0.1	0.1	-999	-999	-999	-999	-999	-999	-999	-999	-999	-999	-999	-999	-999	-999	-999	-999	-999	-999	-999	-999	-999	-999	-999	-999
Southern Mesopotamia	IqSoNeo	-8500	37	-999	-999	-999	-999	-999	-999	1.5	-999	-999	-999	-999	-999	-999	0	-999	-999	-999	-999	0.1	0.1	0.1	0.1	-999	-999	-999	-999	-999	-999	-999	-999	-999	-999	-999	-999	-999	-999	-999	-999	-999	-999	-999	-999	-999	-999	-999	-999
Southern Mesopotamia	IqSoNeo	-8400	37	-999	-999	-999	-999	-999	-999	1.5	-999	-999	-999	-999	-999	-999	0	-999	-999	-999	-999	0.1	0.1	0.1	0.1	-999	-999	-999	-999	-999	-999	-999	-999	-999	-999	-999	-999	-999	-999	-999	-999	-999	-999	-999	-999	-999	-999	-999	-999
Southern Mesopotamia	IqSoNeo	-8300	37	-999	-999	-999	-999	-999	-999	1.5	-999	-999	-999	-999	-999	-999	0	-999	-999	-999	-999	0.1	0.1	0.1	0.1	-999	-999	-999	-999	-999	-999	-999	-999	-999	-999	-999	-999	-999	-999	-999	-999	-999	-999	-999	-999	-999	-999	-999	-999
Southern Mesopotamia	IqSoNeo	-8200	37	-999	-999	-999	-999	-999	-999	1.5	-999	-999	-999	-999	-999	-999	0	-999	-999	-999	-999	0.1	0.1	0.1	0.1	-999	-999	-999	-999	-999	-999	-999	-999	-999	-999	-999	-999	-999	-999	-999	-999	-999	-999	-999	-999	-999	-999	-999	-999
Southern Mesopotamia	IqSoNeo	-8100	37	-999	-999	-999	-999	-999	-999	1.5	-999	-999	-999	-999	-999	-999	0	-999	-999	-999	-999	0.1	0.1	0.1	0.1	-999	-999	-999	-999	-999	-999	-999	-999	-999	-999	-999	-999	-999	-999	-999	-999	-999	-999	-999	-999	-999	-999	-999	-999
Southern Mesopotamia	IqSoNeo	-8000	37	-999	-999	-999	-999	-999	-999	1.5	-999	-999	-999	-999	-999	-999	0	-999	-999	-999	-999	0.1	0.1	0.1	0.1	-999	-999	-999	-999	-999	-999	-999	-999	-999	-999	-999	-999	-999	-999	-999	-999	-999	-999	-999	-999	-999	-999	-999	-999
Southern Mesopotamia	IqSoNeo	-7900	37	-999	-999	-999	-999	-999	-999	1.5	-999	-999	-999	-999	-999	-999	0	-999	-999	-999	-999	0.1	0.1	0.1	0.1	-999	-999	-999	-999	-999	-999	-999	-999	-999	-999	-999	-999	-999	-999	-999	-999	-999	-999	-999	-999	-999	-999	-999	-999
Southern Mesopotamia	IqSoNeo	-7800	37	-999	-999	-999	-999	-999	-999	1.5	-999	-999	-999	-999	-999	-999	0	-999	-999	-999	-999	0.1	0.1	0.1	0.1	-999	-999	-999	-999	-999	-999	-999	-999	-999	-999	-999	-999	-999	-999	-999	-999	-999	-999	-999	-999	-999	-999	-999	-999
Southern Mesopotamia	IqSoNeo	-7700	37	-999	-999	-999	-999	-999	-999	1.5	-999	-999	-999	-999	-999	-999	0	-999	-999	-999	-999	0.1	0.1	0.1	0.1	-999	-999	-999	-999	-999	-999	-999	-999	-999	-999	-999	-999	-999	-999	-999	-999	-999	-999	-999	-999	-999	-999	-999	-999
Southern Mesopotamia	IqSoNeo	-7600	37	-999	-999	-999	-999	-999	-999	1.5	-999	-999	-999	-999	-999	-999	0	-999	-999	-999	-999	0.1	0.1	0.1	0.1	-999	-999	-999	-999	-999	-999	-999	-999	-999	-999	-999	-999	-999	-999	-999	-999	-999	-999	-999	-999	-999	-999	-999	-999
Southern Mesopotamia	IqSoNeo	-7500	37	-999	-999	-999	-999	-999	-999	1.5	-999	-999	-999	-999	-999	-999	0	-999	-999	-999	-999	0.1	0.1	0.1	0.1	-999	-999	-999	-999	-999	-999	-999	-999	-999	-999	-999	-999	-999	-999	-999	-999	-999	-999	-999	-999	-999	-999	-999	-999
Southern Mesopotamia	IqSoNeo	-7400	37	-999	-999	-999	-999	-999	-999	1.5	-999	-999	-999	-999	-999	-999	0	-999	-999	-999	-999	0.1	0.1	0.1	0.1	-999	-999	-999	-999	-999	-999	-999	-999	-999	-999	-999	-999	-999	-999	-999	-999	-999	-999	-999	-999	-999	-999	-999	-999
Southern Mesopotamia	IqSoNeo	-7300	37	-999	-999	-999	-999	-999	-999	1.5	-999	-999	-999	-999	-999	-999	0	-999	-999	-999	-999	0.1	0.1	0.1	0.1	-999	-999	-999	-999	-999	-999	-999	-999	-999	-999	-999	-999	-999	-999	-999	-999	-999	-999	-999	-999	-999	-999	-999	-999
Southern Mesopotamia	IqSoNeo	-7200	37	-999	-999	-999	-999	-999	-999	1.5	-999	-999	-999	-999	-999	-999	0	-999	-999	-999	-999	0.1	0.1	0.1	0.1	-999	-999	-999	-999	-999	-999	-999	-999	-999	-999	-999	-999	-999	-999	-999	-999	-999	-999	-999	-999	-999	-999	-999	-999
Southern Mesopotamia	IqSoNeo	-7100	37	-999	-999	-999	-999	-999	-999	1.5	-999	-999	-999	-999	-999	-999	0	-999	-999	-999	-999	0.1	0.1	0.1	0.1	-999	-999	-999	-999	-999	-999	-999	-999	-999	-999	-999	-999	-999	-999	-999	-999	-999	-999	-999	-999	-999	-999	-999	-999
Southern Mesopotamia	IqSoNeo	-7000	37	-999	-999	-999	-999	-999	-999	1.5	-999	-999	-999	-999	-999	-999	0	-999	-999	-999	-999	0.1	0.1	0.1	0.1	-999	-999	-999	-999	-999	-999	-999	-999	-999	-999	-999	-999	-999	-999	-999	-999	-999	-999	-999	-999	-999	-999	-999	-999
Southern Mesopotamia	IqSoNeo	-6900	37	-999	-999	-999	-999	-999	-999	1.5	-999	-999	-999	-999	-999	-999	0	-999	-999	-999	-999	0.1	0.1	0.1	0.1	-999	-999	-999	-999	-999	-999	-999	-999	-999	-999	-999	-999	-999	-999	-999	-999	-999	-999	-999	-999	-999	-999	-999	-999
Southern Mesopotamia	IqSoNeo	-6800	37	-999	-999	-999	-999	-999	-999	1.5	-999	-999	-999	-999	-999	-999	0	-999	-999	-999	-999	0.1	0.1	0.1	0.1	-999	-999	-999	-999	-999	-999	-999	-999	-999	-999	-999	-999	-999	-999	-999	-999	-999	-999	-999	-999	-999	-999	-999	-999
Southern Mesopotamia	IqSoNeo	-6700	37	-999	-999	-999	-999	-999	-999	1.5	-999	-999	-999	-999	-999	-999	0	-999	-999	-999	-999	0.1	0.1	0.1	0.1	-999	-999	-999	-999	-999	-999	-999	-999	-999	-999	-999	-999	-999	-999	-999	-999	-999	-999	-999	-999	-999	-999	-999	-999
Southern Mesopotamia	IqSoNeo	-6600	37	-999	-999	-999	-999	-999	-999	1.5	-999	-999	-999	-999	-999	-999	0	-999	-999	-999	-999	0.1	0.1	0.1	0.1	-999	-999	-999	-999	-999	-999	-999	-999	-999	-999	-999	-999	-999	-999	-999	-999	-999	-999	-999	-999	-999	-999	-999	-999
Southern Mesopotamia	IqSoNeo	-6500	37	-999	-999	-999	-999	-999	-999	1.5	-999	-999	-999	-999	-999	-999	0	-999	-999	-999	-999	0.1	0.1	0.1	0.1	-999	-999	-999	-999	-999	-999	-999	-999	-999	-999	-999	-999	-999	-999	-999	-999	-999	-999	-999	-999	-999	-999	-999	-999
Southern Mesopotamia	IqSoNeo	-6400	37	-999	-999	-999	-999	-999	-999	1.5	-999	-999	-999	-999	-999	-999	0	-999	-999	-999	-999	0.1	0.1	0.1	0.1	-999	-999	-999	-999	-999	-999	-999	-999	-999	-999	-999	-999	-999	-999	-999	-999	-999	-999	-999	-999	-999	-999	-999	-999
Southern Mesopotamia	IqSoNeo	-6300	37	-999	-999	-999	-999	-999	-999	1.5	-999	-999	-999	-999	-999	-999	0	-999	-999	-999	-999	0.1	0.1	0.1	0.1	-999	-999	-999	-999	-999	-999	-999	-999	-999	-999	-999	-999	-999	-999	-999	-999	-999	-999	-999	-999	-999	-999	-999	-999
Southern Mesopotamia	IqSoNeo	-6200	37	-999	-999	-999	-999	-999	-999	1.5	-999	-999	-999	-999	-999	-999	0	-999	-999	-999	-999	0.1	0.1	0.1	0.1	-999	-999	-999	-999	-999	-999	-999	-999	-999	-999	-999	-999	-999	-999	-999	-999	-999	-999	-999	-999	-999	-999	-999	-999
Southern Mesopotamia	IqSoNeo	-6100	37	-999	-999	-999	-999	-999	-999	1.5	-999	-999	-999	-999	-999	-999	0	-999	-999	-999	-999	0.1	0.1	0.1	0.1	-999	-999	-999	-999	-999	-999	-999	-999	-999	-999	-999	-999	-999	-999	-999	-999	-999	-999	-999	-999	-999	-999	-999	-999
Southern Mesopotamia	IqSoNeo	-6000	37	-999	-999	-999	-999	-999	-999	1.5	-999	-999	-999	-999	-999	-999	0	-999	-999	-999	-999	0.1	0.1	0.1	0.1	-999	-999	-999	-999	-999	-999	-999	-999	-999	-999	-999	-999	-999	-999	-999	-999	-999	-999	-999	-999	-999	-999	-999	-999
Southern Mesopotamia	IqSoNeo	-5900	37	-999	-999	-999	-999	-999	-999	1.5	-999	-999	-999	-999	-999	-999	0	-999	-999	-999	-999	0.1	0.1	0.1	0.1	-999	-999	-999	-999	-999	-999	-999	-999	-999	-999	-999	-999	-999	-999	-999	-999	-999	-999	-999	-999	-999	-999	-999	-999
Southern Mesopotamia	IqSoNeo	-5800	37	-999	-999	-999	-999	-999	-999	1.5	-999	-999	-999	-999	-999	-999	0	-999	-999	-999	-999	0.1	0.1	0.1	0.1	-999	-999	-999	-999	-999	-999	-999	-999	-999	-999	-999	-999	-999	-999	-999	-999	-999	-999	-999	-999	-999	-999	-999	-999
Southern Mesopotamia	IqSoNeo	-5700	37	-999	-999	-999	-999	-999	-999	1.5	-999	-999	-999	-999	-999	-999	0	-999	-999	-999	-999	0.1	0.1	0.1	0.1	-999	-999	-999	-999	-999	-999	-999	-999	-999	-999	-999	-999	-999	-999	-999	-999	-999	-999	-999	-999	-999	-999	-999	-999
Southern Mesopotamia	IqSoNeo	-5600	37	-999	-999	-999	-999	-999	-999	1.5	-999	-999	-999	-999	-999	-999	0	-999	-999	-999	-999	0.1	0.1	0.1	0.1	-999	-999	-999	-999	-999	-999	-999	-999	-999	-999	-999	-999	-999	-999	-999	-999	-999	-999	-999	-999	-999	-999	-999	-999
Southern Mesopotamia	IqUbaid	-5500	87	-999	-999	1000	2	-999	-999	2	-999	-999	-999	-999	-999	-999	0	-999	-999	-999	-999	1	1	-999	1	-999	-999	-999	-999	0.1	-999	-999	-999	-999	1	0	0	-999	0	0	0	0	0	0	0	0	0	0	-999
Southern Mesopotamia	IqUbaid	-5400	87	-999	-999	1000	2	-999	-999	2	-999	-999	-999	-999	-999	-999	0	-999	-999	-999	-999	1	1	-999	1	-999	-999	-999	-999	0.1	-999	-999	-999	-999	1	0	0	-999	0	0	0	0	0	0	0	0	0	0	-999
Southern Mesopotamia	IqUbaid	-5300	87	-999	-999	1000	2	-999	-999	2	-999	-999	-999	-999	-999	-999	0	-999	-999	-999	-999	1	1	-999	1	-999	-999	-999	-999	0.1	-999	-999	-999	-999	1	0	0	-999	0	0	0	0	0	0	0	0	0	0	-999
Southern Mesopotamia	IqUbaid	-5200	87	-999	-999	1000	2	-999	-999	2	-999	-999	-999	-999	-999	-999	0	-999	-999	-999	-999	1	1	-999	1	-999	-999	-999	-999	0.1	-999	-999	-999	-999	1	0	0	-999	0	0	0	0	0	0	0	0	0	0	-999
Southern Mesopotamia	IqUbaid	-5100	87	-999	-999	1000	2	-999	-999	2	-999	-999	-999	-999	-999	-999	0	-999	-999	-999	-999	1	1	-999	1	-999	-999	-999	-999	0.1	-999	-999	-999	-999	1	0	0	-999	0	0	0	0	0	0	0	0	0	0	-999
Southern Mesopotamia	IqUbaid	-5000	87	-999	-999	1000	2	-999	-999	2	-999	-999	-999	-999	-999	-999	0	-999	-999	-999	-999	1	1	-999	1	-999	-999	-999	-999	0.1	-999	-999	-999	-999	1	0	0	-999	0	0	0	0	0	0	0	0	0	0	-999
Southern Mesopotamia	IqUbaid	-4900	87	-999	-999	1000	2	-999	-999	2	-999	-999	-999	-999	-999	-999	0	-999	-999	-999	-999	1	1	-999	1	-999	-999	-999	-999	0.1	-999	-999	-999	-999	1	0	0	-999	0	0	0	0	0	0	0	0	0	0	-999
Southern Mesopotamia	IqUbaid	-4800	87	-999	-999	1000	2	-999	-999	2	-999	-999	-999	-999	-999	-999	0	-999	-999	-999	-999	1	1	-999	1	-999	-999	-999	-999	0.1	-999	-999	-999	-999	1	0	0	-999	0	0	0	0	0	0	0	0	0	0	-999
Southern Mesopotamia	IqUbaid	-4700	87	-999	-999	1000	2	-999	-999	2	-999	-999	-999	-999	-999	-999	0	-999	-999	-999	-999	1	1	-999	1	-999	-999	-999	-999	0.1	-999	-999	-999	-999	1	0	0	-999	0	0	0	0	0	0	0	0	0	0	-999
Southern Mesopotamia	IqUbaid	-4600	87	-999	-999	1000	2	-999	-999	2	-999	-999	-999	-999	-999	-999	0	-999	-999	-999	-999	1	1	-999	1	-999	-999	-999	-999	0.1	-999	-999	-999	-999	1	0	0	-999	0	0	0	0	0	0	0	0	0	0	-999
Southern Mesopotamia	IqUbaid	-4500	87	-999	-999	1000	2	-999	-999	2	-999	-999	-999	-999	-999	-999	0	-999	-999	-999	-999	1	1	-999	1	-999	-999	-999	-999	0.1	-999	-999	-999	-999	1	0	0	-999	0	0	0	0	0	0	0	0	0	0	-999
Southern Mesopotamia	IqUbaid	-4400	87	-999	-999	1000	2	-999	-999	2	-999	-999	-999	-999	-999	-999	0	-999	-999	-999	-999	1	1	-999	1	-999	-999	-999	-999	0.1	-999	-999	-999	-999	1	0	0	-999	0	0	0	0	0	0	0	0	0	0	-999
Southern Mesopotamia	IqUbaid	-4300	87	-999	-999	1000	2	-999	-999	2	-999	-999	-999	-999	-999	-999	0	-999	-999	-999	-999	1	1	-999	1	-999	-999	-999	-999	0.1	-999	-999	-999	-999	1	0	0	-999	0	0	0	0	0	0	0	0	0	0	-999
Southern Mesopotamia	IqUruk*	-4200	77	29270	2050	13500	-999	-999	-999	4	-999	-999	-999	0	-999	-999	0.1	-999	-999	-999	-999	1	-999	-999	1	-999	-999	1	-999	1	-999	-999	-999	-999	1	1	1	-999	0	1	-999	-999	0.1	0.1	0.1	0.1	0.1	0.1	-999
Southern Mesopotamia	IqUruk*	-4100	77	29270	2050	13500	-999	-999	-999	4	-999	-999	-999	0	-999	-999	0.1	-999	-999	-999	-999	1	-999	-999	1	-999	-999	1	-999	1	-999	-999	-999	-999	1	1	1	-999	0	1	-999	-999	0.1	0.1	0.1	0.1	0.1	0.1	-999
Southern Mesopotamia	IqUruk*	-4000	77	29270	2050	13500	-999	-999	-999	4	-999	-999	-999	0	-999	-999	0.1	-999	-999	-999	-999	1	-999	-999	1	-999	-999	1	-999	1	-999	-999	-999	-999	1	1	1	-999	0	1	-999	-999	0.1	0.1	0.1	0.1	0.1	0.1	-999
Southern Mesopotamia	IqUruk*	-3900	77	29270	2050	13500	-999	-999	-999	4	-999	-999	-999	0	-999	-999	0.1	-999	-999	-999	-999	1	-999	-999	1	-999	-999	1	-999	1	-999	-999	-999	-999	1	1	1	-999	0	1	-999	-999	0.1	0.1	0.1	0.1	0.1	0.1	-999
Southern Mesopotamia	IqUruk*	-3800	77	29270	2050	13500	-999	-999	-999	4	-999	-999	-999	0	-999	-999	0.1	-999	-999	-999	-999	1	-999	-999	1	-999	-999	1	-999	1	-999	-999	-999	-999	1	1	1	-999	0	1	-999	-999	0.1	0.1	0.1	0.1	0.1	0.1	-999
Southern Mesopotamia	IqUruk*	-3700	77	29270	2050	13500	-999	-999	-999	4	-999	-999	-999	0	-999	-999	0.1	-999	-999	-999	-999	1	-999	-999	1	-999	-999	1	-999	1	-999	-999	-999	-999	1	1	1	-999	0	1	-999	-999	0.1	0.1	0.1	0.1	0.1	0.1	-999
Southern Mesopotamia	IqUruk*	-3600	77	29270	2050	13500	-999	-999	-999	4	-999	-999	-999	0	-999	-999	0.1	-999	-999	-999	-999	1	-999	-999	1	-999	-999	1	-999	1	-999	-999	-999	-999	1	1	1	-999	0	1	-999	-999	0.1	0.1	0.1	0.1	0.1	0.1	-999
Southern Mesopotamia	IqUruk*	-3500	77	31150	1900	45000	-999	-999	-999	4	-999	-999	-999	0	-999	-999	0.1	-999	-999	-999	-999	1	-999	-999	1	-999	-999	1	-999	1	-999	-999	-999	-999	1	1	1	-999	0	1	-999	-999	0.1	0.1	0.1	0.1	0.1	0.1	-999
Southern Mesopotamia	IqUruk*	-3400	77	31150	1900	45000	-999	-999	-999	4	-999	-999	-999	0	-999	-999	0.1	-999	-999	-999	-999	1	-999	-999	1	-999	-999	1	-999	1	-999	-999	-999	-999	1	1	1	-999	0	1	-999	-999	0.1	0.1	0.1	0.1	0.1	0.1	-999
Southern Mesopotamia	IqUruk*	-3300	77	31150	1900	45000	-999	-999	-999	4	-999	-999	-999	0	-999	-999	0.1	-999	-999	-999	-999	1	-999	-999	1	-999	-999	1	-999	1	-999	-999	-999	-999	1	1	1	-999	0	1	-999	-999	0.1	0.1	0.1	0.1	0.1	0.1	-999
Southern Mesopotamia	IqUruk*	-3200	77	31150	1900	45000	-999	-999	-999	4	-999	-999	-999	0	-999	-999	0.1	-999	-999	-999	-999	1	-999	-999	1	-999	-999	1	-999	1	-999	-999	-999	-999	1	1	1	-999	0	1	-999	-999	0.1	0.1	0.1	0.1	0.1	0.1	-999
Southern Mesopotamia	IqUruk*	-3100	77	31150	1900	45000	-999	-999	-999	4	-999	-999	-999	0	-999	-999	0.1	-999	-999	-999	-999	1	-999	-999	1	-999	-999	1	-999	1	-999	-999	-999	-999	1	1	1	-999	0	1	-999	-999	0.1	0.1	0.1	0.1	0.1	0.1	-999
Southern Mesopotamia	IqUruk*	-3000	77	31150	1900	45000	-999	-999	-999	4	-999	-999	-999	0	-999	-999	0.1	-999	-999	-999	-999	1	-999	-999	1	-999	-999	1	-999	1	-999	-999	-999	-999	1	1	1	-999	0	1	-999	-999	0.1	0.1	0.1	0.1	0.1	0.1	-999
Southern Mesopotamia	IqEDyn*	-2900	63	53250	10700	-999	-999	-999	-999	5	-999	1	-999	-999	-999	-999	0	-999	-999	-999	-999	1	1	-999	-999	-999	-999	1	-999	-999	-999	-999	-999	-999	1	1	1	-999	0	1	1	-999	1	-999	1	-999	-999	-999	-999
Southern Mesopotamia	IqEDyn*	-2800	63	53250	10700	-999	-999	-999	-999	5	-999	1	-999	-999	-999	-999	0	-999	-999	-999	-999	1	1	-999	-999	-999	-999	1	-999	-999	-999	-999	-999	-999	1	1	1	-999	0	1	1	-999	1	-999	1	-999	-999	-999	-999
Southern Mesopotamia	IqEDyn*	-2700	63	53250	10700	-999	-999	-999	-999	5	-999	1	-999	-999	-999	-999	0	-999	-999	-999	-999	1	1	-999	-999	-999	-999	1	-999	-999	-999	-999	-999	-999	1	1	1	-999	0	1	1	-999	1	-999	1	-999	-999	-999	-999
Southern Mesopotamia	IqEDyn*	-2600	63	53250	10700	-999	-999	-999	-999	5	-999	1	-999	-999	-999	-999	0	-999	-999	-999	-999	1	1	-999	-999	-999	-999	1	-999	-999	-999	-999	-999	-999	1	1	1	-999	0	1	1	-999	1	-999	1	-999	-999	-999	-999
Southern Mesopotamia	IqEDyn*	-2500	63	53250	10700	-999	-999	-999	-999	5	-999	1	-999	-999	-999	-999	0	-999	-999	-999	-999	1	1	-999	-999	-999	-999	1	-999	-999	-999	-999	-999	-999	1	1	1	-999	0	1	1	-999	1	-999	1	-999	-999	-999	-999
Southern Mesopotamia	IqEDyn*	-2400	63	53250	10700	-999	-999	-999	-999	5	-999	1	-999	-999	-999	-999	0	-999	-999	-999	-999	1	1	-999	-999	-999	-999	1	-999	-999	-999	-999	-999	-999	1	1	1	-999	0	1	1	-999	1	-999	1	-999	-999	-999	-999
Southern Mesopotamia	IqAkkad	-2300	92	-999	725000	30000	5	5.5	4	4.5	1	1	1	1	0	-999	0	1	0.9	0.1	1	1	-999	0.9	1	1	-999	1	1	0.9	1	0.9	-999	1	1	1	1	0	-999	1	1	1	1	1	1	-999	0.9	1	1
Southern Mesopotamia	IqAkkad	-2200	93	-999	725000	30000	5	5.5	4	4.5	1	1	1	1	0	-999	0	1	0.9	0.1	1	1	-999	0.9	1	1	-999	1	1	0.9	1	0.9	-999	1	1	1	1	0	-999	1	1	1	1	1	1	-999	0.9	1	1
Southern Mesopotamia	IqUrIII	-2100	87	200000	-999	200000	4	6.5	4	4	-999	1	-999	1	-999	-999	1	-999	1	-999	-999	1	-999	-999	-999	1	-999	1	-999	-999	1	1	-999	-999	1	1	1	-999	-999	1	1	-999	1	1	1	-999	-999	-999	-999
Southern Mesopotamia	IqIsinL	-2000	59	-999	-999	200000	4	6.5	4	4	1	1	1	1	0.1	0	0	1	1	0.1	1	1	-999	1	-999	0.9	0.9	0.9	0.9	-999	-999	-999	-999	-999	-999	1	1	0	1	1	-999	1	1	1	1	-999	1	1	0
Southern Mesopotamia	IqIsinL	-1900	59	-999	-999	200000	4	6.5	4	4	1	1	1	1	0.1	0	0	1	1	0.1	1	1	-999	1	-999	0.9	0.9	0.9	0.9	-999	-999	-999	-999	-999	-999	1	1	0	1	1	-999	1	1	1	1	-999	1	1	0
Southern Mesopotamia	IqBabAm	-1800	45	-999	450000	-999	6	-999	-999	4	-999	1	-999	-999	-999	-999	-999	-999	1	1	-999	1	0.9	1	0.9	-999	-999	1	1	-999	1	-999	-999	-999	-999	1	1	-999	-999	1	-999	-999	1	-999	-999	-999	1	-999	1
Southern Mesopotamia	IqBabAm	-1700	45	-999	450000	-999	6	-999	-999	4	-999	1	-999	-999	-999	-999	-999	-999	1	1	-999	1	0.9	1	0.9	-999	-999	1	1	-999	1	-999	-999	-999	-999	1	1	-999	-999	1	-999	-999	1	-999	-999	-999	1	-999	1
Southern Mesopotamia	IqBabAm	-1600	45	-999	450000	-999	6	-999	-999	4	-999	1	-999	-999	-999	-999	-999	-999	1	1	-999	1	0.9	1	0.9	-999	-999	1	1	-999	1	-999	-999	-999	-999	1	1	-999	-999	1	-999	-999	1	-999	-999	-999	1	-999	1
Southern Mesopotamia	IqBabKs	-1500	50	-999	225000	-999	3	-999	3.5	4	1	-999	1	1	0.1	0.1	0	-999	0.9	0.9	0.1	1	-999	1	-999	0.9	0.9	0.9	-999	-999	-999	-999	-999	-999	-999	1	1	0	1	1	0.9	1	1	1	1	1	1	1	1
Southern Mesopotamia	IqBabKs	-1400	50	-999	225000	-999	3	-999	3.5	4	1	-999	1	1	0.1	0.1	0	-999	0.9	0.9	0.1	1	-999	1	-999	0.9	0.9	0.9	-999	-999	-999	-999	-999	-999	-999	1	1	0	1	1	0.9	1	1	1	1	1	1	1	1
Southern Mesopotamia	IqBabKs	-1300	50	-999	225000	-999	3	-999	3.5	4	1	-999	1	1	0.1	0.1	0	-999	0.9	0.9	0.1	1	-999	1	-999	0.9	0.9	0.9	-999	-999	-999	-999	-999	-999	-999	1	1	0	1	1	0.9	1	1	1	1	1	1	1	1
Southern Mesopotamia	IqBabKs	-1200	50	-999	225000	-999	3	-999	3.5	4	1	-999	1	1	0.1	0.1	0	-999	0.9	0.9	0.1	1	-999	1	-999	0.9	0.9	0.9	-999	-999	-999	-999	-999	-999	-999	1	1	0	1	1	0.9	1	1	1	1	1	1	1	1
Southern Mesopotamia	IqIsin2	-1100	53	-999	-999	-999	3.5	-999	3.5	4	-999	-999	1	1	0.1	0.1	0	-999	0.9	0.9	0.1	1	-999	1	-999	0.9	0.9	0.9	-999	-999	-999	-999	-999	-999	-999	1	1	0	1	1	0.9	1	1	0.9	1	0.9	1	1	1
Southern Mesopotamia	IqBazi*	-1000	55	-999	-999	-999	4.5	-999	3.5	3.5	-999	-999	1	-999	0.1	0.1	0.1	0.1	0.9	0.1	0.1	1	-999	1	-999	0.9	0.9	0.9	-999	-999	-999	-999	-999	-999	-999	1	1	0	1	0	0.9	1	1	0.9	1	0.9	1	1	1
Southern Mesopotamia	IqDynE*	-900	56	-999	-999	-999	4.5	-999	3.5	3.5	-999	-999	1	0.9	0.1	0.1	0.1	0.1	0.9	0.1	0.1	1	-999	1	-999	0.9	0.9	0.9	-999	-999	-999	-999	-999	-999	-999	1	1	0	1	0	0.1	0.1	1	0.1	1	0.1	0.1	0.1	1
Southern Mesopotamia	IqDynE*	-800	56	-999	-999	-999	4.5	-999	3.5	3.5	-999	-999	1	0.9	0.1	0.1	0.1	0.1	0.9	0.1	0.1	1	-999	1	-999	0.9	0.9	0.9	-999	-999	-999	-999	-999	-999	-999	1	1	0	1	0	0.1	0.1	1	0.1	1	0.1	0.1	0.1	1
Southern Mesopotamia	IqNAssr	-700	85	-999	1400000	120000	3.5	5	3	6	1	1	1	1	0.1	0.1	1	0.1	0	0	0.1	0.9	-999	-999	-999	1	1	1	1	-999	1	1	0	-999	-999	1	1	1	0	1	1	-999	1	-999	-999	-999	1	1	1
Southern Mesopotamia	IqNeoBb	-600	58	-999	800000	-999	6	-999	4	5	1	-999	1	1	-999	-999	-999	-999	-999	-999	-999	1	0.1	1	1	1	1	1	1	-999	-999	-999	-999	-999	1	0.9	1	0	1	1	1	1	1	-999	1	-999	1	1	1
Southern Mesopotamia	IrAchae	-500	96	-999	-999	200000	7	7	4	5.5	1	1	0.9	1	1	1	1	1	1	1	1	1	1	0.9	1	1	1	1	0.9	0.9	1	1	-999	0.9	0.9	1	1	0	1	1	1	0.9	0.9	0.9	1	0.9	0.9	1	1
Southern Mesopotamia	IrAchae	-400	96	-999	-999	200000	7	7	4	5.5	1	1	0.9	1	1	1	1	1	1	1	1	1	1	0.9	1	1	1	1	0.9	0.9	1	1	-999	0.9	0.9	1	1	0	1	1	1	0.9	0.9	0.9	1	0.9	0.9	1	1
Southern Mesopotamia	IrSeleu	-300	94	23000000	-999	75000	5.5	5	4	6	1	1	1	1	-999	-999	1	-999	1	1	-999	1	0.9	1	1	1	-999	1	1	0.9	1	1	-999	-999	-999	1	1	0	1	1	1	0.9	-999	-999	0.9	0.9	1	1	1
Southern Mesopotamia	IrSeleu	-200	94	23000000	-999	75000	5.5	5	4	6	1	1	1	1	-999	-999	1	-999	1	1	-999	1	0.9	1	1	1	-999	1	1	0.9	1	1	-999	-999	-999	1	1	0	1	1	1	0.9	-999	-999	0.9	0.9	1	1	1
Southern Mesopotamia	IrPart1	-100	94	-999	-999	-999	5.5	6	3	4.5	0.1	0.5	1	1	0	0	1	1	-999	1	-999	1	0.9	1	1	1	1	1	1	1	1	1	0.1	-999	-999	1	1	0	1	1	1	1	1	1	1	1	1	0.9	1
Southern Mesopotamia	IrPart1	0	94	-999	-999	-999	5.5	6	3	4.5	0.1	0.5	1	1	0	0	1	1	-999	1	-999	1	0.9	1	1	1	1	1	1	1	1	1	0.1	-999	-999	1	1	0	1	1	1	1	1	1	1	1	1	0.9	1
Southern Mesopotamia	IrPart2	100	89	4750000	1900000	400000	5.5	6	3	4.5	0.1	0.5	1	1	0	0	1	1	-999	1	-999	1	0.9	1	1	1	1	1	1	1	1	1	0.1	-999	-999	1	1	0	1	1	1	1	1	1	1	1	1	0.9	1
Southern Mesopotamia	IrPart2	200	89	5000000	1800000	30000	5.5	6	3	4.5	0.1	0.5	1	1	0	0	1	1	-999	1	-999	1	0.9	1	1	1	1	1	1	1	1	1	0.1	-999	-999	1	1	0	1	1	1	1	1	1	1	1	1	0.9	1
Southern Mesopotamia	IrSasn1	300	95	5000000	-999	-999	6	8	4.5	5.5	0	0	1	1	0.1	0.1	0.9	0.9	0.5	1	0	1	1	0.9	1	1	1	1	0.9	-999	1	1	-999	-999	-999	0.9	0.9	0	-999	-999	-999	-999	1	0.9	1	0.9	0.9	0.9	-999
Southern Mesopotamia	IrSasn1	400	95	5000000	-999	-999	6	8	4.5	5.5	0	0	1	1	0.1	0.1	0.9	0.9	0.5	1	0	1	1	0.9	1	1	1	1	0.9	-999	1	1	-999	-999	-999	0.9	0.9	0	-999	-999	-999	-999	1	0.9	1	0.9	0.9	0.9	-999
Southern Mesopotamia	IrSasn2	500	91	-999	-999	-999	6	8	4.5	6	-999	-999	0.9	1	0	0	0.9	0.9	-999	1	0	1	1	0.9	1	-999	1	-999	1	-999	1	1	-999	-999	-999	1	1	0	1	0.9	0.9	0.9	1	1	1	1	1	1	1
Southern Mesopotamia	IrSasn2	600	91	-999	-999	-999	6	8	4.5	6	-999	-999	0.9	1	0	0	0.9	0.9	-999	1	0	1	1	0.9	1	-999	1	-999	1	-999	1	1	-999	-999	-999	1	1	0	1	0.9	0.9	0.9	1	1	1	1	1	1	1
Southern Mesopotamia	SyCalUm	700	90	28000000	9000000	300000	5.5	3	2	6	1	1	0.5	1	0	1	1	0	1	0	0.1	1	1	1	1	1	1	1	1	0.9	1	1	-999	1	0.9	1	1	0	1	1	1	1	1	1	1	1	1	1	1
Southern Mesopotamia	IqAbbs1	800	94	28000000	8300000	700000	6	6	2	6	1	1	0	1	0	0.5	1	0	1	0.5	0.1	1	1	1	1	1	1	1	1	0.9	1	1	0.9	1	1	1	1	0	1	1	1	1	1	1	1	1	1	1	1
Southern Mesopotamia	IqAbbs1	900	94	10000000	1000000	600000	6	6	2	6	1	1	0	1	0	0.5	1	0	1	0.5	0.1	1	1	1	1	1	1	1	1	0.9	1	1	0.9	1	1	1	1	0	1	1	1	1	1	1	1	1	1	1	1
Southern Mesopotamia	IrBuyid	1000	92	5000000	900000	-999	5	8	3	4.5	1	1	-999	0.9	-999	0.1	-999	0.9	1	0.1	0.9	1	-999	1	-999	1	1	1	1	-999	1	1	-999	-999	-999	1	1	0	1	-999	1	0.9	1	-999	1	0.9	1	1	1
Southern Mesopotamia	IrSeljq	1100	92	-999	-999	-999	5	6	3.5	4	-999	-999	1	1	0.1	0.1	1	1	1	1	0.9	1	1	1	1	1	1	0.9	0.9	-999	1	0.9	-999	-999	-999	1	1	0	1	1	1	1	1	1	1	1	1	1	1
Southern Mesopotamia	IqAbbs2	1200	93	3900000	750000	1000000	5	5.5	2	4.5	1	1	0	-999	-999	-999	1	0.9	1	1	1	0.9	-999	-999	-999	1	0.9	1	0.9	-999	-999	-999	1	-999	1	1	1	0	1	0.9	1	1	1	1	1	1	1	1	1
Southern Mesopotamia	IrIlkhn	1300	88	-999	3800000	-999	6	6	3	4.5	0.9	-999	1	1	0.1	0.1	1	0.9	1	1	-999	1	1	1	-999	1	1	1	1	-999	1	1	0	-999	-999	1	1	0	1	1	1	1	1	1	1	1	1	1	1
Southern Mesopotamia	UzTimur	1400	93	-999	-999	150000	6	6.5	2	6	1	1	1	1	0.1	0.1	1	1	-999	1	-999	1	0.9	1	-999	1	1	0.9	-999	-999	1	1	-999	-999	-999	1	1	0	1	1	1	1	1	1	1	0.9	1	1	-999
Southern Mesopotamia	IrSafvd	1500	93	9000000	2700000	200000	6	6.5	5.5	4.5	1	1	1	1	0	0	1	1	1	1	1	0.9	1	1	1	1	1	1	1	1	1	0	0	-999	1	1	1	0	1	1	1	1	1	1	1	1	1	1	1
Southern Mesopotamia	TrOttm3	1600	93	-999	-999	-999	9.5	9	4	6	1	1	1	1	1	1	1	1	1	1	1	1	1	1	1	1	1	1	1	1	1	1	0	1	1	1	1	-999	1	1	1	1	1	1	1	1	1	1	1
Southern Mesopotamia	TrOttm4	1700	91	24000000	-999	-999	9.5	9	4	6	1	1	1	1	1	1	1	1	1	1	1	1	1	1	1	1	1	1	1	1	1	1	0	1	1	1	1	-999	1	1	0.9	0.9	0.9	1	0.9	0.9	0.9	0.9	1
Southern Mesopotamia	TrOttm4	1800	91	24000000	-999	-999	9.5	9	4	6	1	1	1	1	1	1	1	1	1	1	1	1	1	1	1	1	1	1	1	1	1	1	0	1	1	1	1	-999	1	1	0.9	0.9	0.9	1	0.9	0.9	0.9	0.9	1
Susiana	IrPrCer	-7800	92	-999	-999	375	1	1	0	1	0.1	0.1	0	0.1	0.1	-999	0.1	0.1	0.1	0.1	0.1	0.1	0.1	-999	1	0.1	-999	-999	-999	-999	0.1	0.1	0.1	-999	-999	0	0	0	0	0	0	0	0	0	0	0	0	0	-999
Susiana	IrPrCer	-7700	92	-999	-999	375	1	1	0	1	0.1	0.1	0	0.1	0.1	-999	0.1	0.1	0.1	0.1	0.1	0.1	0.1	-999	1	0.1	-999	-999	-999	-999	0.1	0.1	0.1	-999	-999	0	0	0	0	0	0	0	0	0	0	0	0	0	-999
Susiana	IrPrCer	-7600	92	-999	-999	375	1	1	0	1	0.1	0.1	0	0.1	0.1	-999	0.1	0.1	0.1	0.1	0.1	0.1	0.1	-999	1	0.1	-999	-999	-999	-999	0.1	0.1	0.1	-999	-999	0	0	0	0	0	0	0	0	0	0	0	0	0	-999
Susiana	IrPrCer	-7500	92	-999	-999	375	1	1	0	1	0.1	0.1	0	0.1	0.1	-999	0.1	0.1	0.1	0.1	0.1	0.1	0.1	-999	1	0.1	-999	-999	-999	-999	0.1	0.1	0.1	-999	-999	0	0	0	0	0	0	0	0	0	0	0	0	0	-999
Susiana	IrPrCer	-7400	92	-999	-999	375	1	1	0	1	0.1	0.1	0	0.1	0.1	-999	0.1	0.1	0.1	0.1	0.1	0.1	0.1	-999	1	0.1	-999	-999	-999	-999	0.1	0.1	0.1	-999	-999	0	0	0	0	0	0	0	0	0	0	0	0	0	-999
Susiana	IrPrCer	-7300	92	-999	-999	375	1	1	0	1	0.1	0.1	0	0.1	0.1	-999	0.1	0.1	0.1	0.1	0.1	0.1	0.1	-999	1	0.1	-999	-999	-999	-999	0.1	0.1	0.1	-999	-999	0	0	0	0	0	0	0	0	0	0	0	0	0	-999
Susiana	IrForma	-7200	91	-999	-999	375	1	1	0	1	-999	-999	0	0.1	0.1	0.1	0.1	0.1	0.1	0.1	0.1	0.1	-999	-999	1	0.1	-999	-999	-999	-999	0.1	0.1	0.1	-999	-999	0	0	0	0	0	0	0	0	0	0	0	0	0	-999
Susiana	IrForma	-7100	91	-999	-999	375	1	1	0	1	-999	-999	0	0.1	0.1	0.1	0.1	0.1	0.1	0.1	0.1	0.1	-999	-999	1	0.1	-999	-999	-999	-999	0.1	0.1	0.1	-999	-999	0	0	0	0	0	0	0	0	0	0	0	0	0	-999
Susiana	IrArcha	-7000	89	-999	-999	437.5	1	1	1	1	0.1	0.1	0.1	0.1	0.1	0.1	0.1	0.1	0.1	0.1	0.1	0.1	-999	0.1	0.9	0.1	-999	-999	-999	-999	-999	-999	-999	-999	-999	0	0	0	0	0	0	0	0	0	0	0	0	0	1
Susiana	IrArcha	-6900	89	-999	-999	437.5	1	1	1	1	0.1	0.1	0.1	0.1	0.1	0.1	0.1	0.1	0.1	0.1	0.1	0.1	-999	0.1	0.9	0.1	-999	-999	-999	-999	-999	-999	-999	-999	-999	0	0	0	0	0	0	0	0	0	0	0	0	0	1
Susiana	IrArcha	-6800	89	-999	-999	437.5	1	1	1	1	0.1	0.1	0.1	0.1	0.1	0.1	0.1	0.1	0.1	0.1	0.1	0.1	-999	0.1	0.9	0.1	-999	-999	-999	-999	-999	-999	-999	-999	-999	0	0	0	0	0	0	0	0	0	0	0	0	0	1
Susiana	IrArcha	-6700	89	-999	-999	437.5	1	1	1	1	0.1	0.1	0.1	0.1	0.1	0.1	0.1	0.1	0.1	0.1	0.1	0.1	-999	0.1	0.9	0.1	-999	-999	-999	-999	-999	-999	-999	-999	-999	0	0	0	0	0	0	0	0	0	0	0	0	0	1
Susiana	IrArcha	-6600	89	-999	-999	437.5	1	1	1	1	0.1	0.1	0.1	0.1	0.1	0.1	0.1	0.1	0.1	0.1	0.1	0.1	-999	0.1	0.9	0.1	-999	-999	-999	-999	-999	-999	-999	-999	-999	0	0	0	0	0	0	0	0	0	0	0	0	0	1
Susiana	IrArcha	-6500	89	-999	-999	437.5	1	1	1	1	0.1	0.1	0.1	0.1	0.1	0.1	0.1	0.1	0.1	0.1	0.1	0.1	-999	0.1	0.9	0.1	-999	-999	-999	-999	-999	-999	-999	-999	-999	0	0	0	0	0	0	0	0	0	0	0	0	0	1
Susiana	IrArcha	-6400	89	-999	-999	437.5	1	1	1	1	0.1	0.1	0.1	0.1	0.1	0.1	0.1	0.1	0.1	0.1	0.1	0.1	-999	0.1	0.9	0.1	-999	-999	-999	-999	-999	-999	-999	-999	-999	0	0	0	0	0	0	0	0	0	0	0	0	0	1
Susiana	IrArcha	-6300	89	-999	-999	437.5	1	1	1	1	0.1	0.1	0.1	0.1	0.1	0.1	0.1	0.1	0.1	0.1	0.1	0.1	-999	0.1	0.9	0.1	-999	-999	-999	-999	-999	-999	-999	-999	-999	0	0	0	0	0	0	0	0	0	0	0	0	0	1
Susiana	IrArcha	-6200	89	-999	-999	437.5	1	1	1	1	0.1	0.1	0.1	0.1	0.1	0.1	0.1	0.1	0.1	0.1	0.1	0.1	-999	0.1	0.9	0.1	-999	-999	-999	-999	-999	-999	-999	-999	-999	0	0	0	0	0	0	0	0	0	0	0	0	0	1
Susiana	IrArcha	-6100	89	-999	-999	437.5	1	1	1	1	0.1	0.1	0.1	0.1	0.1	0.1	0.1	0.1	0.1	0.1	0.1	0.1	-999	0.1	0.9	0.1	-999	-999	-999	-999	-999	-999	-999	-999	-999	0	0	0	0	0	0	0	0	0	0	0	0	0	1
Susiana	IrKhzE*	-6000	86	-999	-999	437.5	1	1	1	1	0.1	0.1	0.1	0.1	0.1	0.1	0.1	0.1	0.1	0.1	0.1	0.5	-999	-999	0.9	-999	-999	-999	-999	-999	-999	-999	-999	-999	-999	0	0	0	0	0	0	0	0	0	0	0	0	0	-999
Susiana	IrKhzE*	-5900	86	-999	-999	437.5	1	1	1	1	0.1	0.1	0.1	0.1	0.1	0.1	0.1	0.1	0.1	0.1	0.1	0.5	-999	-999	0.9	-999	-999	-999	-999	-999	-999	-999	-999	-999	-999	0	0	0	0	0	0	0	0	0	0	0	0	0	-999
Susiana	IrKhzE*	-5800	86	-999	-999	437.5	1	1	1	1	0.1	0.1	0.1	0.1	0.1	0.1	0.1	0.1	0.1	0.1	0.1	0.5	-999	-999	0.9	-999	-999	-999	-999	-999	-999	-999	-999	-999	-999	0	0	0	0	0	0	0	0	0	0	0	0	0	-999
Susiana	IrKhzEM	-5700	90	-999	-999	437.5	1	1	1	1.5	0.1	0.1	0.5	0.1	0.1	0.1	0.1	0.1	0.1	0.1	0.1	1	-999	-999	0.9	0.1	-999	-999	-999	-999	-999	0.1	0.1	-999	-999	0	0	0	0	0	0	0	0	0	0	0	0	0	0.5
Susiana	IrKhzEM	-5600	90	-999	-999	437.5	1	1	1	1.5	0.1	0.1	0.5	0.1	0.1	0.1	0.1	0.1	0.1	0.1	0.1	1	-999	-999	0.9	0.1	-999	-999	-999	-999	-999	0.1	0.1	-999	-999	0	0	0	0	0	0	0	0	0	0	0	0	0	0.5
Susiana	IrKhzEM	-5500	90	-999	-999	437.5	1	1	1	1.5	0.1	0.1	0.5	0.1	0.1	0.1	0.1	0.1	0.1	0.1	0.1	1	-999	-999	0.9	0.1	-999	-999	-999	-999	-999	0.1	0.1	-999	-999	0	0	0	0	0	0	0	0	0	0	0	0	0	0.5
Susiana	IrKhzEM	-5400	90	-999	-999	437.5	1	1	1	1.5	0.1	0.1	0.5	0.1	0.1	0.1	0.1	0.1	0.1	0.1	0.1	1	-999	-999	0.9	0.1	-999	-999	-999	-999	-999	0.1	0.1	-999	-999	0	0	0	0	0	0	0	0	0	0	0	0	0	0.5
Susiana	IrKhzEM	-5300	90	-999	-999	437.5	1	1	1	1.5	0.1	0.1	0.5	0.1	0.1	0.1	0.1	0.1	0.1	0.1	0.1	1	-999	-999	0.9	0.1	-999	-999	-999	-999	-999	0.1	0.1	-999	-999	0	0	0	0	0	0	0	0	0	0	0	0	0	0.5
Susiana	IrKhzEM	-5200	90	-999	-999	437.5	1	1	1	1.5	0.1	0.1	0.5	0.1	0.1	0.1	0.1	0.1	0.1	0.1	0.1	1	-999	-999	0.9	0.1	-999	-999	-999	-999	-999	0.1	0.1	-999	-999	0	0	0	0	0	0	0	0	0	0	0	0	0	0.5
Susiana	IrKhzM*	-5100	91	-999	-999	1875	1.5	1	1	2	0.1	0.1	0.5	0.1	0.1	0.1	0.1	0.1	0.1	0.1	0.1	0.9	-999	-999	0.9	0.1	-999	-999	-999	-999	-999	-999	-999	-999	1	0	0	0	0	0	0	0	0	0	0	0	0	0	0.9
Susiana	IrKhzM*	-5000	91	-999	-999	1875	1.5	1	1	2	0.1	0.1	0.5	0.1	0.1	0.1	0.1	0.1	0.1	0.1	0.1	0.9	-999	-999	0.9	0.1	-999	-999	-999	-999	-999	-999	-999	-999	1	0	0	0	0	0	0	0	0	0	0	0	0	0	0.9
Susiana	IrKhzM*	-4900	91	-999	-999	1875	1.5	1	1	2	0.1	0.1	0.5	0.1	0.1	0.1	0.1	0.1	0.1	0.1	0.1	0.9	-999	-999	0.9	0.1	-999	-999	-999	-999	-999	-999	-999	-999	1	0	0	0	0	0	0	0	0	0	0	0	0	0	0.9
Susiana	IrKhzM*	-4800	91	-999	-999	1875	1.5	1	1	2	0.1	0.1	0.5	0.1	0.1	0.1	0.1	0.1	0.1	0.1	0.1	0.9	-999	-999	0.9	0.1	-999	-999	-999	-999	-999	-999	-999	-999	1	0	0	0	0	0	0	0	0	0	0	0	0	0	0.9
Susiana	IrKhzL*	-4700	90	-999	-999	1875	1.5	1.5	-999	2	0.1	0.1	0.9	0.1	0.1	0.1	0.1	0.1	0.1	0.1	0.1	0.9	-999	-999	0.9	0.1	-999	-999	-999	-999	-999	-999	-999	-999	-999	0	0	0	0	0	0	0	0	0	0	0	0	0	0.9
Susiana	IrKhzL*	-4600	90	-999	-999	1875	1.5	1.5	-999	2	0.1	0.1	0.9	0.1	0.1	0.1	0.1	0.1	0.1	0.1	0.1	0.9	-999	-999	0.9	0.1	-999	-999	-999	-999	-999	-999	-999	-999	-999	0	0	0	0	0	0	0	0	0	0	0	0	0	0.9
Susiana	IrKhzL*	-4500	90	-999	-999	1875	1.5	1.5	-999	2	0.1	0.1	0.9	0.1	0.1	0.1	0.1	0.1	0.1	0.1	0.1	0.9	-999	-999	0.9	0.1	-999	-999	-999	-999	-999	-999	-999	-999	-999	0	0	0	0	0	0	0	0	0	0	0	0	0	0.9
Susiana	IrKhzL*	-4400	90	-999	-999	1875	1.5	1.5	-999	2	0.1	0.1	0.9	0.1	0.1	0.1	0.1	0.1	0.1	0.1	0.1	0.9	-999	-999	0.9	0.1	-999	-999	-999	-999	-999	-999	-999	-999	-999	0	0	0	0	0	0	0	0	0	0	0	0	0	0.9
Susiana	IrSusa1	-4300	91	10000	1	875	1.5	1.5	1.5	2.5	0.1	0.1	0.9	-999	0.1	0.1	-999	0.1	0.1	0.1	0.1	0.9	-999	-999	0.9	0.1	-999	-999	-999	-999	-999	-999	-999	-999	1	0	0	0	0	0	0	0	0	0	0	0	0	0	0.9
Susiana	IrSusa1	-4200	91	10000	1	875	1.5	1.5	1.5	2.5	0.1	0.1	0.9	-999	0.1	0.1	-999	0.1	0.1	0.1	0.1	0.9	-999	-999	0.9	0.1	-999	-999	-999	-999	-999	-999	-999	-999	1	0	0	0	0	0	0	0	0	0	0	0	0	0	0.9
Susiana	IrSusa1	-4100	91	10000	1	875	1.5	1.5	1.5	2.5	0.1	0.1	0.9	-999	0.1	0.1	-999	0.1	0.1	0.1	0.1	0.9	-999	-999	0.9	0.1	-999	-999	-999	-999	-999	-999	-999	-999	1	0	0	0	0	0	0	0	0	0	0	0	0	0	0.9
Susiana	IrSusa1	-4000	91	10000	1	875	1.5	1.5	1.5	2.5	0.1	0.1	0.9	-999	0.1	0.1	-999	0.1	0.1	0.1	0.1	0.9	-999	-999	0.9	0.1	-999	-999	-999	-999	-999	-999	-999	-999	1	0	0	0	0	0	0	0	0	0	0	0	0	0	0.9
Susiana	IrSusa1	-3900	91	1000	1	875	1.5	1.5	1.5	2.5	0.1	0.1	0.9	-999	0.1	0.1	-999	0.1	0.1	0.1	0.1	0.9	-999	-999	0.9	0.1	-999	-999	-999	-999	-999	-999	-999	-999	1	0	0	0	0	0	0	0	0	0	0	0	0	0	0.9
Susiana	IrSusa2	-3800	87	14500	-999	625	-999	2.5	2.5	3	-999	0.5	0.9	0.9	-999	-999	-999	-999	-999	-999	0.1	1	-999	-999	1	0.9	-999	0.1	-999	-999	1	0.9	0.1	0.9	1	1	1	-999	-999	1	0.9	-999	1	1	-999	-999	0.9	-999	0.9
Susiana	IrSusa2	-3700	88	14500	-999	625	3	2.5	2.5	3	-999	0.5	0.9	0.9	-999	-999	-999	-999	-999	-999	0.1	1	-999	-999	1	0.9	-999	0.1	-999	-999	1	0.9	0.1	0.9	1	1	1	-999	-999	1	0.9	-999	1	1	-999	-999	0.9	-999	0.9
Susiana	IrSusa2	-3600	88	14500	-999	3125	3	2.5	2.5	3	-999	0.5	0.9	0.9	-999	-999	-999	-999	-999	-999	0.1	1	-999	-999	1	0.9	-999	0.1	-999	-999	1	0.9	0.1	0.9	1	1	1	-999	-999	1	0.9	-999	1	1	-999	-999	0.9	-999	0.9
Susiana	IrSusa2	-3500	88	17500	-999	3125	3.5	2.5	2.5	4	-999	0.5	0.9	0.9	-999	-999	-999	-999	-999	-999	0.1	1	-999	-999	1	0.9	-999	0.1	-999	-999	1	0.9	0.1	0.9	1	1	1	-999	-999	1	0.9	-999	1	1	-999	-999	0.9	-999	0.9
Susiana	IrSusa2	-3400	88	23000	-999	3125	4	2.5	2.5	4	-999	0.5	0.9	0.9	-999	-999	-999	-999	-999	-999	0.1	1	-999	-999	1	0.9	-999	0.1	-999	-999	1	0.9	0.1	0.9	1	1	1	-999	-999	1	0.9	-999	1	1	-999	-999	0.9	-999	0.9
Susiana	IrSusa2	-3300	88	23000	-999	3125	4	2.5	2.5	4	-999	0.5	0.9	0.9	-999	-999	-999	-999	-999	-999	0.1	1	-999	-999	1	0.9	-999	0.1	-999	-999	1	0.9	0.1	0.9	1	1	1	-999	-999	1	0.9	-999	1	1	-999	-999	0.9	-999	0.9
Susiana	IrSusa2	-3200	88	6900	-999	3125	4	2.5	2.5	4	-999	0.5	0.9	0.9	-999	-999	-999	-999	-999	-999	0.1	1	-999	-999	1	0.9	-999	0.1	-999	-999	1	0.9	0.1	0.9	1	1	1	-999	-999	1	0.9	-999	1	1	-999	-999	0.9	-999	0.9
Susiana	IrSusa3	-3100	85	-999	-999	6250	4	2.5	2.5	2.5	-999	0.5	-999	0.9	-999	-999	0.9	0.1	-999	0.1	0.1	1	-999	-999	-999	0.9	-999	0.1	-999	-999	1	-999	-999	0.9	1	1	1	-999	-999	1	0.9	-999	0.9	0.9	-999	-999	0.9	-999	0.9
Susiana	IrSusa3	-3000	85	-999	-999	6250	4	2.5	2.5	2.5	-999	0.5	-999	0.9	-999	-999	0.9	0.1	-999	0.1	0.1	1	-999	-999	-999	0.9	-999	0.1	-999	-999	1	-999	-999	0.9	1	1	1	-999	-999	1	0.9	-999	0.9	0.9	-999	-999	0.9	-999	0.9
Susiana	IrSusa3	-2900	85	-999	-999	6250	4	2.5	2.5	2.5	-999	0.5	-999	0.9	-999	-999	0.9	0.1	-999	0.1	0.1	1	-999	-999	-999	0.9	-999	0.1	-999	-999	1	-999	-999	0.9	1	1	1	-999	-999	1	0.9	-999	0.9	0.9	-999	-999	0.9	-999	0.9
[truncated: 1,051 more rows]
[truncated: 118 more columns]
