# Supplementary material for: Rise of the war machines: Charting the evolution of military technologies from the Neolithic to the Industrial Revolution
Source: PLoS One. 2021 Oct 20;16(10):e0258161. doi: 10.1371/journal.pone.0258161 (PMC8528290; doi:10.1371/journal.pone.0258161)
Supplement: S1 Data — (ZIP) [file pone.0258161.s002.zip › S4.list.csv]

	x
1	ArchaeoVars
2	CanonVars
3	DistMatrix
4	NGAs
5	polities
6	polities_all
7	variables
