# Supplementary material for: Rise of the war machines: Charting the evolution of military technologies from the Neolithic to the Industrial Revolution
Source: PLoS One. 2021 Oct 20;16(10):e0258161. doi: 10.1371/journal.pone.0258161 (PMC8528290; doi:10.1371/journal.pone.0258161)
Supplement: S1 Data — (ZIP) [file pone.0258161.s002.zip › S10.SimilMat.R]

#####  Calculate Similarity Matrix between NGAs in MilTech binaries
{#### Get data
  load("~/TableData.Rdata")
  load("~/PolsVars.Rdata")
  TSDat$Llama <- 0;   TSDat$Llama[TSDat$NGA == "Cuzco"] <- 1   ### "Other" animal = Llama
  
  ####  Add warfare variables
  WarDat <- data.frame(NGA=TSDat$NGA, PolID=TSDat$PolID, Time=TSDat$Time)
  WarDat <- cbind(WarDat, subset(TSDat, select = c(Copper,Bronze,Iron,Steel))  )
  WarDat <- cbind(WarDat, subset(TSDat, select = c(Javelin, Atlatl, Sling, SelfBow, CompBow, Crossbow, TensSiege,
                                   SlingSiege, Artillery, HandGun)) )
  WarDat <- cbind(WarDat, subset(TSDat, select = c(WarClub, BattleAxe, Dagger,Sword,Spear,Polearm)) )  
  WarDat <- cbind(WarDat,  subset(TSDat, select = c(Donkey, Llama, Camel, Elephant, Horse)) )     
  WarDat <- cbind(WarDat, subset(TSDat, select = c(WoodArmor, LeathArmor, Chainmail, ScaleArmor, LaminArmor, PlateArmor,
                                   Shield, Helmet, Breastplate, LimbProt)) )  
  WarDat <- cbind(WarDat, subset(TSDat, select = c(DefPosition, Rampart, NonMStone, Palisade, StoneWall, Ditch, Moat, 
                                   FortCamp, ComplxFort, ModernFort, LongWall)) ) 
  ### Replace -999 with 0, using the strong inference rule
  for(i in 1:nrow(WarDat)){
    for(j in 4:ncol(WarDat)){
      if(WarDat[i,j] == -999) { WarDat[i,j] <- 0 }
    }
    if(WarDat$LongWall[i] > 0) { WarDat$LongWall[i] <- 1   }
  }
}  
  
rm( list = setdiff(ls(),c("WarDat", "NGAs") ) )  

{### Calculate Similarity Matrix for time
  SimRes <- data.frame(Time=NA, NGA1=NA, NGA2=NA, Sim=NA)  ### To store similarity results
  for(time in seq(-4200,1700, by=100) ){
    print(time)
    WD <- WarDat[WarDat$Time == time,]
    for(i in 1:nrow(NGAs)){
      dat_i <- WD[WD$NGA == NGAs$NGA[i],4:ncol(WD)]
      dat_i <- round(dat_i)
      for (j in 1:ncol(NGAs)){
        dat_j <- WD[WD$NGA == NGAs$NGA[j],4:ncol(WD)]
        if(nrow(dat_i) == 1 & nrow(dat_j) == 1){
          dat_j <- round(dat_j)
          res <- sum(dat_i[1,] * dat_j[1,])
          SimRes <- rbind(SimRes, c(time, NGAs$NGA[i], NGAs$NGA[j], res))
        }
      }
    }
  }
  
  SimRes$Time <- as.numeric(SimRes$Time)
  SimRes$Sim <- as.numeric(SimRes$Sim)
  SimRes <- SimRes[complete.cases(SimRes),]
}

{### Histograms of Sim by time period
  par(mfrow=c(4,3))
  times <- seq(-4000, 1500, by=500)
  for(t in 1:length(times)){
    dat <- SimRes[SimRes$Time < times[t]+250 & SimRes$Time > times[t]-250 ,]
    dat <- dat[dat$NGA1 != dat$NGA2,]
    # dat <- dat[dat$Sim > 0,]
    hist(dat$Sim, breaks=seq(0,40, by=2), main = times[t], xlab = "")
  }
  par(mfrow=c(1,1))
}

#############################################################################
{### Calculate number of Sim>10 per NGA per time period
  times <- seq(-4000, 1500, by=500)
  out <- data.frame(NGA=NGAs$NGA)
  out <- cbind(out, matrix(NA, nrow = nrow(out), ncol = length(times)))
  colnames(out)[2:ncol(out)] <- times
  for(t in 1:length(times)){
    dat <- SimRes[SimRes$Time < times[t]+250 & SimRes$Time > times[t]-250 ,]
    for(i in 1:nrow(NGAs)){
      dt <- dat[dat$NGA1 == NGAs$NGA[i],]
      dt <- dt[dt$NGA2 != NGAs$NGA[i],]
      out[i,t+1] <- sum(dt$Sim>10)
    }
  }
  write.table(out, pipe("pbcopy"), sep="\t", row.names=FALSE)
}


{### Calculate number of similar NGAs (similarity > 10) per time period
  times <- seq(-4000, 1500, by=100)
  out <- data.frame(times=times)
  out <- cbind(out, matrix(NA, nrow = nrow(out), ncol = length(NGAs$NGA)))
  colnames(out)[2:ncol(out)] <- NGAs$NGACode
  for(t in 1:length(times)){
    dat <- SimRes[SimRes$Time == times[t] ,]
    for(i in 1:nrow(NGAs)){
      dt <- dat[dat$NGA1 == NGAs$NGA[i],]
      dt <- dt[dt$NGA2 != NGAs$NGA[i],]
      out[t,i+1] <- sum(dt$Sim > 10)
    }
  }
  out <- rbind(out, apply(out, 2, sum))
  out1 <- out[,c(1, (1+order(out[nrow(out), 2:ncol(out)], decreasing = T) ))]
  write.table(out1, pipe("pbcopy"), sep="\t", row.names=FALSE)
}


  
