# Supplementary material for: Rise of the war machines: Charting the evolution of military technologies from the Neolithic to the Industrial Revolution
Source: PLoS One. 2021 Oct 20;16(10):e0258161. doi: 10.1371/journal.pone.0258161 (PMC8528290; doi:10.1371/journal.pone.0258161)
Supplement: S1 Data — (ZIP) [file pone.0258161.s002.zip › S5.MilTech_SimMatData.csv]

times	Konya	Egypt	China	Paris	Susiana	Latium	Sogdiana	S Mesop	Deccan	Crete	Middle Ganga	Kachi	Galilee	Kansai	Orkhon	Java	Yemen	Cambodia	Iceland	Cuzco	NID	Lena	Finger Lakes	BoM	Garro	ASM	KAL	S China Hills	Oaxaca	Cahokia	Colombia	Andes	Hawaii	Ghanaian Coast	Oro
-4000
-3900
-3800
-3700
-3600
-3500
-3400
-3300
-3200
-3100
-3000	2			1				1
-2900	2			1				1
-2800	2			1				1
-2700	2			1				1
-2600	4	3		2	2			3
-2500	4	3		2	2			3
-2400	4	3		2	2			3
-2300	4	3		3	2			4
-2200	4	4		4	4			4
-2100	4	4		4	4			4
-2000	4	5		4	4		4	2					5
-1900	3	5		4	3		4	2					5
-1800	4	5	5	5	4	6	6	2					6
-1700	5	7	5	6	6	7	7	3		5			7
-1600	7	7	6	6	6	7	7	4		6			7
-1500	6	6	6	6	6	6	6	1		6			7
-1400	5	6	6	5	5	5		1		2			7
-1300	6	6	6	5	5	5		1		3			7
-1200	6	7	7	5	5	5		2	7	3			7
-1100	7	7	8	5	5	6		4	7	3			7
-1000	7	6	8	5	6	7		4	7	6			7
-900	6	6	8	6	6	6	3		7	6			6
-800	6	6	8	6	6	6	3		7	6		1	6
-700	7	7	8	7	7	7	7	7	8	7			7		5
-600	6	7	8	7	6	7	6	7	8	7	7		7		5
-500	7	7	8	7	7	7	8	7	8	7	8	8	7		8
-400	7	7	8	7	7	7	8	7	8	7	8	8	7		8
-300	7	7	8	7	7	7	8	7	8	7	8	8	7	7	8
-200	6	6	7	6	6	6	7	6	7	6	7	7		6	7
-100	7	7	8	7	7	7	7	7	8	7	8	8	7	5	7
0	6	6	7	6	6	6	7	6	7	6	7	7		7	7
100	6	6	7	6	6	6	7	6	7	6	7	7		7	7
200	6	6	7	6	6	6	7	6	7	6	7	7		7	7	7
300	6	6	7	6	6	6	7	6	7	6	7	7		7		7	7	7
400	6	6	7	6	6	6	7	6	7	6	7	7		7		7	7	7
500	6	6	7	6	6	6	7	6	7	6	7	7		7		7	7	7
600	6	6	7	6	6	6	7	6	7	6	7	7		7		7	7	7
700	6	6	7	6	6	6	7	6	7	6	7	7				7	7	7		3
800	6	6	7	6	6	6	7	6	7	6	7	7			2	7	7	7		3
900	6	6	7	6	6	6	7	6	7	6	7	7		7		7	7	7		3
1000	7	7	8	7	7	7	8	7	8	7	8	8		8	8	8	8	8	7
1100	7	7	8	7	7	7	8	7		7	8	8		8	8	8	8	8	7
1200	7	7	8	7	7	7	8	7	8	7	8	8		8	8	8	8	8	7
1300	8	8	9	8	8	8	9	8	9	8	9	9		9	9	8	9	9	8		8		3
1400	7	7	8	7	7	7	8	7	8	7	8	8		8	8	7	8	8		8	7	8	5
1500	7	7	8	7	6	7	8	7	7	6	8	7		8	7	6	7	7		7	5	7	4	3
sum	254	250	247	240	232	217	210	202	200	196	165	158	126	123	119	101	97	97	29	24	20	15	12	3
