# Supplementary material for: Rise of the war machines: Charting the evolution of military technologies from the Neolithic to the Industrial Revolution
Source: PLoS One. 2021 Oct 20;16(10):e0258161. doi: 10.1371/journal.pone.0258161 (PMC8528290; doi:10.1371/journal.pone.0258161)
Supplement: S1 Data — (ZIP) [file pone.0258161.s002.zip › S6.MilTech.SilkRoutesData.xlsx]

## Sheet: Sheet1
SilkRoad	Node	latitude	longitude	Source
Land	Venezia	45.433862	12.334234	http://dsr.nii.ac.jp/geography/index.html.en
Land	Roma	41.894159	12.496231	http://dsr.nii.ac.jp/geography/index.html.en
Land	Istanbul	41.013562	28.979834	http://dsr.nii.ac.jp/geography/index.html.en
Land	Alexandria	31.228516	29.957452	http://dsr.nii.ac.jp/geography/index.html.en
Land	Kyiv	50.303293	30.916553	http://dsr.nii.ac.jp/geography/index.html.en
Land	Ankara	39.924893	32.876069	http://dsr.nii.ac.jp/geography/index.html.en
Land	Beirut	33.946108	35.525165	http://dsr.nii.ac.jp/geography/index.html.en
Land	Baghdad	33.324231	44.408269	http://dsr.nii.ac.jp/geography/index.html.en
Land	Astrakhan	46.353001	48.092931	http://dsr.nii.ac.jp/geography/index.html.en
Land	Tehran	35.664701	51.3759	http://dsr.nii.ac.jp/geography/index.html.en
Land	Esfahan	32.657605	51.677534	http://dsr.nii.ac.jp/geography/index.html.en
Land	Persepolis	29.934827	52.8907	http://dsr.nii.ac.jp/geography/index.html.en
Land	Khiva	41.377861	60.359411	http://dsr.nii.ac.jp/geography/index.html.en
Land	Arlsk	46.796969	61.655628	http://dsr.nii.ac.jp/geography/index.html.en
Land	Bukhara	39.770745	64.417238	http://dsr.nii.ac.jp/geography/index.html.en
Land	Kandahar	31.608544	65.707275	http://dsr.nii.ac.jp/geography/index.html.en
Land	Balkh	36.757691	66.898051	http://dsr.nii.ac.jp/geography/index.html.en
Land	Samarkand	39.659955	66.954295	http://dsr.nii.ac.jp/geography/index.html.en
Land	Bamiyan	34.830418	67.829192	http://dsr.nii.ac.jp/geography/index.html.en
Land	Kabol	34.537367	69.174934	http://dsr.nii.ac.jp/geography/index.html.en
Land	Toshkent	41.313728	69.268456	http://dsr.nii.ac.jp/geography/index.html.en
Land	Kokand	40.532125	70.936169	http://dsr.nii.ac.jp/geography/index.html.en
Land	Taraz	42.900341	71.367499	http://dsr.nii.ac.jp/geography/index.html.en
Land	Peshawar	34.000628	71.544173	http://dsr.nii.ac.jp/geography/index.html.en
Land	Takht Bhai	34.189699	71.560262	http://dsr.nii.ac.jp/geography/index.html.en
Land	Andizhan	40.792997	72.345347	http://dsr.nii.ac.jp/geography/index.html.en
Land	Taxila	33.779107	72.8873	http://dsr.nii.ac.jp/geography/index.html.en
Land	Gilgit	35.917112	74.301144	http://dsr.nii.ac.jp/geography/index.html.en
Land	Lahore	31.532682	74.341903	http://dsr.nii.ac.jp/geography/index.html.en
Land	Tāshkurghān	37.387676	75.353853	http://dsr.nii.ac.jp/geography/index.html.en
Land	Khunjerab Pass	36.855907	75.427059	http://dsr.nii.ac.jp/geography/index.html.en
Land	Kāshgar	39.469241	75.984071	http://dsr.nii.ac.jp/geography/index.html.en
Land	Almaty	43.285814	76.873387	http://dsr.nii.ac.jp/geography/index.html.en
Land	Issykkul	42.417528	77.173183	http://dsr.nii.ac.jp/geography/index.html.en
Land	Yārkand	38.413663	77.246656	http://dsr.nii.ac.jp/geography/index.html.en
Land	Yecheng	37.880247	77.4107	http://dsr.nii.ac.jp/geography/index.html.en
Land	Pishan	37.6175	78.269768	http://dsr.nii.ac.jp/geography/index.html.en
Land	Bachu	39.785293	78.544116	http://dsr.nii.ac.jp/geography/index.html.en
Land	Tumshuk	39.964236	78.953384	http://dsr.nii.ac.jp/geography/index.html.en
Land	Yotkan	37.130768	79.8758	http://dsr.nii.ac.jp/geography/index.html.en
Land	Khotan	37.060903	79.979979	http://dsr.nii.ac.jp/geography/index.html.en
Land	Rawak	37.344389	80.129492	http://dsr.nii.ac.jp/geography/index.html.en
Land	Aksu	41.167098	80.253991	http://dsr.nii.ac.jp/geography/index.html.en
Land	Mazārtāgh	38.450635	80.862711	http://dsr.nii.ac.jp/geography/index.html.en
Land	Balawaste	37.094221	81.195019	http://dsr.nii.ac.jp/geography/index.html.en
Land	Khedalik	37.073256	81.198692	http://dsr.nii.ac.jp/geography/index.html.en
Land	Yining	43.911776	81.3239	http://dsr.nii.ac.jp/geography/index.html.en
Land	Yutian	36.849299	81.659271	http://dsr.nii.ac.jp/geography/index.html.en
Land	Karadong	38.540093	81.903381	http://dsr.nii.ac.jp/geography/index.html.en
Land	Kizil Mingoi	41.785262	82.458539	http://dsr.nii.ac.jp/geography/index.html.en
Land	Mingfeng	37.0629	82.6724	http://dsr.nii.ac.jp/geography/index.html.en
Land	Duldulokur	41.685186	82.698244	http://dsr.nii.ac.jp/geography/index.html.en
Land	Kuchār	41.636488	82.714658	http://dsr.nii.ac.jp/geography/index.html.en
Land	Niya Site	37.976167	82.720611	http://dsr.nii.ac.jp/geography/index.html.en
Land	Endere	37.749429	83.952822	http://dsr.nii.ac.jp/geography/index.html.en
Land	Usu	44.4331	84.675452	http://dsr.nii.ac.jp/geography/index.html.en
Land	Charchan	38.130493	85.522609	http://dsr.nii.ac.jp/geography/index.html.en
Land	Kolra	41.755623	86.139552	http://dsr.nii.ac.jp/geography/index.html.en
Land	Manas	44.301677	86.216227	http://dsr.nii.ac.jp/geography/index.html.en
Land	Shikchin	41.969281	86.373917	http://dsr.nii.ac.jp/geography/index.html.en
Land	Mingoi	41.926866	86.392099	http://dsr.nii.ac.jp/geography/index.html.en
Land	Chorchuk	41.881157	86.395703	http://dsr.nii.ac.jp/geography/index.html.en
Land	Karashahr	42.057561	86.563791	http://dsr.nii.ac.jp/geography/index.html.en
Land	Waxxari	38.684336	87.372781	http://dsr.nii.ac.jp/geography/index.html.en
Land	Urumuqi	43.803261	87.597246	http://dsr.nii.ac.jp/geography/index.html.en
Land	Charkhlik	39.021222	88.166325	http://dsr.nii.ac.jp/geography/index.html.en
Land	Toksun	42.793838	88.643818	http://dsr.nii.ac.jp/geography/index.html.en
Land	Miran	39.239325	88.913482	http://dsr.nii.ac.jp/geography/index.html.en
Land	Turfan	42.949164	89.1779	http://dsr.nii.ac.jp/geography/index.html.en
Land	Tschyqqan Köl	42.562493	89.372284	http://dsr.nii.ac.jp/geography/index.html.en
Land	Astana	42.8803	89.524601	http://dsr.nii.ac.jp/geography/index.html.en
Land	Karakhōja	42.852086	89.527948	http://dsr.nii.ac.jp/geography/index.html.en
Land	Bezeklik Temple Cave	42.945017	89.550761	http://dsr.nii.ac.jp/geography/index.html.en
Land	Sengimaghiz	42.909943	89.555367	http://dsr.nii.ac.jp/geography/index.html.en
Land	Sengimaghiz Temple Cave	42.909646	89.558719	http://dsr.nii.ac.jp/geography/index.html.en
Land	Qikanghu Qianfodong	42.952976	89.5885	http://dsr.nii.ac.jp/geography/index.html.en
Land	Singim	42.944766	89.644558	http://dsr.nii.ac.jp/geography/index.html.en
Land	Lk	40.0875	89.681111	http://dsr.nii.ac.jp/geography/index.html.en
Land	Toyuk Temple Cave	42.861737	89.6936	http://dsr.nii.ac.jp/geography/index.html.en
Land	Lukchin	42.745239	89.757704	http://dsr.nii.ac.jp/geography/index.html.en
Land	Ancient Site Of 'Loulan'	40.535485	89.865804	http://dsr.nii.ac.jp/geography/index.html.en
Land	Sirkip	42.832769	89.866858	http://dsr.nii.ac.jp/geography/index.html.en
Land	Loulan Site	40.498611	89.922778	http://dsr.nii.ac.jp/geography/index.html.en
Land	Shanshan	42.862426	90.2095	http://dsr.nii.ac.jp/geography/index.html.en
Land	Kumtāgh	42.761859	90.275161	http://dsr.nii.ac.jp/geography/index.html.en
Land	Hami	42.839538	93.507068	http://dsr.nii.ac.jp/geography/index.html.en
Land	Dunhuang	40.140891	94.664214	http://dsr.nii.ac.jp/geography/index.html.en
Land	Yueyaquan	40.086908	94.669367	http://dsr.nii.ac.jp/geography/index.html.en
Land	Anxi	40.528941	95.786223	http://dsr.nii.ac.jp/geography/index.html.en
Land	Yumenzhen	40.284038	97.024	http://dsr.nii.ac.jp/geography/index.html.en
Land	Yumen	39.822907	97.571332	http://dsr.nii.ac.jp/geography/index.html.en
Land	Jiayuguan	39.795819	98.321273	http://dsr.nii.ac.jp/geography/index.html.en
Land	Jiuquan	39.7422	98.512193	http://dsr.nii.ac.jp/geography/index.html.en
Land	Qinghai	36.931554	100.12753	http://dsr.nii.ac.jp/geography/index.html.en
Land	Zhangye	38.934003	100.45807	http://dsr.nii.ac.jp/geography/index.html.en
Land	Gashūnnōr	42.422406	100.65534	http://dsr.nii.ac.jp/geography/index.html.en
Land	Shandan	38.784997	101.07718	http://dsr.nii.ac.jp/geography/index.html.en
Land	Karakhoto	42.168425	101.07827	http://dsr.nii.ac.jp/geography/index.html.en
Land	Sogonōr	42.298321	101.23447	http://dsr.nii.ac.jp/geography/index.html.en
Land	Karakorum	47.299013	102.56052	http://dsr.nii.ac.jp/geography/index.html.en
Land	Wuwei	37.925058	102.63232	http://dsr.nii.ac.jp/geography/index.html.en
Land	Lanzhou	36.056028	103.77718	http://dsr.nii.ac.jp/geography/index.html.en
Land	Tianshui	34.577379	105.72287	http://dsr.nii.ac.jp/geography/index.html.en
Land	Helanshan	38.694787	105.90293	http://dsr.nii.ac.jp/geography/index.html.en
Land	Wuzhong	37.985354	106.19597	http://dsr.nii.ac.jp/geography/index.html.en
Land	Guyuan	36.011111	106.27335	http://dsr.nii.ac.jp/geography/index.html.en
Land	Yinchuan	38.461223	106.28247	http://dsr.nii.ac.jp/geography/index.html.en
Land	Pingliang	35.542231	106.68244	http://dsr.nii.ac.jp/geography/index.html.en
Land	Baoji	34.377074	107.15661	http://dsr.nii.ac.jp/geography/index.html.en
Land	Linyou	34.685751	107.80423	http://dsr.nii.ac.jp/geography/index.html.en
Land	Famensi	34.435974	107.89381	http://dsr.nii.ac.jp/geography/index.html.en
Land	Yangling	34.291565	108.02508	http://dsr.nii.ac.jp/geography/index.html.en
Land	Qianling	34.580078	108.21389	http://dsr.nii.ac.jp/geography/index.html.en
Land	Zhaoling	34.6317	108.49301	http://dsr.nii.ac.jp/geography/index.html.en
Land	Zhaolingbowuguan	34.560059	108.50164	http://dsr.nii.ac.jp/geography/index.html.en
Land	Xianyang	34.331246	108.59843	http://dsr.nii.ac.jp/geography/index.html.en
Land	Tongwancheng	37.999187	108.85381	http://dsr.nii.ac.jp/geography/index.html.en
Land	Xian	34.251243	108.92234	http://dsr.nii.ac.jp/geography/index.html.en
Land	Baotou	40.659466	109.80637	http://dsr.nii.ac.jp/geography/index.html.en
Land	Guyang	41.027057	110.04877	http://dsr.nii.ac.jp/geography/index.html.en
Land	Huhehaote	40.817872	111.67678	http://dsr.nii.ac.jp/geography/index.html.en
Land	Luoyang	34.670431	112.44266	http://dsr.nii.ac.jp/geography/index.html.en
Land	Taiyuan	37.891632	112.54001	http://dsr.nii.ac.jp/geography/index.html.en
Land	Guangzhou	23.1279	113.24823	http://dsr.nii.ac.jp/geography/index.html.en
Land	Datong	40.090812	113.29436	http://dsr.nii.ac.jp/geography/index.html.en
Land	Yongguling	40.280182	113.34604	http://dsr.nii.ac.jp/geography/index.html.en
Land	Ye	36.253031	114.26174	http://dsr.nii.ac.jp/geography/index.html.en
Land	Kaifeng	34.787717	114.33988	http://dsr.nii.ac.jp/geography/index.html.en
Land	Handan	36.600417	114.46948	http://dsr.nii.ac.jp/geography/index.html.en
Land	Zhangjiakou	40.8133	114.88695	http://dsr.nii.ac.jp/geography/index.html.en
Land	Beijing	39.917109	116.39155	http://dsr.nii.ac.jp/geography/index.html.en
Land	Jinan	36.63	117.05127	http://dsr.nii.ac.jp/geography/index.html.en
Land	Paris	48.8589	2.34706	UNESCO Silk Roads Program (https://en.unesco.org/silkroad/silk-road-themes/cities-silk-roads)
Land	Moscow	55.582	37.3855	UNESCO Silk Roads Program (https://en.unesco.org/silkroad/silk-road-themes/cities-silk-roads)
Sea	Quanzhou	24.8975	118.584	UNESCO Silk Roads Program (https://en.unesco.org/silkroad/silk-road-themes/cities-silk-roads)
Sea	Alexandria	31.2285	29.9575	UNESCO Silk Roads Program (https://en.unesco.org/silkroad/silk-road-themes/cities-silk-roads)
Sea	Chennai (Madras)	13.0475	80.209	UNESCO Silk Roads Program (https://en.unesco.org/silkroad/silk-road-themes/cities-silk-roads)
Sea	Venice	45.4339	12.3342	UNESCO Silk Roads Program (https://en.unesco.org/silkroad/silk-road-themes/cities-silk-roads)
Sea	Nara	34.3201	135.885	UNESCO Silk Roads Program (https://en.unesco.org/silkroad/silk-road-themes/cities-silk-roads)
Sea	Muscat	23.5828	58.4245	UNESCO Silk Roads Program (https://en.unesco.org/silkroad/silk-road-themes/cities-silk-roads)
Sea	Gyeongju	35.8534	129.204	UNESCO Silk Roads Program (https://en.unesco.org/silkroad/silk-road-themes/cities-silk-roads)
Sea	Derbent	42.0672	48.2922	UNESCO Silk Roads Program (https://en.unesco.org/silkroad/silk-road-themes/cities-silk-roads)
Sea	Jeddah	21.4501	39.2111	UNESCO Silk Roads Program (https://en.unesco.org/silkroad/silk-road-themes/cities-silk-roads)
Sea	Singapore	1.314	103.844	UNESCO Silk Roads Program (https://en.unesco.org/silkroad/silk-road-themes/cities-silk-roads)
Sea	Valencia	39.4078	0.361511	UNESCO Silk Roads Program (https://en.unesco.org/silkroad/silk-road-themes/cities-silk-roads)
Sea	Istanbul	41.0053	29.0122	UNESCO Silk Roads Program (https://en.unesco.org/silkroad/silk-road-themes/cities-silk-roads)
Sea	Zanzibar	-6.16607	39.2004	UNESCO Silk Roads Program (https://en.unesco.org/silkroad/silk-road-themes/cities-silk-roads)
Sea	Beijing	39.9389	116.397	UNESCO Silk Roads Program (https://en.unesco.org/silkroad/silk-road-themes/cities-silk-roads)
Sea	Hangzhou	30.2614	120.172	UNESCO Silk Roads Program (https://en.unesco.org/silkroad/silk-road-themes/cities-silk-roads)
