# Supplementary material for: Rise of the war machines: Charting the evolution of military technologies from the Neolithic to the Industrial Revolution
Source: PLoS One. 2021 Oct 20;16(10):e0258161. doi: 10.1371/journal.pone.0258161 (PMC8528290; doi:10.1371/journal.pone.0258161)
Supplement: S1 Data — (ZIP) [file pone.0258161.s002.zip › S8.output.csv]

MilTech(t+1)	MilTech	MilTech.sq	Scale	NonScale	IronCav	Agri	WorldPop	Centrality	Phylogeny	R-sq	delAIC	n	p
-5.13826095424796e-14	44.7246736615289	-4.05907809716537	0	0	0	0	0	0	0	0.95301184625087	83.9924691346912	1132	3
-4.97832880152139e-14	89.6098238898427	0	0.131146961855731	0	0	0	0	0	0	0.952326848669675	100.375737807057	1132	3
-4.99551221720892e-14	81.3234070375937	0	0	0.707621783620069	0	0	0	0	0	0.952347257115293	99.8910350726479	1132	3
-4.46110431667121e-14	97.1635532756307	0	0	0	4.74591435420058	0	0	0	0	0.953258619284504	78.0317498987266	1132	3
-4.99999804532708e-14	127.3205647577	0	0	0	0	3.35717590227851	0	0	0	0.952797339167027	89.1484376817276	1132	3
-4.94511577245126e-14	113.675504075629	0	0	0	0	0	4.71802013893053	0	0	0.953247901275856	78.2912928297589	1132	3
-4.97367715972187e-14	140.660354984285	0	0	0	0	0	0	0.179337845341477	0	0.952327480459736	100.360735839109	1132	3
-5.36974214134084e-14	120.092071741659	0	0	0	0	0	0	0	4.81076241660099	0.953283761230501	77.422689156273	1132	3
-5.04579894674093e-14	44.0444602476686	-4.19100512533525	1.05087495554104	0	0	0	0	0	0	0.953057803750165	84.8847570191958	1132	4
-5.17704975019968e-14	44.2142369839366	-4.51069161962935	0	2.08108694922794	0	0	0	0	0	0.953191565859801	81.6545107749427	1132	4
-4.38651001216385e-14	46.1673374657565	-6.67860686528995	0	0	7.12703300040948	0	0	0	0	0.95503657935276	36.1321284580062	1132	4
-5.16008036883991e-14	44.5477772940324	-4.39781985186312	0	0	0	3.7585716108209	0	0	0	0.953593038339607	71.9035537932301	1132	4
-5.10011599179776e-14	43.7039222722305	-4.36968001598897	0	0	0	0	4.98857412749932	0	0	0.954026119389345	61.2898523430004	1132	4
-5.13692154762069e-14	44.2378675366646	-4.05327259383613	0	0	0	0	0	-0.00987111777084251	0	0.953011850309803	85.9923713502011	1132	4
-5.66556099103612e-14	45.4830978627161	-5.31621485857963	0	0	0	0	0	0	5.9154240111877	0.95442563110063	51.4098135547536	1132	4
-5.06000079514524e-14	79.6581211397101	0	-0.496993343550682	0.854518338558693	0	0	0	0	0	0.952357689530402	101.643183929593	1132	4
-4.51961361713511e-14	78.1001779445443	0	-0.861756164733503	0	4.82116725082437	0	0	0	0	0.953289371429214	79.286738007942	1132	4
-5.07019212412013e-14	88.338217155347	0	-0.756079835295141	0	0	3.43811667948358	0	0	0	0.952821248785863	90.5748991318254	1132	4
-4.99102048030658e-14	82.6031602074955	0	-0.526459561115838	0	0	0	4.74395350062519	0	0	0.953259385861996	80.0131844900129	1132	4
-4.9581690573113e-14	86.7088791479256	0	0.138818007223903	0	0	0	0	0.18498581305843	0	0.952328294869924	102.341397230276	1132	4
-5.36941039083713e-14	82.0046945307696	0	-0.0216857682222239	0	0	0	0	0	4.80685755891849	0.95328378070688	79.4222172161946	1132	4
-4.44541596912449e-14	73.519148195149	0	0	-0.400412596255347	4.70714028531221	0	0	0	0	0.953265262007994	79.8708625382429	1132	4
-4.99586369718578e-14	81.0656101622941	0	0	-0.285494885495146	0	3.29209300664377	0	0	0	0.952800749703244	91.0666442740894	1132	4
-4.94563555374573e-14	74.8672126116171	0	0	0.335856827093283	0	0	4.67386861633173	0	0	0.95325257601031	80.1780986817369	1132	4
-4.97364691229917e-14	78.9659106263549	0	0	0.716214832778405	0	0	0	0.211676472683737	0	0.952349149924035	101.846070146793	1132	4
-5.36756285419474e-14	78.1014907576227	0	0	-0.0387947103408165	0	0	0	0	4.75543447636923	0.953283823561376	79.4211787907457	1132	4
-4.4882541759843e-14	90.8789025872103	0	0	0	4.55442666607975	3.08494815623179	0	0	0	0.953649675701998	70.5211609918146	1132	4
-4.56600327808626e-14	92.6513336529271	0	0	0	3.24296771236181	0	3.20247285794317	0	0	0.953679765175778	69.786056211199	1132	4
-4.36226819720626e-14	91.1342316910907	0	0	0	4.82223658494905	0	0	0.876181027150593	0	0.953290408854663	79.2615964355506	1132	4
-4.88023094203721e-14	94.0605433568761	0	0	0	3.33576851184124	0	0	0	3.42642846335419	0.953740100033928	68.3105978042812	1132	4
-4.95523856258479e-14	109.389487261631	0	0	0	0	1.91655222412136	3.8182981143476	0	0	0.953399648727469	76.6110837611848	1132	4
-4.9069592632974e-14	115.870046709936	0	0	0	0	3.48631998479859	0	0.957655654773544	0	0.95283568544202	90.2284551242199	1132	4
-5.35669516243518e-14	109.071828419064	0	0	0	0	2.96901602444958	0	0	4.54443404367907	0.95364600684451	70.6107608463255	1132	4
-4.52759510910958e-14	87.6477529483473	0	0	0	0	0	5.87584270844851	3.47569629521508	0	0.953743293572687	68.2324478155018	1132	4
-5.32181513200361e-14	98.3142003214791	0	0	0	0	0	4.70367410787012	0	4.79660293801833	0.954182425436606	57.4346216750751	1132	4
-5.33085063826121e-14	113.873683059531	0	0	0	0	0	0	0.408514991782276	4.82290838030074	0.953290671747187	79.2552252563666	1132	4
-5.23778834739883e-14	44.0365601614878	-4.50581839217505	-0.470462324192976	1.85540792076778	0	0	0	0	0	0.953200756898879	83.4322158398156	1132	5
-4.37411058837113e-14	45.4920147289599	-6.61928401020992	0.143761446343828	0	7.04409179442935	0	0	0	0	0.955037403893901	38.1113696029959	1132	5
-5.1449746963685e-14	44.08716825345	-4.33169646146315	0.142243010804126	0	0	3.60814612149776	0	0	0	0.953593871470608	73.8832311363423	1132	5
-5.06213769452501e-14	43.2628941962046	-4.35576051968742	0.417255642454286	0	0	0	4.89029454307434	0	0	0.954033220472498	63.114991163337	1132	5
-5.04114418962122e-14	43.5386412745296	-4.18507500560548	1.0506539693337	0	0	0	0	0.0247277899819018	0	0.953057829219046	86.8841428429719	1132	5
-5.56498789557754e-14	44.7836243997514	-5.44367923690014	1.16743012759773	0	0	0	0	0	5.93536377232394	0.954480678101393	52.0417009686098	1132	5
-4.42552514683363e-14	45.6083685250517	-6.78551577715949	0	1.25821687620893	6.92047684288485	0	0	0	0	0.955099651382724	36.5431109879507	1132	5
-5.17797701658941e-14	44.2065022687258	-4.51928811380172	0	1.07854404177479	0	3.30501738455997	0	0	0	0.953640888891606	72.7357382751221	1132	5
-5.13379321681673e-14	43.2989203900273	-4.70714370291649	0	1.77250091956941	0	0	4.86384303344579	0	0	0.954153925370674	60.1385446796579	1132	5
-5.16930567996196e-14	43.7046249017942	-4.50401236414013	0	2.08094625903257	0	0	0	0.0577825295867469	0	0.953191704532833	83.6511571463155	1132	5
-5.68119174731046e-14	44.9789168582295	-5.54159635679007	0	1.55347496281449	0	0	0	0	5.74417956107015	0.954523012562099	50.9884140094944	1132	5
-4.41615218095745e-14	45.9647537522915	-6.94385934176627	0	0	7.04650471063255	3.61276896024664	0	0	0	0.955551351478594	25.0974567321513	1132	5
-4.47255352963274e-14	44.6170302257044	-6.3705882345868	0	0	5.64392742761098	0	2.52655210221383	0	0	0.955289823249753	31.7384326139442	1132	5
-4.27622627441109e-14	45.6299767777591	-6.69048427797823	0	0	7.19378439894665	0	0	0.978739401563945	0	0.955074765037759	37.1703564139957	1132	5
-4.89478065033084e-14	46.4555759103572	-7.09645205315056	0	0	5.73691525148214	0	0	0	4.16688935915324	0.955718791560234	20.8251090940639	1132	5
-5.11894426280184e-14	43.7180117836346	-4.53348029201449	0	0	0	2.26392377517439	3.97368171435553	0	0	0.954234252056224	58.1534333961532	1132	5
-5.07704824118208e-14	43.7945376429639	-4.37194551798497	0	0	0	3.85136633532488	0	0.842552053422078	0	0.953622251546025	73.190734823028	1132	5
-5.66615543665704e-14	45.2755686125792	-5.56720353872661	0	0	0	3.39375118056952	0	0	5.68480339436447	0.954886673568168	41.8998822972488	1132	5
-4.68787980141262e-14	41.2223111788311	-4.32374925330364	0	0	0	0	6.06723429212121	3.41902392023238	0	0.954498084657869	51.6087421830029	1132	5
-5.63333297467559e-14	44.4620515768838	-5.63715446059103	0	0	0	0	5.06226907531752	0	5.9775132373908	0.955438894810307	27.9578402502891	1132	5
-5.64346054098663e-14	44.960089165506	-5.30218412456559	0	0	0	0	0	0.214053671367884	5.91678626554159	0.954427483883186	53.3637922375341	1132	5
-4.54524083395624e-14	72.6205746705404	0	-0.802209699791181	0.248624124058692	4.74784042077816	0	0	0	0	0.953291933283994	81.2246515143802	1132	5
-5.09591553531127e-14	79.5785363156085	0	-0.759264064231987	0.294558560227442	0	3.34081752165297	0	0	0	0.952824880673368	92.487752804203	1132	5
-5.08374261390767e-14	74.1407996325513	0	-1.04762265401243	0.966012180930423	0	0	4.76368523432273	0	0	0.953298056046806	81.0762526979333	1132	5
-5.03839243006704e-14	77.3855293387144	0	-0.493629751970626	0.858501093458918	0	0	0	0.204094798500998	0	0.95235945035753	103.601345212605	1132	5
-5.36424490998782e-14	76.0430515185647	0	0.00741565513051484	-0.0329974427753601	0	0	0	0	4.72678424656272	0.95328382584089	81.4211235548312	1132	5
-4.61289463628126e-14	77.2697421483189	0	-1.6895820693499	0	4.80091292655736	3.41139467629858	0	0	0	0.953766784296626	69.6574338148571	1132	5
-4.64312449795465e-14	76.3574472247174	0	-1.08839722159781	0	3.3798592393527	0	3.27003275159143	0	0	0.953728402024779	70.5968170209024	1132	5
-4.42121850079359e-14	74.6588998064505	0	-0.850253311078434	0	4.89402921870576	0	0	0.864856953711055	0	0.953320352199945	80.535691215553	1132	5
-4.92569619202008e-14	75.9332955457592	0	-0.728017742289289	0	3.41353927539142	0	0	0	3.39352076478534	0.953761845088735	69.778361693436	1132	5
-5.04692491824689e-14	82.5751385333549	0	-0.985394182470092	0	0	2.08951978817536	3.8692751496936	0	0	0.953439764138235	77.6361940746425	1132	5
-4.97748582501894e-14	84.4240885750959	0	-0.771642858815209	0	0	3.56735611910682	0	0.969835822300601	0	0.952860590806498	91.6305386873632	1132	5
-5.4322558135483e-14	81.3769336666719	0	-0.806176492118353	0	0	3.07599855338662	0	0	4.5512354930591	0.953672722948107	71.9581450580108	1132	5
-4.58437031671536e-14	71.4102134912266	0	-0.683153337776561	0	0	0	5.91236436036914	3.50164604576896	0	0.953762440865235	69.7637758315135	1132	5
-5.38322189789025e-14	76.3743836501544	0	-0.678754421716892	0	0	0	4.75123149817473	0	4.81398996875495	0.954201147599667	58.971964713177	1132	5
-5.32897340788952e-14	79.3218051632603	0	-0.00495518434611639	0	0	0	0	0.407788160423673	4.81873420101208	0.953290672764839	81.2552005935801	1132	5
-4.44209510271598e-14	73.319583738461	0	0	-1.34274636623299	4.74104171970814	3.34138781031699	0	0	0	0.953723708234512	70.7116412616866	1132	5
-4.55081913735528e-14	71.2794200025318	0	0	-0.382204040797119	3.24672205664989	0	3.19882883648147	0	0	0.953685768352053	71.6393376989363	1132	5
-4.34751401399122e-14	70.5709888468492	0	0	-0.389622448071592	4.78177566853817	0	0	0.870991183642983	0	0.953296699737492	81.1091275575099	1132	5
-4.86153658697376e-14	72.8459471920839	0	0	-0.69735074562385	3.40691399116649	0	0	0	3.47267349148662	0.953760052471275	69.8222476061249	1132	5
-4.95163800204936e-14	74.9734150954755	0	0	-0.215426593622099	0	1.89826648818257	3.81195473241827	0	0	0.95340156759953	78.5644702091996	1132	5
-4.90208662839304e-14	78.0752595595225	0	0	-0.306400407410647	0	3.42355161376158	0	0.963715038165992	0	0.952839613990456	92.134161332569	1132	5
-5.35826930333646e-14	77.9561672032219	0	0	-0.919346591313759	0	3.10765634962518	0	0	4.62723054809905	0.953680744155583	71.7621310982551	1132	5
-4.52829262722952e-14	65.1526639311529	0	0	0.337239973946392	0	0	5.83816090746036	3.47430525912919	0	0.953747961080574	70.1182182058941	1132	5
-5.32126938131693e-14	72.2006904002347	0	0	-0.414149555352687	0	0	4.71998800511303	0	4.80073087031022	0.954189397422298	59.2623539717367	1132	5
-5.32868513192217e-14	75.7489390408005	0	0	-0.0230375163849654	0	0	0	0.407140565981388	4.7662906030546	0.953290693743547	81.2546921747294	1132	5
-4.56045259364996e-14	89.2501044914392	0	0	0	3.38366636766855	2.14614480583358	2.31106578476635	0	0	0.953868300867214	67.1691122615635	1132	5
-4.30953057754012e-14	83.1812127349485	0	0	0	4.72924637783581	3.35923164282049	0	1.59038417440847	0	0.95375346662132	69.9834642961391	1132	5
-4.88157734018752e-14	88.7412165378379	0	0	0	3.23825946377273	2.85960837126951	0	0	3.22432842786839	0.954073337702875	62.1266136084311	1132	5
-4.20753767271981e-14	77.9170245270513	0	0	0	2.97203913885933	0	4.46694491604008	3.22381076776256	0	0.954103017450873	61.3948309404747	1132	5
-5.06376457385906e-14	88.9566691243959	0	0	0	1.65620801667779	0	3.69454012489472	0	3.89067198169962	0.954293670869802	56.6827746206747	1132	5
-4.78133073226057e-14	88.5157474519057	0	0	0	3.42373680788524	0	0	0.87487549522059	3.42467265002627	0.95377149633066	69.5420558494328	1132	5
-4.52662701987862e-14	84.8467464611561	0	0	0	0	2.09100561381384	5.15471531155827	3.57454355313236	0	0.953922057365828	65.8492424050319	1132	5
-5.31887456239052e-14	96.2848263076255	0	0	0	0	1.50887338751384	3.936741800683	0	4.64434961348742	0.954274796794033	57.1501287932916	1132	5
-5.25315153781912e-14	100.833101158576	0	0	0	0	3.1377643607376	0	1.09414872624195	4.57376785863072	0.953695194357887	71.4089263503928	1132	5
-4.8877141595381e-14	78.3099543335061	0	0	0	0	0	6.02375899709349	3.75189826022639	5.00132224755265	0.954747647815671	45.3830028448607	1132	5
-4.54221848673279e-14	45.457499326397	-6.80022801394291	-0.935084937406729	1.56096873591211	6.96644642300937	0	0	0	0	0.955134491236937	37.6644090382404	1132	6
-5.27433993346169e-14	44.0724624872276	-4.51303029467519	-0.733644619649017	1.29644504732325	0	3.35164947563574	0	0	0	0.953663038223856	74.1947650967656	1132	6
-5.27108389489614e-14	43.2501315817007	-4.70395816877247	-1.04230967115468	2.01341396862425	0	0	4.95169047134429	0	0	0.954198116843778	61.0468727506864	1132	6
-5.23057707156311e-14	43.5250742910201	-4.49940441310501	-0.46944354102525	1.85511559301505	0	0	0	0.0507428613794477	0	0.953200863915036	85.4296272845209	1132	6
-5.65911337660487e-14	44.743805257864	-5.54140153295893	0.156457329238287	1.03570914198716	0	0	0	0	5.72397973610579	0.954524001196414	52.9638049429519	1132	6
-4.47237177223681e-14	45.5511754277456	-6.76750226419917	-0.754007835410405	0	7.08389939723225	3.68710347787058	0	0	0	0.955573782686672	26.5260437045142	1132	6
-4.47642521714687e-14	44.1488572910569	-6.27133382409737	-0.0769961818888627	0	5.62609196645165	0	2.52249830372736	0	0	0.955290058648469	33.7324726274912	1132	6
-4.26251810834564e-14	44.9556201999249	-6.63313888902975	0.158690014876797	0	7.11185763973605	0	0	0.980621287316477	0	0.95507576974945	39.1450399887688	1132	6
-4.86766459748582e-14	45.7334266721978	-7.06482132760001	0.378628529111487	0	5.62410920593331	0	0	0	4.17997121496763	0.955724428617576	22.6809947996421	1132	6
-5.12306502506326e-14	43.3485951948673	-4.4218085108608	-0.0712521139251183	0	0	2.22512704510772	3.96998558043615	0	0	0.954234458402067	60.1483294913608	1132	6
-5.06393724589854e-14	43.3766388899888	-4.30206344757582	0.123396453938606	0	0	3.70391097416524	0	0.839209495214633	0	0.953622878695056	75.1754271048208	1132	6
-5.63347990236733e-14	44.7862651162702	-5.51571976006802	0.347109795405337	0	0	3.2023364483123	0	0	5.69134939213493	0.954891500306234	43.7787615500943	1132	6
-4.66580365278621e-14	40.9197786677709	-4.27412941543238	0.250541168271191	0	0	0	5.97541821031081	3.40103504915138	0	0.954500621101844	53.5456385842045	1132	6
-5.58664449954891e-14	44.0038122601994	-5.61792887716014	0.526493801490688	0	0	0	4.94934552831829	0	5.98376680304366	0.955449862046275	29.6792017588766	1132	6
-5.53859395881953e-14	44.2396627899134	-5.43164558159265	1.1748018075142	0	0	0	0	0.253440817337448	5.93825685120119	0.954483274585932	53.9771282947109	1132	6
-4.42256975533704e-14	45.6163854984108	-6.80978714218584	0	0.267033390784275	6.96213784560713	3.39334215970929	0	0	0	0.955554166124775	27.0257722047805	1132	6
-4.50899724127242e-14	44.1294743095072	-6.47337782150328	0	1.20632298082747	5.4862663642037	0	2.5001547001183	0	0	0.95534753101941	32.2764077645546	1132	6
-4.31348543213688e-14	45.0674820011083	-6.80091050633652	0	1.2739552268753	6.9919784277433	0	0	0.999157096148001	0	0.955139424900193	37.5399211174243	1132	6
-4.91764700218987e-14	45.9189630571092	-7.13130600062924	0	1.00177128473563	5.60690509649491	0	0	0	4.09405879970681	0.955758221974447	21.8166652169741	1132	6
-5.13878030283858e-14	43.3561734142327	-4.68508682324937	0	1.19870714945416	0	1.84817279730839	4.00679055450029	0	0	0.954292579710526	58.7097988332964	1132	6
-5.09764875433926e-14	43.4938214499067	-4.48636962130463	0	1.05226432142064	0	3.40157914146608	0	0.808901277915104	0	0.953667812635852	74.0781214362968	1132	6
-5.67136061464799e-14	44.9490625838571	-5.52550837430769	0	0.648662052998615	0	3.08235335256283	0	0	5.61483540399144	0.954903525169982	43.4769567790088	1132	6
-4.72227502152473e-14	40.8663974566311	-4.65927435902039	0	1.75928873716847	0	0	5.95918759061485	3.41103288716947	0	0.954622815369856	50.5014214751527	1132	6
-5.64578054029111e-14	44.0676379496025	-5.75642257960657	0	1.23313483234996	0	0	4.96940686458408	0	5.83386176169695	0.955498991782353	28.4301472711132	1132	6
-5.65500887058896e-14	44.438473472787	-5.53001466933191	0	1.55971511750282	0	0	0	0.259424806505491	5.74736107899545	0.954525730567673	52.9207561800843	1132	6
-4.46094929290064e-14	44.7495705994586	-6.67894459847433	0	0	5.94324483342286	2.92175701304058	1.37851081283714	0	0	0.955626238784242	25.1886490262778	1132	6
-4.21118767150321e-14	45.1916625917262	-6.9998298860946	0	0	7.23404684415678	3.92772813385498	0	1.82161837251441	0	0.955681955633422	23.7663872704271	1132	6
-4.89784395217683e-14	46.2424826051258	-7.32252273235936	0	0	5.72092047769266	3.36988234029575	0	0	3.95686492434781	0.956160924096812	11.465676132105	1132	6
-4.15188530901024e-14	41.9788127979986	-6.20632440283185	0	0	5.33803740695229	0	3.72328546915017	2.89936251259446	0	0.955621139543606	25.3187260943612	1132	6
-5.04731675400913e-14	44.806818034075	-6.77819498896764	0	0	4.07179842020862	0	3.06639587305709	0	4.51684037043359	0.956085504262307	13.411472117042	1132	6
-4.78384355091679e-14	45.9152307839302	-7.10830865542015	0	0	5.81661322913697	0	0	0.984304923031501	4.16647419063944	0.955756860156616	21.851509071089	1132	6
-4.69425120631757e-14	41.2004054583025	-4.49996885061554	0	0	0	2.43316244608648	5.26381854243051	3.53319460775078	0	0.954736073199106	47.6725080293533	1132	6
-5.63648312647625e-14	44.4498459720312	-5.73801708544494	0	0	0	1.84939929659481	4.17331539949639	0	5.82687427364264	0.955573841348778	26.5245489666612	1132	6
-5.57162580383385e-14	44.4982307080661	-5.54354895435189	0	0	0	3.5267207527098	0	0.983277737940542	5.70553280260858	0.954925376701713	42.9283123703688	1132	6
-5.19952324566316e-14	41.9131978924626	-5.63652994612383	0	0	0	0	6.32153355584246	3.75300984627671	6.17701244761326	0.955989421144176	15.8855361658308	1132	6
-4.57659095545331e-14	72.5547108587356	0	-1.07229853588408	-0.317210015665762	4.80026372358652	3.41563313178783	0	0	0	0.953770915443977	71.5562799653306	1132	6
-4.6965823931155e-14	70.730657269789	0	-1.12868911683382	0.4860543574769	3.27272601806799	0	3.29541525830761	0	0	0.953738108346419	72.3593342202299	1132	6
-4.44719919896725e-14	69.7592315868339	0	-0.796489866768005	0.252630848006885	4.82119044494497	0	0	0.865666423044028	0	0.953322997880007	82.4715306049562	1132	6
-4.89787092226587e-14	71.6573178768115	0	-0.344145909945509	-0.273458150643588	3.42291754821766	0	0	0	3.39395307770199	0.953764915630498	71.7031863604497	1132	6
-5.10150212758557e-14	74.2484525446222	0	-1.13270998582545	0.599168390617189	0	1.94605372400076	3.90306510753447	0	0	0.953454604214227	79.2753358565523	1132	6
-5.00227832588333e-14	76.7529173839754	0	-0.761353719307808	0.280285224847276	0	3.4713015105636	0	0.965200924890733	0	0.952863879442862	93.5515630215492	1132	6
-5.38803698979416e-14	76.0610592055398	0	-0.253567788826871	-0.50921474454675	0	3.11668909766863	0	0	4.56849382885521	0.953683388917311	73.6974937093794	1132	6
-4.68676863048458e-14	64.91673147701	0	-1.267075976103	1.11913823924699	0	0	5.9545609193704	3.54598071392172	0	0.95381381460416	70.5053312889713	1132	6
-5.38751256155893e-14	71.1551069789442	0	-0.543264960465341	0.0790447291261739	0	0	4.74967724821684	0	4.71270320168198	0.954201401731826	60.9656833679602	1132	6
-5.32434332149717e-14	73.7817142306856	0	0.0154107235989563	-0.0272619638581481	0	0	0	0.407184148471154	4.73806953853365	0.953290703595243	83.2544534188621	1132	6
-4.68191061784353e-14	76.1177924952931	0	-1.65702071780998	0	3.63745937627876	2.48369649769685	2.28683509962279	0	0	0.953980518011411	66.4121238328397	1132	6
-4.43101975448828e-14	72.9015574423866	0	-1.76200861854271	0	4.99040596599958	3.69852962752428	0	1.66719063314612	0	0.953880629700373	68.8665414771795	1132	6
-4.98165899573138e-14	75.3517532701926	0	-1.5045053469367	0	3.4792661123921	3.14894611052783	0	0	3.12962008731853	0.954165476343971	61.8532999913247	1132	6
-4.28815169980857e-14	67.7950816454491	0	-1.19191670164846	0	3.12836091225553	0	4.54380646477041	3.25926025406475	0	0.954160852346186	61.9674956032819	1132	6
-5.12843480239274e-14	73.7983099770537	0	-0.971454692630882	0	1.79582714105335	0	3.74920248444809	0	3.8576025785517	0.95433194622364	57.7344190378423	1132	6
-4.82710625608701e-14	72.7232889647218	0	-0.716583177067034	0	3.49719604614784	0	0	0.865260959239829	3.39221765142547	0.953792568374221	71.0259458831347	1132	6
-4.63024102623002e-14	71.2595042364103	0	-1.19345755765474	0	0	2.30863600577962	5.23412426847455	3.63661642420066	0	0.953980270318866	66.4182166264543	1132	6
-5.41705408208631e-14	76.4234065055342	0	-1.04391863469302	0	0	1.70445298503122	3.99129125819352	0	4.65538984925453	0.954319007804188	58.0550855705108	1132	6
-5.32924133946674e-14	77.9362860087154	0	-0.824360217665677	0	0	3.24381116677195	0	1.10740225865819	4.58115507973963	0.953723123635114	72.7259415073041	1132	6
-4.96133341995903e-14	66.32493954444	0	-0.855147308251429	0	0	0	6.08344244988797	3.78662128757671	5.02611097216376	0.954777017729645	46.6480678709017	1132	6
-4.51835282968675e-14	71.416383678254	0	0	-1.09221244552871	3.54925342761053	2.37759773555382	2.17392246055301	0	0	0.953917122852716	67.9704624389054	1132	6
-4.25179217823322e-14	69.7129444789837	0	0	-1.43106149415903	4.93342474058629	3.63172403566863	0	1.66547445986069	0	0.953837425807561	69.9264846872197	1132	6
-4.84116906957685e-14	72.6873185481009	0	0	-1.57149001866765	3.48081089275839	3.18862826969267	0	0	3.32571328965175	0.954173845159129	61.6465919690646	1132	6
-4.19522102676184e-14	63.2272209130432	0	0	-0.322659564401537	2.96910502740214	0	4.45953971895031	3.21582222526118	0	0.954107260662352	63.2901718283344	1132	6
-5.04469640953327e-14	70.3016659310735	0	0	-0.718984893723672	1.75697213168027	0	3.6971544123991	0	3.93698109372103	0.95431464471931	58.163200039823	1132	6
-4.7638643755429e-14	69.972335684442	0	0	-0.686405693017045	3.4910012815487	0	0	0.866031492529479	3.46997682103267	0.953790831657404	71.0684915608236	1132	6
-4.52243167456815e-14	65.2654408193201	0	0	-0.26610471651314	0	2.07977040465695	5.15014436123984	3.57641503672353	0	0.953924954926394	67.7780555961451	1132	6
-5.32033921428084e-14	72.2600837276826	0	0	-0.860426604996139	0	1.68662612247145	3.92157081019355	0	4.71784521251513	0.954304840912403	58.4060944804594	1132	6
-5.25258611845933e-14	75.0542062269683	0	0	-0.948075385312668	0	3.27765054923306	0	1.11826423148377	4.6605487311776	0.953732128402853	72.5056503003466	1132	6
-4.88706307176896e-14	62.7857430222508	0	0	-0.445736989098715	0	0	6.03804659529376	3.75391806735113	5.00778995048431	0.954755631134871	47.1832803078922	1132	6
-4.19067695245325e-14	75.2802200244778	0	0	0	3.11571231960604	2.29072988107108	3.72330624393559	3.3215400633302	0	0.954315916776317	58.1316803423107	1132	6
-5.03262730807253e-14	86.5555976704113	0	0	0	1.82804676354711	1.69575779748079	2.88400463656278	0	3.65808355153526	0.954410098994968	55.7955423890309	1132	6
-4.70532697085308e-14	81.5901694395752	0	0	0	3.41513986333461	3.12866048664924	0	1.54031590627428	3.19866980623385	0.954169905419717	61.7439074286279	1132	6
-4.7052264437294e-14	74.5184775683364	0	0	0	1.26206663657371	0	5.09081924457145	3.5923469440993	4.20186103198347	0.954811570268563	45.7828347085455	1132	6
-4.87619137930733e-14	76.7965032881089	0	0	0	0	1.6788482826086	5.39184111848366	3.82279815421955	4.83868369505852	0.954860637795061	44.5529929451454	1132	6
-4.57466771775029e-14	45.5175131407423	-6.8308931929752	-1.21045186051796	0.983879225305587	7.02817293802589	3.47875223989713	0	0	0	0.95561197683783	27.5524209713834	1132	7
-4.66253059183642e-14	44.0888435885991	-6.48158822617141	-1.18802088731333	1.69150886093969	5.51422950089174	0	2.60491350281939	0	0	0.955403480569087	32.8571222430395	1132	7
-4.43003750341758e-14	44.9190498025613	-6.81539413081735	-0.92889711131891	1.56856587361359	7.0366742926133	0	0	0.993312468382145	0	0.955173805588929	38.6720352125502	1132	7
-4.9602945560754e-14	45.691509919296	-7.13122304396891	-0.400520491682751	1.00987722189486	5.61686902385924	0	0	0	4.00289724787538	0.955764529624758	23.6552619117677	1132	7
-5.28751227660902e-14	43.3163339265254	-4.68128787437176	-1.12520822062439	1.64263429087795	0	1.89571396650942	4.0961544629671	0	0	0.954343961768353	59.4365437150113	1132	7
-5.19410510097284e-14	43.3685559245284	-4.48004625783151	-0.735516253825324	1.27771583164776	0	3.44739038461655	0	0.81053577654216	0	0.953690081908849	75.5339019932213	1132	7
-5.68166782939195e-14	44.7535629842484	-5.51805416139728	-0.102408769781629	0.5571972962304	0	3.07869733461158	0	0	5.5638660472638	0.954903945567672	45.4664040161638	1132	7
-4.87943906931447e-14	40.8808046291609	-4.654836742787	-1.25793049794644	2.14851445865487	0	0	6.07332468588539	3.48229920725856	0	0.954686551821578	50.9103051052724	1132	7
-5.69540727775133e-14	43.9572891664977	-5.74302417440674	-0.416845787519322	1.18994453412183	0	0	4.98253423120578	0	5.75025064977351	0.9555058640662	30.2553191857276	1132	7
-5.63204893723262e-14	44.1978820384124	-5.52995412734434	0.161326726440944	1.03748753854142	0	0	0	0.262317891506385	5.72739135386964	0.954526782567828	54.8945682288406	1132	7
-4.51779535739789e-14	44.3744453921813	-6.50567197692371	-0.760686570629158	0	5.99018791904142	3.01763857016866	1.38175183031549	0	0	0.955649050707182	26.6065542031074	1132	7
-4.26952944562428e-14	44.8444253033051	-6.81470891016071	-0.828406016458021	0	7.27922929872543	4.0104222275141	0	1.85307008243627	0	0.955708973416648	25.0760712287001	1132	7
-4.92757274758991e-14	45.7705909930487	-7.17180675367715	-0.466530355104501	0	5.72712437377687	3.37952377230378	0	0	3.90996295931124	0.956169403878436	13.246692472036	1132	7
-4.16405250137147e-14	41.6530546037472	-6.08750267526689	-0.195662864809348	0	5.33331878346516	0	3.72341619606764	2.90369412614076	0	0.955622649712988	27.2802045818535	1132	7
-5.03589920120205e-14	44.2959407537462	-6.70375627850559	0.130684395801589	0	4.03747265527212	0	3.04421450320151	0	4.51609182677567	0.956086170909805	15.3942875705027	1132	7
-4.75511005986841e-14	45.1941272040668	-7.0787868907757	0.393672658439891	0	5.70471332675583	0	0	0.989823351638901	4.18041943710347	0.955762954179775	23.6955773407261	1132	7
-4.71581811290316e-14	40.9799041485966	-4.34377043960765	-0.286484498956973	0	0	2.4360789451136	5.26798660826152	3.5426306492091	0	0.954739375147484	49.5899269947514	1132	7
-5.62287316371378e-14	44.0519837809334	-5.63852240390815	0.128153383018134	0	0	1.77650975490646	4.15879095703371	0	5.82529001718467	0.955574489893683	28.5080236083471	1132	7
-5.54147745496533e-14	44.0523752132733	-5.48777186448591	0.325943944223368	0	0	3.33789399391601	0	0.975616259391033	5.71120397106691	0.954929632925024	44.8214169173572	1132	7
-5.16996735352728e-14	41.5964781188806	-5.57811247859184	0.347158560285146	0	0	0	6.21488664582141	3.73017769978365	6.17910642849911	0.955994135407019	17.7642736986312	1132	7
-4.47204036196265e-14	44.3142794917398	-6.59408594065649	0	0.381389021674449	5.8276794992329	2.68559101636868	1.40461348213838	0	0	0.95563197537602	27.0422958322116	1132	7
-4.21592359240131e-14	44.901464898813	-6.84517600211285	0	0.179627833135081	7.1527712440659	3.71545930722669	0	1.81004331020167	0	0.955683226684114	25.7339208103659	1132	7
-4.89769697175838e-14	45.9127941155974	-7.14136365963425	0	0.0793459638143379	5.68101174883782	3.21566641460312	0	0	3.94677445713823	0.956161169429896	13.4593411941028	1132	7
-4.18820813646428e-14	41.5357049625699	-6.31855881228885	0	1.22329405782947	5.18049582374974	0	3.70460703258527	2.90544749091643	0	0.955680092834304	25.8139670839213	1132	7
-5.06664366826166e-14	44.3560294092724	-6.79973489181263	0	0.914785225959348	3.9841265720705	0	3.03765942241196	0	4.44480227259098	0.956118145809177	14.5697461730905	1132	7
-4.80531176533121e-14	45.3751984264749	-7.14654400040425	0	1.01761921974861	5.68938683544468	0	0	1.00044447433798	4.09266917678507	0.955797547978416	22.8099960560096	1132	7
-4.7155464801425e-14	40.9066093989665	-4.63392476602179	0	1.13596459226251	0	2.0269633461931	5.27936197766268	3.51080442068424	0	0.954787933069714	48.3748073346768	1132	7
-5.64294822658051e-14	44.1039138861715	-5.72148112417436	0	0.764116196241639	0	1.57488626750592	4.19130591546595	0	5.7485647613286	0.955596886507899	27.9371948190989	1132	7
-5.57840444355247e-14	44.2134924222389	-5.49284823698439	0	0.616047527571597	0	3.21830575775369	0	0.96181205289163	5.6371229806756	0.954940577329979	44.5465007879732	1132	7
-5.21298667941343e-14	41.5767267930742	-5.74618738147018	0	1.20004699130325	0	0	6.23722043794708	3.74065951213405	6.03473750710484	0.956045687071148	16.4373893716563	1132	7
-4.12720005746495e-14	42.0802855485429	-6.52465382854222	0	0	5.64207040206741	3.03527138898399	2.7674112431748	3.01372668724782	0	0.955981615772365	18.0862810253235	1132	7
-5.00287724700337e-14	44.9025284259339	-7.00884971470261	0	0	4.37640392006395	2.44448888788729	2.00827307720817	0	4.21941533939787	0.956317527150213	9.41467730575891	1132	7
-4.69542204835086e-14	45.4707877931691	-7.37446768251391	0	0	5.91114388375392	3.68027008512368	0	1.77377697482972	3.93344205313577	0.956283186801671	10.3042332348298	1132	7
-4.71787279846678e-14	42.0358995609184	-6.62250269874539	0	0	3.65935735807884	0	4.40526830804695	3.30235997185645	4.78716817591591	0.956507117744132	4.49087996821015	1132	7
-5.19290822212542e-14	41.8718486567059	-5.74808641853937	0	0	0	2.02034816703079	5.60175284506691	3.8397155851756	6.01964907868401	0.956148526246464	13.7857645964187	1132	7
-4.67876373153392e-14	70.891631367901	0	-1.24493281798123	-0.00942774786053781	3.58561948276346	2.43435346842154	2.26364063375646	0	0	0.953980521647253	68.412034397367	1132	7
-4.38741340751513e-14	69.0964974219594	0	-1.09227811153445	-0.372906277444295	4.99439072398526	3.7071790878183	0	1.67799702741813	0	0.95388632972269	70.7266257760287	1132	7
-4.90860371042519e-14	71.638007088121	0	-0.622570133970134	-0.770138237052793	3.52591817517717	3.22954884360587	0	0	3.20665616637182	0.9541896280975	63.2566538723838	1132	7
-4.35839979562979e-14	63.0476465525019	0	-1.32613571386969	0.665471857918916	2.99388112488067	0	4.58408741929557	3.28969062290947	0	0.954178889685485	63.5219749642693	1132	7
-5.11899839594337e-14	69.4930287326281	0	-0.657022422045626	-0.0739333997668502	1.79481263983174	0	3.73817189124267	0	3.82548175528261	0.954332168114404	59.7289188920182	1132	7
-4.79986471366353e-14	68.8920214241632	0	-0.338759167946712	-0.269205626549468	3.50599865442445	0	0	0.863579184436937	3.39200760409161	0.953795544831109	72.9530256276466	1132	7
-4.69372690676634e-14	65.0443375685598	0	-1.36769095232573	0.719523549799847	0	2.1421412757529	5.27461900571902	3.65705901933662	0	0.954001438412816	67.8974009832952	1132	7
-5.39731453325804e-14	71.2042748433878	0	-0.627288142944924	-0.211149563492755	0	1.71494030094822	3.96216966793432	0	4.61880545116464	0.954320818085928	60.0102249088483	1132	7
-5.28224502157596e-14	73.3425359068035	0	-0.252138681304144	-0.531541694753219	0	3.28593870654464	0	1.1174694633501	4.60175819645367	0.953734742859304	74.4416826221071	1132	7
-4.97575431801788e-14	62.3280097122463	0	-0.75786443161611	0.205693718887262	0	0	6.08426976166346	3.78976163185359	4.89944454616947	0.954778718448019	48.6054955038177	1132	7
-4.31459882712161e-14	67.4575513435507	0	-1.80491868124175	0	3.39811370952286	2.66220785141841	3.742725827352	3.39721349510226	0	0.954447825001137	56.8584155800997	1132	7
-5.1261967890441e-14	73.7380814184674	0	-1.43571481820379	0	2.07682665869962	1.99833651889363	2.84759064069962	0	3.56107604995037	0.954493478149302	55.72333744171	1132	7
-4.80229368556603e-14	71.3333973570593	0	-1.57613323282916	0	3.6709195726118	3.43033717695938	0	1.61032835266391	3.09851283701189	0.954270883275158	61.247010020395	1132	7
-4.7742239456082e-14	65.1599080261563	0	-1.0773298872041	0	1.42187855827102	0	5.15321569390795	3.62126503816604	4.16862877901588	0.954858142207805	46.6155752800983	1132	7
-4.98787694511213e-14	66.3089181126807	0	-1.26935841257386	0	0	1.92309726925357	5.47740180379123	3.88967208085306	4.8563290837839	0.954925195763915	44.9328564167022	1132	7
-4.14999763254368e-14	63.314434139108	0	0	-1.0748080076092	3.28523759973235	2.50973700879861	3.59867481316911	3.31449151446743	0	0.954362779599614	58.9698765019385	1132	7
-4.99198976420918e-14	70.414019098338	0	0	-1.28580803039079	2.06264935925687	2.00305841967946	2.73711379425199	0	3.71969278480448	0.954476999688931	56.1331740947041	1132	7
-4.65284656617245e-14	69.1972570971804	0	0	-1.65582384076834	3.67615798390901	3.47413669130219	0	1.62628637424521	3.30500875512199	0.954281327010966	60.9884513603601	1132	7
-4.68795116335046e-14	62.009515433665	0	0	-0.680292183700934	1.36235723287278	0	5.08776061069748	3.58318609869145	4.24315081857167	0.954830152038064	47.3172533825452	1132	7
-4.8758643706902e-14	62.8805613759083	0	0	-0.943030258241453	0	1.87308207712808	5.38861491390172	3.84086959217027	4.92215317336648	0.954896292018346	45.6585069136942	1132	7
-4.66603476945878e-14	72.7002988157087	0	0	0	1.44237823075327	1.81813568726325	4.39628094507374	3.65101568632364	3.9599927309652	0.954943959628567	44.4615262037229	1132	7
-4.64231706743447e-14	44.2867514151841	-6.6065352108117	-1.32067572102784	1.14496033902399	5.86726410064738	2.74622535832451	1.50053480412583	0	0	0.955700717471883	27.2870588546432	1132	8
-4.36922462379956e-14	44.8183236627755	-6.86704944757345	-1.23299811687544	0.930800951582409	7.22083829578239	3.80238538128878	0	1.82478170362771	0	0.955743087086567	26.2038504525045	1132	8
-4.97177885343561e-14	45.7357265139344	-7.14385234841249	-0.681653876943899	0.503426913131433	5.71947596354761	3.26166380490615	0	0	3.81463301718188	0.956179284539708	14.9914787529298	1132	8
-4.35636536284285e-14	41.557977493023	-6.32458844155703	-1.36569912545473	1.82328554501702	5.20616969440162	0	3.83750226291639	2.98193833685858	0	0.955753514212865	25.9371147746019	1132	8
-5.14096084928851e-14	44.240476285008	-6.79674766424149	-0.65708376983903	1.1185196381066	4.01508531635866	0	3.08104615204489	0	4.3294794287702	0.956134995554719	16.1349975681959	1132	8
-4.84758515814124e-14	45.1507411151391	-7.14636151319245	-0.394451187012718	1.01753639336477	5.69856684442174	0	0	0.997654066623869	4.00232328849634	0.955803665936131	24.6533077472435	1132	8
-4.88518458897589e-14	40.9316339549692	-4.62857388977409	-1.35608323236036	1.74588568372681	0	2.08889587540656	5.40156236967858	3.59088033009367	0	0.954861783117354	48.5242703132624	1132	8
-5.70254112252352e-14	43.9998534896363	-5.70568631964511	-0.495961744504336	0.901687150125084	0	1.59705432766935	4.21789107012844	0	5.65410290265518	0.955606601633924	29.689493136359	1132	8
-5.58870149076872e-14	44.0255399123645	-5.48543753072804	-0.101985324920381	0.532362603543722	0	3.21442682909336	0	0.961344287681835	5.58606260148112	0.954940994286395	46.5360258014234	1132	8
-5.2855253695306e-14	41.5335334114609	-5.7278532890248	-0.630795773966739	1.31020971848603	0	0	6.26522865452546	3.76923703525656	5.93009471040339	0.956061241677292	18.0367249259101	1132	8
-4.19108296338968e-14	41.8596059142136	-6.32710474081864	-0.91544265861835	0	5.70806738990719	3.16401496500954	2.79375911350144	3.05554321595973	0	0.956014410678804	19.2425955800067	1132	8
-5.0315382536314e-14	44.4557003328344	-6.86654335135037	-0.453817357327792	0	4.39643629070572	2.4819552197874	2.00450237982607	0	4.17250110788541	0.956325529610748	11.2072802743373	1132	8
-4.72779188949465e-14	45.0684087257642	-7.21414865892509	-0.540636770604631	0	5.92473368427245	3.69748993148559	0	1.79402169335586	3.8806814378076	0.95629455208913	12.0099030421915	1132	8
-4.71522477082156e-14	41.6707038134635	-6.52802079741374	0.00827313714809804	0	3.64104797488879	0	4.38539834383952	3.2982917189796	4.78096753376422	0.956507120392586	6.49081103626264	1132	8
-5.1985104305662e-14	41.6264388641332	-5.60057472643166	-0.0989170486747907	0	0	1.9917734797911	5.5904117076842	3.83713430769703	6.01077604276204	0.956148907976561	15.7759104156344	1132	8
-4.1380984239231e-14	41.71026602381	-6.44010070188647	0	0.365182373075007	5.53329976908556	2.79885605407232	2.78452213752437	3.01038369065859	0	0.955986837760425	19.9519816581679	1132	8
-5.00754703659261e-14	44.4907964027323	-6.88585620484917	0	0.232096482681144	4.3125010860513	2.27693316836188	2.01923862283708	0	4.20651228773443	0.956319620574262	11.3604264208211	1132	8
-4.6931803126e-14	45.1977374928593	-7.17423908321916	0	-0.00498544761458787	5.87535242323073	3.53358907704556	0	1.77121575217813	3.92753851980606	0.956283187768368	12.3042082032407	1132	8
-4.73733788883467e-14	41.6394764556572	-6.64900420942242	0	0.915740422986598	3.57384566239181	0	4.38062694487359	3.30127281317437	4.71461415839457	0.95653954220445	5.64664579021752	1132	8
-5.2003038333934e-14	41.6000076191423	-5.70738085319877	0	0.68096576145638	0	1.76090127833435	5.60701415893844	3.82219377854712	5.94582174504063	0.95616661003004	15.3188460786982	1132	8
-4.66447897828875e-14	42.1136807784113	-6.86243412182892	0	0	3.97290860323662	2.5423456114425	3.50484184749829	3.37510663237597	4.48579162233148	0.956755791992867	0	1132	8
-4.32826984421065e-14	63.1622403120062	0	-1.45574422145899	0.143726253666114	3.3219647100941	2.58006949352715	3.7250246805947	3.39876157569659	0	0.954448662158375	58.8376115086874	1132	8
-5.0796520524547e-14	69.6190182573495	0	-0.780406353678083	-0.449385128798263	2.1136164994464	2.04621147505122	2.7763857153059	0	3.58805294932506	0.954501652752912	57.5199713712271	1132	8
-4.7218513227674e-14	68.332730256147	0	-0.6450494440067	-0.820331973531853	3.72275589609189	3.51618160480995	0	1.63442773372597	3.18288352308119	0.954298245149452	62.5694786332141	1132	8
-4.77947599691676e-14	61.6362465096707	0	-0.838604912666735	0.0794924968580026	1.40851873834474	0	5.14435449148282	3.61977509536898	4.11330968228616	0.954858395991053	48.6092112654358	1132	8
-4.97636731688995e-14	62.4307116419002	0	-0.856997586654287	-0.116973824519723	0	1.91476719193467	5.44973078483629	3.88391876506619	4.80094547771203	0.954925744469816	46.9190762379399	1132	8
-4.76324203274743e-14	65.0390539064073	0	-1.57918868967192	0	1.7213286125879	2.15393807797086	4.39569476558183	3.70901631338081	3.85982185791896	0.955043704885182	43.952721691655	1132	8
-4.62572655182077e-14	62.1005424963474	0	0	-1.28323224417132	1.68451096791452	2.1189547891126	4.26631066556042	3.64867999156386	4.02075311987626	0.955009871167675	44.8043346484137	1132	8
-4.32329068697422e-14	41.7477459564203	-6.45059718868839	-1.51119065407894	1.25647956752435	5.57206857872709	2.87212046699778	2.9181614280799	3.09821388349095	0	0.956076159888979	19.6523198185595	1132	9
-5.09718361222808e-14	44.3839866395983	-6.88485340011024	-0.79732885858388	0.695506312366213	4.35631260496504	2.32056766720233	2.0605200247055	0	4.06895811418132	0.956344334163653	12.7197795068404	1132	9
-4.76899305114845e-14	45.0393028260442	-7.17712181587899	-0.706466980292028	0.455014861355769	5.91546807844989	3.58085948242357	0	1.78026794511804	3.79201783022728	0.956302608227596	13.8012244957588	1132	9
-4.82730298148061e-14	41.5953886366486	-6.64428811056167	-0.824707282894737	1.2322400385546	3.61202330420667	0	4.43918826351101	3.33763222495874	4.58291138799875	0.956565847988482	6.96126039059925	1132	9
-5.28388940811197e-14	41.5650612135548	-5.68601666100789	-0.724751292017575	0.989443554858967	0	1.79611713334514	5.65154018040321	3.85736230368173	5.82839815660962	0.956187102778675	16.7894958319087	1132	9
-4.70100268649378e-14	41.8258858143096	-6.69655309866477	-0.606957914375848	0	4.01666714497479	2.61308597509637	3.51428115200464	3.39786097264034	4.43029271900456	0.956769973516819	1.62871055518156	1132	9
-4.66863350795344e-14	41.7725680012654	-6.73667317876278	0	0.204019397872292	3.91695506785378	2.3785665058598	3.50927931803297	3.37177848823187	4.47338567194921	0.956757394776938	1.95804327849208	1132	9
-4.73077045306863e-14	61.7491395941166	0	-0.973167278229876	-0.319089127389127	1.74605685869251	2.1751367136819	4.32723393959746	3.69369845665847	3.86874962069662	0.95504778052124	45.8500924792297	1132	9
-4.77395544157951e-14	41.740184067995	-6.73408940062895	-0.975502236795348	0.79053896735102	3.97005184393596	2.4342994917878	3.5723650901821	3.41734203248688	4.31767848456661	0.956794039154561	2.99836424991628	1132	10
