# Supplementary material for: Rise of the war machines: Charting the evolution of military technologies from the Neolithic to the Industrial Revolution
Source: PLoS One. 2021 Oct 20;16(10):e0258161. doi: 10.1371/journal.pone.0258161 (PMC8528290; doi:10.1371/journal.pone.0258161)
Supplement: S1 Data — (ZIP) [file pone.0258161.s002.zip › S2.2Anlz_MilTech.R]

#####  Dynamic Regressions with MilTech as response variable
{###  DATA
  load("TableData.Rdata")
  AggrDat <- cbind(ImpSCDat[,1:11], AggrSCWarAgriRelig[,16:ncol(AggrSCWarAgriRelig)])
  AggrDat <- AggrDat[AggrDat$Dupl == "n",]
  AggrDat <- AggrDat[AggrDat$PolID != "EsHabsb",]  ### Exclude colonial conquest
  AggrDat <- AggrDat[AggrDat$PolID != "GbEmpr2",]
  
  ### Construct MilTech
  AggrDat$MilTech <- apply(subset(AggrDat, select = c(Metal, Project, Weapon, Animal, Armor, Defense)),1,sum)
  reslt <- prcomp( subset(AggrDat, select = c(Metal, Project, Weapon, Animal, Armor, Defense)), scale=TRUE)
  AggrDat$MilPC1 <- predict(reslt)[,1] + 4  ### Scale to min = 0
  AggrDat$CoreMil <- apply(subset(AggrDat, select = c(Project, Weapon, Armor, Defense)),1,sum)
  
  ### Construct Scale (scaled) and NonScale
  reslt <- prcomp( subset(AggrDat, select = c(Pop, Terr, Cap, Hier)), scale=TRUE)
  AggrDat$Scale <- predict(reslt)[,1]
  RegrDat <- subset(AggrDat, select = c(Scale,Pop))
  print( res <- summary(fit <- lm(RegrDat)) )
  AggrDat$Scale <- (AggrDat$Scale - fit$coefficients[1])/fit$coefficients[2] ### SPC1 is scaled as log Polity Population
  reslt <- prcomp( subset(AggrDat, select = c(Gov,Infra, Info, Money)), scale=TRUE)
  AggrDat$NonScale <- predict(reslt)[,1] + 3 ### Scale to min = 0

  ### Add WorldPop
  dat <- read.table('WorldPop.csv', sep=",", header=TRUE, stringsAsFactors = 	FALSE)
  AggrDat <- AggrDat[AggrDat$Time >= -6000 & AggrDat$Time < 1900,]   ### Drop years before 6000 BCE and after 1800
  AggrDat$WorldPop <- NA 
  for(i in 1:nrow(AggrDat)){ 
    AggrDat$WorldPop[i] <- log10(dat$World[dat$Year == AggrDat$Time[i]]) 
  }
  AggrDat$IronCav <- AggrDat$Iron + AggrDat$Cavalry
  
  ### Add Centrality
  load("NGAcoords.Rdata")
  theta <- 0.25
  AggrDat$Centrality <- NA
  for(i in 1:nrow(NGAs)){
    AggrDat$Centrality[AggrDat$NGA == NGAs$NGA[i]] <- -NGAs$dist_all[i]^theta
  }
  
  ##########################  Select variables for regression
   AggrDat <- subset(AggrDat, select = c(NGA, PolID, Time, MilTech, Scale, NonScale, IronCav, Agri, WorldPop, Centrality))  
   
  ### Option: investigate the effect Iron and Cavalry separate from IronCav (note: will generate warnings)
  # AggrDat <- subset(AggrDat, select = c(NGA, PolID, Time, MilTech, Scale, NonScale, Iron, Cavalry, IronCav, Agri, WorldPop, Centrality))

  ### Option: CordeMil as Response Variable
  # AggrDat <- subset(AggrDat, select = c(NGA, PolID, Time, CoreMil, Scale, NonScale, IronCav, Agri, WorldPop, Centrality))  
  
  ### Form regression matrix
  TableDat <- AggrDat
  dpar <- 1000*1   ### d determines how rapidly geographic influence declines with distance
  source("fRegrDat.R")  
  NGARegrDat <- RegrDat
  rm( list = setdiff(ls(),c("NGARegrDat") ) )
  
  #### Option: exclude the Americas
  # NGARegrDat <- NGARegrDat[NGARegrDat$NGA != "Valley of Oaxaca",]
  # NGARegrDat <- NGARegrDat[NGARegrDat$NGA != "Cahokia",]
  # NGARegrDat <- NGARegrDat[NGARegrDat$NGA != "Finger Lakes",]
  # NGARegrDat <- NGARegrDat[NGARegrDat$NGA != "Cuzco",]
  # NGARegrDat <- NGARegrDat[NGARegrDat$NGA != "North Colombia",]
  # NGARegrDat <- NGARegrDat[NGARegrDat$NGA != "Lowland Andes",]
  # NGARegrDat <- NGARegrDat[NGARegrDat$NGA != "Basin of Mexico",]
}
# save(NGARegrDat, file="NGARegrDat.Rdata")

######################################################################
{########  Regressions: IronCav redundant with Iron + Cav, generates warnings 
  RegrDat <- subset(NGARegrDat, select = -c(NGA, PolID, Time) )
  summary(fit <- glm(RegrDat))
  
  RegrDat <- subset(NGARegrDat, select = -c(NGA, PolID, Time, Space, T, Lag2) ) ## Drop autocorr terms
  # RegrDat <- RegrDat[is.na(RegrDat$Lag2)==FALSE,]  ### If retaining Lag2 term, drop missing observations for this var
  summary(fit <- lm(RegrDat))
  
  ####  Exhaustive regressions with these terms
  print(paste("Response variable =",colnames(RegrDat)[1]))
  Predictors <- 3:ncol(RegrDat)
  output <- data.frame()
  for (nPred in 1:length(Predictors)){ print(nPred)
    Preds<- combn(Predictors, nPred)
    for(j in 1:length(Preds[1,])){
      fit <- lm(RegrDat[, c(1:2, Preds[,j])])
      Pval <- summary(fit)$coefficients[,4]
      tval <- summary(fit)$coefficients[,3]
      out <- vector("numeric",length = length(RegrDat))
      out[c(1:2,Preds[,j])] <- tval
      out <- c(out,summary(fit)$r.sq)
      fit <- glm(RegrDat[, c(1:2, Preds[,j])])
      AIC <- summary(fit)$aic
      n <- length(fit$residuals)
      p <- length(fit$coefficients)  
      out <- c(out,AIC, n, p)
      output <- rbind(output,out)
    }
  }
  colnames(output) <- c(colnames(RegrDat),"R-sq","delAIC", "n","p")
  output$delAIC <- output$delAIC - min(output$delAIC)
  write.csv(output, file="output.csv",  row.names=FALSE)
  out <- output[order(output$delAIC),]
  out <- out[out$delAIC < 3,]
  write.table(out, "clipboard", sep="\t", row.names=FALSE)
}

#####################################################################################
{   ###                       Additional tests 
  RD <- subset(RegrDat, select = -c(Scale, NonScale))   ###  Drop NS terms
  summary(fit <- lm(RD))
  
  ### Check for Space: NS
  RD1 <- cbind(RD, NGARegrDat$Space)
  summary(fit <- lm(RD1))

  ### Check for Lag2: NS
  RD1 <- cbind(RD, NGARegrDat$Lag2)
  summary(fit <- lm(RD1))
  
  ### Check for T: P = 0.012, makes WorldPop NS
  RD1 <- cbind(RD, NGARegrDat$Time)
  summary(fit <- lm(RD1))
  
  ### Check for NGA fixed effects
  RD1 <- cbind(subset(RD, select = -Centrality), NGARegrDat$NGA)
  summary(fit <- glm(RD1))                 ### Agri NS; IronCav, WorldPop strengthened by NGA fix.eff
  summary(fit <- glm(RD))                  ### Model without fixed effects has a lower AIC, delAIC = 326 - 310.6 = 15.4

  ### Check for Agri_sq: quadratic term NS
  RD1 <- cbind(RD, NGARegrDat$Agri^2)
  summary(fit <- lm(RD1))
}

{### Best regression model by AIC
  summary(fit <- lm(RD))
  out <- summary(fit <- glm(RD))
  write.table(out$coefficients, "clipboard", sep="\t")
  
  ### R2 without autocorrelation terms = 0.724
  RD1 <- subset(RD, select = -c(MilTech, MilTech.sq, Phylogeny)) 
  summary(fit <- lm(RD1))
  out <- summary(fit <- glm(RD1))
  write.table(out$coefficients, "clipboard", sep="\t")
}

########################################################################################
{###  Diagnostics
  summary(fit <- lm(RD))
  layout(matrix(c(1,2,3,4),2,2)) # 4 graphs/page
  plot(fit)
  layout(matrix(1),1,1)
  # Normality of Residuals
  library(MASS)
  sresid <- studres(fit)
  hist(sresid, breaks = seq(-10, 12, by=.25), freq=FALSE, main="Distribution of Studentized Residuals")
  xfit<-seq(-10, 12, by=.25)
  yfit<-dnorm(xfit)
  lines(xfit, yfit) 
  rm(sresid,xfit,yfit)
}

#########################################################################  END
