# Supplementary material for: Rise of the war machines: Charting the evolution of military technologies from the Neolithic to the Industrial Revolution
Source: PLoS One. 2021 Oct 20;16(10):e0258161. doi: 10.1371/journal.pone.0258161 (PMC8528290; doi:10.1371/journal.pone.0258161)
Supplement: S1 Data — (ZIP) [file pone.0258161.s002.zip › S13.WorldPop.csv]

Year	World
-6000	12.09
-5900	12.97
-5800	13.95
-5700	15.14
-5600	16.37
-5500	17.66
-5400	19.37
-5300	21.29
-5200	23.07
-5100	24.87
-5000	26.55
-4900	28.27
-4800	29.9
-4700	31.49
-4600	33.17
-4500	34.83
-4400	36.42
-4300	38.11
-4200	39.84
-4100	41.49
-4000	43.08
-3900	44.63
-3800	46.19
-3700	47.83
-3600	49.39
-3500	50.82
-3400	54.59
-3300	53.59
-3200	54.84
-3100	56.08
-3000	57.42
-2900	58.78
-2800	60.23
-2700	61.65
-2600	63.08
-2500	64.41
-2400	65.84
-2300	67.42
-2200	68.9
-2100	70.35
-2000	71.69
-1900	73.08
-1800	74.52
-1700	75.88
-1600	77.22
-1500	78.68
-1400	80.13
-1300	81.52
-1200	82.87
-1100	84.16
-1000	85.38
-900	93.95
-800	102.68
-700	113.67
-600	122.42
-500	130.64
-400	139.95
-300	150.73
-200	164.04
-100	175.67
0	190.15
100	193.65
200	201.39
300	173.16
400	174.51
500	179.18
600	211.01
700	216.01
800	232.36
900	243.12
1000	270.87
1100	326.45
1200	378.67
1300	383.78
1400	376.31
1500	448.4
1600	477.85
1700	554.17
1800	908.9
1900	1635
