# Supplementary material for: Rise of the war machines: Charting the evolution of military technologies from the Neolithic to the Industrial Revolution
Source: PLoS One. 2021 Oct 20;16(10):e0258161. doi: 10.1371/journal.pone.0258161 (PMC8528290; doi:10.1371/journal.pone.0258161)
Supplement: S1 Data — (ZIP) [file pone.0258161.s002.zip › S1.1Stats.R]

### Distributions and Correlations: MilTech in Equinox2020 Data
library(PerformanceAnalytics)

{###  DATA
  load("TableData.Rdata")
  AggrDat <- cbind(ImpSCDat[,1:11], AggrSCWarAgriRelig[,16:ncol(AggrSCWarAgriRelig)])
  AggrDat <- AggrDat[AggrDat$Dupl == "n",]
  AggrDat <- AggrDat[AggrDat$PolID != "EsHabsb",]  ### Exclude colonial conquest
  AggrDat <- AggrDat[AggrDat$PolID != "GbEmpr2",]
  
  ### Construct MilTech
  AggrDat$MilTech <- apply(subset(AggrDat, select = c(Metal, Project, Weapon, Animal, Armor, Defense)),1,sum)
  reslt <- prcomp( subset(AggrDat, select = c(Metal, Project, Weapon, Animal, Armor, Defense)), scale=TRUE)
  AggrDat$MilPC1 <- predict(reslt)[,1] + 4  ### Scale to min = 0
  AggrDat$CoreMil <- apply(subset(AggrDat, select = c(Project, Weapon, Armor, Defense)),1,sum)
  
  ### Construct Scale (scaled) and NonScale
  reslt <- prcomp( subset(AggrDat, select = c(Pop, Terr, Cap, Hier)), scale=TRUE)
  AggrDat$Scale <- predict(reslt)[,1]
  RegrDat <- subset(AggrDat, select = c(Scale,Pop))
  print( res <- summary(fit <- lm(RegrDat)) )
  AggrDat$Scale <- (AggrDat$Scale - fit$coefficients[1])/fit$coefficients[2] ### SPC1 is scaled as log Polity Population
  reslt <- prcomp( subset(AggrDat, select = c(Gov,Infra, Info, Money)), scale=TRUE)
  AggrDat$NonScale <- predict(reslt)[,1] + 3 ### Scale to min = 0
  
  ### Add WorldPop
  dat <- read.table('WorldPop.csv', sep=",", header=TRUE, stringsAsFactors = 	FALSE)
  AggrDat <- AggrDat[AggrDat$Time >= -6000 & AggrDat$Time < 1900,]   ### Drop years before 6000 BCE and after 1800
  AggrDat$WorldPop <- NA 
  for(i in 1:nrow(AggrDat)){ 
    AggrDat$WorldPop[i] <- log10(dat$World[dat$Year == AggrDat$Time[i]]) 
  }
  AggrDat$IronCav <- AggrDat$Iron + AggrDat$Cavalry
  
  ### Add Centrality
  load("NGAcoords.Rdata")
  theta <- 0.25
  AggrDat$Centrality <- NA
  for(i in 1:nrow(NGAs)){
    AggrDat$Centrality[AggrDat$NGA == NGAs$NGA[i]] <- -NGAs$dist_all[i]^theta
  }
}

#######################################################################################
### Correlation Charts: focus on MilTech
gdat <- subset(AggrDat, select = c(Time, Metal, Project, Weapon, Armor, Animal, Defense, MilTech))
chart.Correlation(gdat, pch=16)

### PCA
reslt <- prcomp( subset(AggrDat, select = c(Metal, Project, Weapon, Animal, Armor, Defense)), scale=TRUE)
print(summary(reslt));   print(reslt, digits=2)
AggrDat$WPC1 <- predict(reslt)[,1]
hist(AggrDat$WPC1)

###  Correlation between MilTech and PC1: R^2 = 0.99 
RegrDat <- subset(AggrDat, select = c(MilTech,WPC1))
print( res <- summary(fit <- lm(RegrDat)) )
plot(subset(RegrDat), pch=16)

### Correlation charts with potential predictors
gdat <- subset(AggrDat, select = c(Time, Scale, NonScale, WorldPop, Centrality, IronCav, Agri, MilTech))
chart.Correlation(gdat, pch=16)
