# Supplementary material for: Rise of the war machines: Charting the evolution of military technologies from the Neolithic to the Industrial Revolution
Source: PLoS One. 2021 Oct 20;16(10):e0258161. doi: 10.1371/journal.pone.0258161 (PMC8528290; doi:10.1371/journal.pone.0258161)
Supplement: S1 Data — (ZIP) [file pone.0258161.s002.zip › S11.SR_points.dsr.xlsx]

## Sheet: DSR
SilkRoad	City	Lat	Long	Ref
DSR.Land	venezia	45.433862	12.334234	http://dsr.nii.ac.jp/geography/index.html.en
DSR.Land	roma	41.894159	12.496231	http://dsr.nii.ac.jp/geography/index.html.en
DSR.Land	istanbul	41.013562	28.979834	http://dsr.nii.ac.jp/geography/index.html.en
DSR.Land	alexandria	31.228516	29.957452	http://dsr.nii.ac.jp/geography/index.html.en
DSR.Land	kyiv	50.303293	30.916553	http://dsr.nii.ac.jp/geography/index.html.en
DSR.Land	cairo	30.0445	31.226276	http://dsr.nii.ac.jp/geography/index.html.en
DSR.Land	suez canal	29.9662	32.550871	http://dsr.nii.ac.jp/geography/index.html.en
DSR.Land	ankara	39.924893	32.876069	http://dsr.nii.ac.jp/geography/index.html.en
DSR.Land	beirut	33.946108	35.525165	http://dsr.nii.ac.jp/geography/index.html.en
DSR.Land	medina	24.469456	39.610881	http://dsr.nii.ac.jp/geography/index.html.en
DSR.Land	makkah	21.428787	39.815833	http://dsr.nii.ac.jp/geography/index.html.en
DSR.Land	baghdad	33.324231	44.408269	http://dsr.nii.ac.jp/geography/index.html.en
DSR.Land	aden	12.772734	45.056611	http://dsr.nii.ac.jp/geography/index.html.en
DSR.Land	al basrah	30.516406	47.8246	http://dsr.nii.ac.jp/geography/index.html.en
DSR.Land	astrakhan	46.353001	48.092931	http://dsr.nii.ac.jp/geography/index.html.en
DSR.Land	casipian sea	41.184984	50.773154	http://dsr.nii.ac.jp/geography/index.html.en
DSR.Land	tehran	35.664701	51.3759	http://dsr.nii.ac.jp/geography/index.html.en
DSR.Land	esfahan	32.657605	51.677534	http://dsr.nii.ac.jp/geography/index.html.en
DSR.Land	persepolis	29.934827	52.8907	http://dsr.nii.ac.jp/geography/index.html.en
DSR.Land	hormuz	27.153454	56.207321	http://dsr.nii.ac.jp/geography/index.html.en
DSR.Land	masqat	23.614156	58.595099	http://dsr.nii.ac.jp/geography/index.html.en
DSR.Land	aral sea	45.101822	59.742	http://dsr.nii.ac.jp/geography/index.html.en
DSR.Land	khiva	41.377861	60.359411	http://dsr.nii.ac.jp/geography/index.html.en
DSR.Land	arlsk	46.796969	61.655628	http://dsr.nii.ac.jp/geography/index.html.en
DSR.Land	bukhara	39.770745	64.417238	http://dsr.nii.ac.jp/geography/index.html.en
DSR.Land	kandahar	31.608544	65.707275	http://dsr.nii.ac.jp/geography/index.html.en
DSR.Land	balkh	36.757691	66.898051	http://dsr.nii.ac.jp/geography/index.html.en
DSR.Land	samarkand	39.659955	66.954295	http://dsr.nii.ac.jp/geography/index.html.en
DSR.Land	bamiyan	34.830418	67.829192	http://dsr.nii.ac.jp/geography/index.html.en
DSR.Land	moenjodaro	27.326442	68.1376	http://dsr.nii.ac.jp/geography/index.html.en
DSR.Land	kabol	34.537367	69.174934	http://dsr.nii.ac.jp/geography/index.html.en
DSR.Land	toshkent	41.313728	69.268456	http://dsr.nii.ac.jp/geography/index.html.en
DSR.Land	kokand	40.532125	70.936169	http://dsr.nii.ac.jp/geography/index.html.en
DSR.Land	taraz	42.900341	71.367499	http://dsr.nii.ac.jp/geography/index.html.en
DSR.Land	peshawar	34.000628	71.544173	http://dsr.nii.ac.jp/geography/index.html.en
DSR.Land	takht bhai	34.189699	71.560262	http://dsr.nii.ac.jp/geography/index.html.en
DSR.Land	andizhan	40.792997	72.345347	http://dsr.nii.ac.jp/geography/index.html.en
DSR.Land	mumbai	19.006095	72.864598	http://dsr.nii.ac.jp/geography/index.html.en
DSR.Land	taxila	33.779107	72.8873	http://dsr.nii.ac.jp/geography/index.html.en
DSR.Land	gilgit	35.917112	74.301144	http://dsr.nii.ac.jp/geography/index.html.en
DSR.Land	lahore	31.532682	74.341903	http://dsr.nii.ac.jp/geography/index.html.en
DSR.Land	lake balkhash	46.602421	74.841586	http://dsr.nii.ac.jp/geography/index.html.en
DSR.Land	tāshkurghān	37.387676	75.353853	http://dsr.nii.ac.jp/geography/index.html.en
DSR.Land	khunjerab pass	36.855907	75.427059	http://dsr.nii.ac.jp/geography/index.html.en
DSR.Land	kāshgar	39.469241	75.984071	http://dsr.nii.ac.jp/geography/index.html.en
DSR.Land	almaty	43.285814	76.873387	http://dsr.nii.ac.jp/geography/index.html.en
DSR.Land	issykkul	42.417528	77.173183	http://dsr.nii.ac.jp/geography/index.html.en
DSR.Land	yārkand	38.413663	77.246656	http://dsr.nii.ac.jp/geography/index.html.en
DSR.Land	yecheng	37.880247	77.4107	http://dsr.nii.ac.jp/geography/index.html.en
DSR.Land	pishan	37.6175	78.269768	http://dsr.nii.ac.jp/geography/index.html.en
DSR.Land	bachu	39.785293	78.544116	http://dsr.nii.ac.jp/geography/index.html.en
DSR.Land	tumshuk	39.964236	78.953384	http://dsr.nii.ac.jp/geography/index.html.en
DSR.Land	yotkan	37.130768	79.8758	http://dsr.nii.ac.jp/geography/index.html.en
DSR.Land	khotan	37.060903	79.979979	http://dsr.nii.ac.jp/geography/index.html.en
DSR.Land	rawak	37.344389	80.129492	http://dsr.nii.ac.jp/geography/index.html.en
DSR.Land	aksu	41.167098	80.253991	http://dsr.nii.ac.jp/geography/index.html.en
DSR.Land	mazārtāgh	38.450635	80.862711	http://dsr.nii.ac.jp/geography/index.html.en
DSR.Land	sailim lake	44.602383	81.174219	http://dsr.nii.ac.jp/geography/index.html.en
DSR.Land	balawaste	37.094221	81.195019	http://dsr.nii.ac.jp/geography/index.html.en
DSR.Land	khedalik	37.073256	81.198692	http://dsr.nii.ac.jp/geography/index.html.en
DSR.Land	yining	43.911776	81.3239	http://dsr.nii.ac.jp/geography/index.html.en
DSR.Land	yutian	36.849299	81.659271	http://dsr.nii.ac.jp/geography/index.html.en
DSR.Land	karadong	38.540093	81.903381	http://dsr.nii.ac.jp/geography/index.html.en
DSR.Land	kizil mingoi	41.785262	82.458539	http://dsr.nii.ac.jp/geography/index.html.en
DSR.Land	kizil mingoi	41.780601	82.503066	http://dsr.nii.ac.jp/geography/index.html.en
DSR.Land	mingfeng	37.0629	82.6724	http://dsr.nii.ac.jp/geography/index.html.en
DSR.Land	duldulokur	41.685186	82.698244	http://dsr.nii.ac.jp/geography/index.html.en
DSR.Land	kuchār	41.636488	82.714658	http://dsr.nii.ac.jp/geography/index.html.en
DSR.Land	niya site	37.976167	82.720611	http://dsr.nii.ac.jp/geography/index.html.en
DSR.Land	endere	37.749429	83.952822	http://dsr.nii.ac.jp/geography/index.html.en
DSR.Land	usu	44.4331	84.675452	http://dsr.nii.ac.jp/geography/index.html.en
DSR.Land	patna	25.608075	85.1552	http://dsr.nii.ac.jp/geography/index.html.en
DSR.Land	kathmandu	27.701	85.296617	http://dsr.nii.ac.jp/geography/index.html.en
DSR.Land	charchan	38.130493	85.522609	http://dsr.nii.ac.jp/geography/index.html.en
DSR.Land	kolra	41.755623	86.139552	http://dsr.nii.ac.jp/geography/index.html.en
DSR.Land	manas	44.301677	86.216227	http://dsr.nii.ac.jp/geography/index.html.en
DSR.Land	shikchin	41.969281	86.373917	http://dsr.nii.ac.jp/geography/index.html.en
DSR.Land	mingoi	41.926866	86.392099	http://dsr.nii.ac.jp/geography/index.html.en
DSR.Land	chorchuk	41.881157	86.395703	http://dsr.nii.ac.jp/geography/index.html.en
DSR.Land	karashahr	42.057561	86.563791	http://dsr.nii.ac.jp/geography/index.html.en
DSR.Land	baghrash lake	41.949607	86.868255	http://dsr.nii.ac.jp/geography/index.html.en
DSR.Land	waxxari	38.684336	87.372781	http://dsr.nii.ac.jp/geography/index.html.en
DSR.Land	urumuqi	43.803261	87.597246	http://dsr.nii.ac.jp/geography/index.html.en
DSR.Land	charkhlik	39.021222	88.166325	http://dsr.nii.ac.jp/geography/index.html.en
DSR.Land	kolkata	22.549953	88.436336	http://dsr.nii.ac.jp/geography/index.html.en
DSR.Land	toksun	42.793838	88.643818	http://dsr.nii.ac.jp/geography/index.html.en
DSR.Land	xigazê	29.260916	88.882044	http://dsr.nii.ac.jp/geography/index.html.en
DSR.Land	miran	39.239325	88.913482	http://dsr.nii.ac.jp/geography/index.html.en
DSR.Land	turfan	42.949164	89.1779	http://dsr.nii.ac.jp/geography/index.html.en
DSR.Land	tschyqqan köl	42.562493	89.372284	http://dsr.nii.ac.jp/geography/index.html.en
DSR.Land	astana	42.8803	89.524601	http://dsr.nii.ac.jp/geography/index.html.en
DSR.Land	karakhōja	42.852086	89.527948	http://dsr.nii.ac.jp/geography/index.html.en
DSR.Land	bezeklik temple cave	42.945017	89.550761	http://dsr.nii.ac.jp/geography/index.html.en
DSR.Land	sengimaghiz	42.909943	89.555367	http://dsr.nii.ac.jp/geography/index.html.en
DSR.Land	sengimaghiz temple cave	42.909646	89.558719	http://dsr.nii.ac.jp/geography/index.html.en
DSR.Land	qikanghu qianfodong	42.952976	89.5885	http://dsr.nii.ac.jp/geography/index.html.en
DSR.Land	singim	42.944766	89.644558	http://dsr.nii.ac.jp/geography/index.html.en
DSR.Land	lk	40.0875	89.681111	http://dsr.nii.ac.jp/geography/index.html.en
DSR.Land	toyuk temple cave	42.861737	89.6936	http://dsr.nii.ac.jp/geography/index.html.en
DSR.Land	lukchin	42.745239	89.757704	http://dsr.nii.ac.jp/geography/index.html.en
DSR.Land	ancient site of 'loulan'	40.535485	89.865804	http://dsr.nii.ac.jp/geography/index.html.en
DSR.Land	sirkip	42.832769	89.866858	http://dsr.nii.ac.jp/geography/index.html.en
DSR.Land	loulan site	40.498611	89.922778	http://dsr.nii.ac.jp/geography/index.html.en
DSR.Land	shanshan	42.862426	90.2095	http://dsr.nii.ac.jp/geography/index.html.en
DSR.Land	kumtāgh	42.761859	90.275161	http://dsr.nii.ac.jp/geography/index.html.en
DSR.Land	lop lake	40.131	90.568455	http://dsr.nii.ac.jp/geography/index.html.en
DSR.Land	lhasa	29.676541	91.125836	http://dsr.nii.ac.jp/geography/index.html.en
DSR.Land	lake barlul	43.654721	92.805387	http://dsr.nii.ac.jp/geography/index.html.en
DSR.Land	hami	42.839538	93.507068	http://dsr.nii.ac.jp/geography/index.html.en
DSR.Land	dunhuang	40.140891	94.664214	http://dsr.nii.ac.jp/geography/index.html.en
DSR.Land	yueyaquan	40.086908	94.669367	http://dsr.nii.ac.jp/geography/index.html.en
DSR.Land	anxi	40.528941	95.786223	http://dsr.nii.ac.jp/geography/index.html.en
DSR.Land	yumenzhen	40.284038	97.024	http://dsr.nii.ac.jp/geography/index.html.en
DSR.Land	yumen	39.822907	97.571332	http://dsr.nii.ac.jp/geography/index.html.en
DSR.Land	jiayuguan	39.795819	98.321273	http://dsr.nii.ac.jp/geography/index.html.en
DSR.Land	jiuquan	39.7422	98.512193	http://dsr.nii.ac.jp/geography/index.html.en
DSR.Land	qinghai	36.931554	100.12753	http://dsr.nii.ac.jp/geography/index.html.en
DSR.Land	zhangye	38.934003	100.45807	http://dsr.nii.ac.jp/geography/index.html.en
DSR.Land	gashūnnōr	42.422406	100.65534	http://dsr.nii.ac.jp/geography/index.html.en
DSR.Land	shandan	38.784997	101.07718	http://dsr.nii.ac.jp/geography/index.html.en
DSR.Land	karakhoto	42.168425	101.07827	http://dsr.nii.ac.jp/geography/index.html.en
DSR.Land	sogonōr	42.298321	101.23447	http://dsr.nii.ac.jp/geography/index.html.en
DSR.Land	karakorum	47.299013	102.56052	http://dsr.nii.ac.jp/geography/index.html.en
DSR.Land	wuwei	37.925058	102.63232	http://dsr.nii.ac.jp/geography/index.html.en
DSR.Land	kunming	25.013781	102.72044	http://dsr.nii.ac.jp/geography/index.html.en
DSR.Land	lanzhou	36.056028	103.77718	http://dsr.nii.ac.jp/geography/index.html.en
DSR.Land	chengdu	30.650471	104.07127	http://dsr.nii.ac.jp/geography/index.html.en
DSR.Land	tianshui	34.577379	105.72287	http://dsr.nii.ac.jp/geography/index.html.en
DSR.Land	helanshan	38.694787	105.90293	http://dsr.nii.ac.jp/geography/index.html.en
DSR.Land	wuzhong	37.985354	106.19597	http://dsr.nii.ac.jp/geography/index.html.en
DSR.Land	guyuan	36.011111	106.27335	http://dsr.nii.ac.jp/geography/index.html.en
DSR.Land	yinchuan	38.461223	106.28247	http://dsr.nii.ac.jp/geography/index.html.en
DSR.Land	pingliang	35.542231	106.68244	http://dsr.nii.ac.jp/geography/index.html.en
DSR.Land	baoji	34.377074	107.15661	http://dsr.nii.ac.jp/geography/index.html.en
DSR.Land	linyou	34.685751	107.80423	http://dsr.nii.ac.jp/geography/index.html.en
DSR.Land	famensi	34.435974	107.89381	http://dsr.nii.ac.jp/geography/index.html.en
DSR.Land	yangling	34.291565	108.02508	http://dsr.nii.ac.jp/geography/index.html.en
DSR.Land	qianling	34.580078	108.21389	http://dsr.nii.ac.jp/geography/index.html.en
DSR.Land	zhaoling	34.6317	108.49301	http://dsr.nii.ac.jp/geography/index.html.en
DSR.Land	zhaolingbowuguan	34.560059	108.50164	http://dsr.nii.ac.jp/geography/index.html.en
DSR.Land	xianyang	34.331246	108.59843	http://dsr.nii.ac.jp/geography/index.html.en
DSR.Land	tongwancheng	37.999187	108.85381	http://dsr.nii.ac.jp/geography/index.html.en
DSR.Land	xi'an	34.251243	108.92234	http://dsr.nii.ac.jp/geography/index.html.en
DSR.Land	baotou	40.659466	109.80637	http://dsr.nii.ac.jp/geography/index.html.en
DSR.Land	guyang	41.027057	110.04877	http://dsr.nii.ac.jp/geography/index.html.en
DSR.Land	huhehaote	40.817872	111.67678	http://dsr.nii.ac.jp/geography/index.html.en
DSR.Land	luoyang	34.670431	112.44266	http://dsr.nii.ac.jp/geography/index.html.en
DSR.Land	taiyuan	37.891632	112.54001	http://dsr.nii.ac.jp/geography/index.html.en
DSR.Land	guangzhou	23.1279	113.24823	http://dsr.nii.ac.jp/geography/index.html.en
DSR.Land	datong	40.090812	113.29436	http://dsr.nii.ac.jp/geography/index.html.en
DSR.Land	yongguling	40.280182	113.34604	http://dsr.nii.ac.jp/geography/index.html.en
DSR.Land	ye	36.253031	114.26174	http://dsr.nii.ac.jp/geography/index.html.en
DSR.Land	kaifeng	34.787717	114.33988	http://dsr.nii.ac.jp/geography/index.html.en
DSR.Land	handan	36.600417	114.46948	http://dsr.nii.ac.jp/geography/index.html.en
DSR.Land	zhangjiakou	40.8133	114.88695	http://dsr.nii.ac.jp/geography/index.html.en
DSR.Land	beijing	39.917109	116.39155	http://dsr.nii.ac.jp/geography/index.html.en
DSR.Land	jinan	36.63	117.05127	http://dsr.nii.ac.jp/geography/index.html.en
DSR.Land	quanzhou	24.897502	118.58360	http://dsr.nii.ac.jp/geography/index.html.en
DSR.Land	hangzhou	30.251385	120.15929	http://dsr.nii.ac.jp/geography/index.html.en
DSR.Land	ningbo	29.862321	121.55121	http://dsr.nii.ac.jp/geography/index.html.en

## Sheet: UNESCO-land
SilkRoad	ModernCountry	City	Lat	Long	Ref
UNESCO.Land	Afghanistan	Balkh	36.7571	66.8947	UNESCO Silk Roads Program (https://en.unesco.org/silkroad/silk-road-themes/cities-silk-roads)
UNESCO.Land	Afghanistan	Bamiyan	34.8128	67.8214	UNESCO Silk Roads Program (https://en.unesco.org/silkroad/silk-road-themes/cities-silk-roads)
UNESCO.Land	Afghanistan	Herat	34.3535	62.2111	UNESCO Silk Roads Program (https://en.unesco.org/silkroad/silk-road-themes/cities-silk-roads)
UNESCO.Land	Azerbaijan	Baku (Bakı)	40.3946	49.855	UNESCO Silk Roads Program (https://en.unesco.org/silkroad/silk-road-themes/cities-silk-roads)
UNESCO.Land	Azerbaijan	Ganja	40.6943	46.3687	UNESCO Silk Roads Program (https://en.unesco.org/silkroad/silk-road-themes/cities-silk-roads)
UNESCO.Land	China	Beijing	39.9389	116.397	UNESCO Silk Roads Program (https://en.unesco.org/silkroad/silk-road-themes/cities-silk-roads)
UNESCO.Land	China	Dunhuang	40.6072	94.1041	UNESCO Silk Roads Program (https://en.unesco.org/silkroad/silk-road-themes/cities-silk-roads)
UNESCO.Land	China	Hangzhou	30.2614	120.172	UNESCO Silk Roads Program (https://en.unesco.org/silkroad/silk-road-themes/cities-silk-roads)
UNESCO.Land	China	Kashghar	39.5169	76.2143	UNESCO Silk Roads Program (https://en.unesco.org/silkroad/silk-road-themes/cities-silk-roads)
UNESCO.Land	China	Ürümqi	43.8217	87.5628	UNESCO Silk Roads Program (https://en.unesco.org/silkroad/silk-road-themes/cities-silk-roads)
UNESCO.Land	China	Xi'an	34.2512	108.922	UNESCO Silk Roads Program (https://en.unesco.org/silkroad/silk-road-themes/cities-silk-roads)
UNESCO.Land	France	Paris	48.8589	2.34706	UNESCO Silk Roads Program (https://en.unesco.org/silkroad/silk-road-themes/cities-silk-roads)
UNESCO.Land	India	Fatehpur Sikri	27.0944	77.6735	UNESCO Silk Roads Program (https://en.unesco.org/silkroad/silk-road-themes/cities-silk-roads)
UNESCO.Land	Iran	Bam	29.0985	58.3375	UNESCO Silk Roads Program (https://en.unesco.org/silkroad/silk-road-themes/cities-silk-roads)
UNESCO.Land	Iran	Hamedan	34.8123	48.5101	UNESCO Silk Roads Program (https://en.unesco.org/silkroad/silk-road-themes/cities-silk-roads)
UNESCO.Land	Iran	Isfahan	32.6623	51.687	UNESCO Silk Roads Program (https://en.unesco.org/silkroad/silk-road-themes/cities-silk-roads)
UNESCO.Land	Iran	Mashhad	36.2976	59.5795	UNESCO Silk Roads Program (https://en.unesco.org/silkroad/silk-road-themes/cities-silk-roads)
UNESCO.Land	Iran	Qazvin	36.2812	50.0167	UNESCO Silk Roads Program (https://en.unesco.org/silkroad/silk-road-themes/cities-silk-roads)
UNESCO.Land	Iran	Tehran	35.6647	51.3759	UNESCO Silk Roads Program (https://en.unesco.org/silkroad/silk-road-themes/cities-silk-roads)
UNESCO.Land	Iran	Yazd	31.8796	54.3368	UNESCO Silk Roads Program (https://en.unesco.org/silkroad/silk-road-themes/cities-silk-roads)
UNESCO.Land	Kazakhstan	Almaty	43.2177	76.9442	UNESCO Silk Roads Program (https://en.unesco.org/silkroad/silk-road-themes/cities-silk-roads)
UNESCO.Land	Mongolia	Karakorum	47.299	102.561	UNESCO Silk Roads Program (https://en.unesco.org/silkroad/silk-road-themes/cities-silk-roads)
UNESCO.Land	Republic of Korea	Gyeongju	35.8534	129.204	UNESCO Silk Roads Program (https://en.unesco.org/silkroad/silk-road-themes/cities-silk-roads)
UNESCO.Land	Russian Federation	Magas	43.173	44.8119	UNESCO Silk Roads Program (https://en.unesco.org/silkroad/silk-road-themes/cities-silk-roads)
UNESCO.Land	Russian Federation	Moscow	55.582	37.3855	UNESCO Silk Roads Program (https://en.unesco.org/silkroad/silk-road-themes/cities-silk-roads)
UNESCO.Land	Syrian Arab Republic	Aleppo	36.2064	37.1486	UNESCO Silk Roads Program (https://en.unesco.org/silkroad/silk-road-themes/cities-silk-roads)
UNESCO.Land	Syrian Arab Republic	Palmyra	34.5693	38.2981	UNESCO Silk Roads Program (https://en.unesco.org/silkroad/silk-road-themes/cities-silk-roads)
UNESCO.Land	Turkey	Bursa	40.2217	29.0323	UNESCO Silk Roads Program (https://en.unesco.org/silkroad/silk-road-themes/cities-silk-roads)
UNESCO.Land	Turkey	Ephesus	37.949	27.3678	UNESCO Silk Roads Program (https://en.unesco.org/silkroad/silk-road-themes/cities-silk-roads)
UNESCO.Land	Turkey	Istanbul	41.0053	29.0122	UNESCO Silk Roads Program (https://en.unesco.org/silkroad/silk-road-themes/cities-silk-roads)
UNESCO.Land	Uzbekistan	Bukhara	39.7707	64.4172	UNESCO Silk Roads Program (https://en.unesco.org/silkroad/silk-road-themes/cities-silk-roads)
UNESCO.Land	Uzbekistan	Samarkand	39.66	66.9543	UNESCO Silk Roads Program (https://en.unesco.org/silkroad/silk-road-themes/cities-silk-roads)
UNESCO.Land	Uzbekistan	Shakhrisyabz	39.053	66.8313	UNESCO Silk Roads Program (https://en.unesco.org/silkroad/silk-road-themes/cities-silk-roads)
UNESCO.Land	Uzbekistan	Tashkent	41.3137	69.2685	UNESCO Silk Roads Program (https://en.unesco.org/silkroad/silk-road-themes/cities-silk-roads)

## Sheet: 1.Asia.LandRoute.Condensed
SilkRoad	ModernCountry	City	Lat	Long	Ref
UNESCO.Land	Turkey	Ephesus	37.949	27.3678	UNESCO Silk Roads Program (https://en.unesco.org/silkroad/silk-road-themes/cities-silk-roads)
UNESCO.Land	Turkey	Istanbul	41.0053	29.0122	UNESCO Silk Roads Program (https://en.unesco.org/silkroad/silk-road-themes/cities-silk-roads)
UNESCO.Land	Turkey	Bursa	40.2217	29.0323	UNESCO Silk Roads Program (https://en.unesco.org/silkroad/silk-road-themes/cities-silk-roads)
UNESCO.Land	Syrian Arab Republic	Aleppo	36.2064	37.1486	UNESCO Silk Roads Program (https://en.unesco.org/silkroad/silk-road-themes/cities-silk-roads)
UNESCO.Land	Russian Federation	Moscow	55.582	37.3855	UNESCO Silk Roads Program (https://en.unesco.org/silkroad/silk-road-themes/cities-silk-roads)
UNESCO.Land	Syrian Arab Republic	Palmyra	34.5693	38.2981	UNESCO Silk Roads Program (https://en.unesco.org/silkroad/silk-road-themes/cities-silk-roads)
UNESCO.Land	Russian Federation	Magas	43.173	44.8119	UNESCO Silk Roads Program (https://en.unesco.org/silkroad/silk-road-themes/cities-silk-roads)
UNESCO.Land	Azerbaijan	Ganja	40.6943	46.3687	UNESCO Silk Roads Program (https://en.unesco.org/silkroad/silk-road-themes/cities-silk-roads)
UNESCO.Land	Iran	Hamedan	34.8123	48.5101	UNESCO Silk Roads Program (https://en.unesco.org/silkroad/silk-road-themes/cities-silk-roads)
UNESCO.Land	Azerbaijan	Baku (Bakı)	40.3946	49.855	UNESCO Silk Roads Program (https://en.unesco.org/silkroad/silk-road-themes/cities-silk-roads)
UNESCO.Land	Iran	Qazvin	36.2812	50.0167	UNESCO Silk Roads Program (https://en.unesco.org/silkroad/silk-road-themes/cities-silk-roads)
UNESCO.Land	Iran	Tehran	35.6647	51.3759	UNESCO Silk Roads Program (https://en.unesco.org/silkroad/silk-road-themes/cities-silk-roads)
UNESCO.Land	Iran	Isfahan	32.6623	51.687	UNESCO Silk Roads Program (https://en.unesco.org/silkroad/silk-road-themes/cities-silk-roads)
UNESCO.Land	Iran	Yazd	31.8796	54.3368	UNESCO Silk Roads Program (https://en.unesco.org/silkroad/silk-road-themes/cities-silk-roads)
UNESCO.Land	Iran	Bam	29.0985	58.3375	UNESCO Silk Roads Program (https://en.unesco.org/silkroad/silk-road-themes/cities-silk-roads)
UNESCO.Land	Iran	Mashhad	36.2976	59.5795	UNESCO Silk Roads Program (https://en.unesco.org/silkroad/silk-road-themes/cities-silk-roads)
UNESCO.Land	Afghanistan	Herat	34.3535	62.2111	UNESCO Silk Roads Program (https://en.unesco.org/silkroad/silk-road-themes/cities-silk-roads)
UNESCO.Land	Uzbekistan	Bukhara	39.7707	64.4172	UNESCO Silk Roads Program (https://en.unesco.org/silkroad/silk-road-themes/cities-silk-roads)
UNESCO.Land	Uzbekistan	Shakhrisyabz	39.053	66.8313	UNESCO Silk Roads Program (https://en.unesco.org/silkroad/silk-road-themes/cities-silk-roads)
UNESCO.Land	Afghanistan	Balkh	36.7571	66.8947	UNESCO Silk Roads Program (https://en.unesco.org/silkroad/silk-road-themes/cities-silk-roads)
UNESCO.Land	Uzbekistan	Samarkand	39.66	66.9543	UNESCO Silk Roads Program (https://en.unesco.org/silkroad/silk-road-themes/cities-silk-roads)
UNESCO.Land	Afghanistan	Bamiyan	34.8128	67.8214	UNESCO Silk Roads Program (https://en.unesco.org/silkroad/silk-road-themes/cities-silk-roads)
UNESCO.Land	Uzbekistan	Tashkent	41.3137	69.2685	UNESCO Silk Roads Program (https://en.unesco.org/silkroad/silk-road-themes/cities-silk-roads)
UNESCO.Land	China	Kashghar	39.5169	76.2143	UNESCO Silk Roads Program (https://en.unesco.org/silkroad/silk-road-themes/cities-silk-roads)
UNESCO.Land	Kazakhstan	Almaty	43.2177	76.9442	UNESCO Silk Roads Program (https://en.unesco.org/silkroad/silk-road-themes/cities-silk-roads)
UNESCO.Land	India	Fatehpur Sikri	27.0944	77.6735	UNESCO Silk Roads Program (https://en.unesco.org/silkroad/silk-road-themes/cities-silk-roads)
UNESCO.Land	China	Ürümqi	43.8217	87.5628	UNESCO Silk Roads Program (https://en.unesco.org/silkroad/silk-road-themes/cities-silk-roads)
UNESCO.Land	China	Dunhuang	40.6072	94.1041	UNESCO Silk Roads Program (https://en.unesco.org/silkroad/silk-road-themes/cities-silk-roads)
UNESCO.Land	Mongolia	Karakorum	47.299	102.561	UNESCO Silk Roads Program (https://en.unesco.org/silkroad/silk-road-themes/cities-silk-roads)
UNESCO.Land	China	Xi'an	34.2512	108.922	UNESCO Silk Roads Program (https://en.unesco.org/silkroad/silk-road-themes/cities-silk-roads)

## Sheet: 2.Eurasia.LandRoute.Condensed
SilkRoad	ModernCountry	City	Lat	Long	Ref
UNESCO.Land	France	Paris	48.8589	2.34706	UNESCO Silk Roads Program (https://en.unesco.org/silkroad/silk-road-themes/cities-silk-roads)
UNESCO.Land	Turkey	Ephesus	37.949	27.3678	UNESCO Silk Roads Program (https://en.unesco.org/silkroad/silk-road-themes/cities-silk-roads)
UNESCO.Land	Turkey	Istanbul	41.0053	29.0122	UNESCO Silk Roads Program (https://en.unesco.org/silkroad/silk-road-themes/cities-silk-roads)
UNESCO.Land	Turkey	Bursa	40.2217	29.0323	UNESCO Silk Roads Program (https://en.unesco.org/silkroad/silk-road-themes/cities-silk-roads)
UNESCO.Land	Syrian Arab Republic	Aleppo	36.2064	37.1486	UNESCO Silk Roads Program (https://en.unesco.org/silkroad/silk-road-themes/cities-silk-roads)
UNESCO.Land	Russian Federation	Moscow	55.582	37.3855	UNESCO Silk Roads Program (https://en.unesco.org/silkroad/silk-road-themes/cities-silk-roads)
UNESCO.Land	Syrian Arab Republic	Palmyra	34.5693	38.2981	UNESCO Silk Roads Program (https://en.unesco.org/silkroad/silk-road-themes/cities-silk-roads)
UNESCO.Land	Russian Federation	Magas	43.173	44.8119	UNESCO Silk Roads Program (https://en.unesco.org/silkroad/silk-road-themes/cities-silk-roads)
UNESCO.Land	Azerbaijan	Ganja	40.6943	46.3687	UNESCO Silk Roads Program (https://en.unesco.org/silkroad/silk-road-themes/cities-silk-roads)
UNESCO.Land	Iran	Hamedan	34.8123	48.5101	UNESCO Silk Roads Program (https://en.unesco.org/silkroad/silk-road-themes/cities-silk-roads)
UNESCO.Land	Azerbaijan	Baku (Bakı)	40.3946	49.855	UNESCO Silk Roads Program (https://en.unesco.org/silkroad/silk-road-themes/cities-silk-roads)
UNESCO.Land	Iran	Qazvin	36.2812	50.0167	UNESCO Silk Roads Program (https://en.unesco.org/silkroad/silk-road-themes/cities-silk-roads)
UNESCO.Land	Iran	Tehran	35.6647	51.3759	UNESCO Silk Roads Program (https://en.unesco.org/silkroad/silk-road-themes/cities-silk-roads)
UNESCO.Land	Iran	Isfahan	32.6623	51.687	UNESCO Silk Roads Program (https://en.unesco.org/silkroad/silk-road-themes/cities-silk-roads)
UNESCO.Land	Iran	Yazd	31.8796	54.3368	UNESCO Silk Roads Program (https://en.unesco.org/silkroad/silk-road-themes/cities-silk-roads)
UNESCO.Land	Iran	Bam	29.0985	58.3375	UNESCO Silk Roads Program (https://en.unesco.org/silkroad/silk-road-themes/cities-silk-roads)
UNESCO.Land	Iran	Mashhad	36.2976	59.5795	UNESCO Silk Roads Program (https://en.unesco.org/silkroad/silk-road-themes/cities-silk-roads)
UNESCO.Land	Afghanistan	Herat	34.3535	62.2111	UNESCO Silk Roads Program (https://en.unesco.org/silkroad/silk-road-themes/cities-silk-roads)
UNESCO.Land	Uzbekistan	Bukhara	39.7707	64.4172	UNESCO Silk Roads Program (https://en.unesco.org/silkroad/silk-road-themes/cities-silk-roads)
UNESCO.Land	Uzbekistan	Shakhrisyabz	39.053	66.8313	UNESCO Silk Roads Program (https://en.unesco.org/silkroad/silk-road-themes/cities-silk-roads)
UNESCO.Land	Afghanistan	Balkh	36.7571	66.8947	UNESCO Silk Roads Program (https://en.unesco.org/silkroad/silk-road-themes/cities-silk-roads)
UNESCO.Land	Uzbekistan	Samarkand	39.66	66.9543	UNESCO Silk Roads Program (https://en.unesco.org/silkroad/silk-road-themes/cities-silk-roads)
UNESCO.Land	Afghanistan	Bamiyan	34.8128	67.8214	UNESCO Silk Roads Program (https://en.unesco.org/silkroad/silk-road-themes/cities-silk-roads)
UNESCO.Land	Uzbekistan	Tashkent	41.3137	69.2685	UNESCO Silk Roads Program (https://en.unesco.org/silkroad/silk-road-themes/cities-silk-roads)
UNESCO.Land	China	Kashghar	39.5169	76.2143	UNESCO Silk Roads Program (https://en.unesco.org/silkroad/silk-road-themes/cities-silk-roads)
UNESCO.Land	Kazakhstan	Almaty	43.2177	76.9442	UNESCO Silk Roads Program (https://en.unesco.org/silkroad/silk-road-themes/cities-silk-roads)
UNESCO.Land	India	Fatehpur Sikri	27.0944	77.6735	UNESCO Silk Roads Program (https://en.unesco.org/silkroad/silk-road-themes/cities-silk-roads)
UNESCO.Land	China	Ürümqi	43.8217	87.5628	UNESCO Silk Roads Program (https://en.unesco.org/silkroad/silk-road-themes/cities-silk-roads)
UNESCO.Land	China	Dunhuang	40.6072	94.1041	UNESCO Silk Roads Program (https://en.unesco.org/silkroad/silk-road-themes/cities-silk-roads)
UNESCO.Land	Mongolia	Karakorum	47.299	102.561	UNESCO Silk Roads Program (https://en.unesco.org/silkroad/silk-road-themes/cities-silk-roads)
UNESCO.Land	China	Xi'an	34.2512	108.922	UNESCO Silk Roads Program (https://en.unesco.org/silkroad/silk-road-themes/cities-silk-roads)
DSR.Land	Italy	Venice	45.433862	12.334234	http://dsr.nii.ac.jp/geography/index.html.en
DSR.Land	Italy	Rome	41.894159	12.496231	http://dsr.nii.ac.jp/geography/index.html.en

## Sheet: 3.SeaRoute.Condensed
SilkRoad	ModernCountry	City	Lat	Long	Ref
UNESCO.Sea	China	Quanzhou	24.8975	118.584	UNESCO Silk Roads Program (https://en.unesco.org/silkroad/silk-road-themes/cities-silk-roads)
UNESCO.Sea	Egypt	Alexandria	31.2285	29.9575	UNESCO Silk Roads Program (https://en.unesco.org/silkroad/silk-road-themes/cities-silk-roads)
UNESCO.Sea	India	Chennai (Madras)	13.0475	80.209	UNESCO Silk Roads Program (https://en.unesco.org/silkroad/silk-road-themes/cities-silk-roads)
UNESCO.Sea	Italy	Venice	45.4339	12.3342	UNESCO Silk Roads Program (https://en.unesco.org/silkroad/silk-road-themes/cities-silk-roads)
UNESCO.Sea	Japan	Nara	34.3201	135.885	UNESCO Silk Roads Program (https://en.unesco.org/silkroad/silk-road-themes/cities-silk-roads)
UNESCO.Sea	Oman	Muscat	23.5828	58.4245	UNESCO Silk Roads Program (https://en.unesco.org/silkroad/silk-road-themes/cities-silk-roads)
UNESCO.Sea	Republic of Korea	Gyeongju	35.8534	129.204	UNESCO Silk Roads Program (https://en.unesco.org/silkroad/silk-road-themes/cities-silk-roads)
UNESCO.Sea	Russian Federation	Derbent	42.0672	48.2922	UNESCO Silk Roads Program (https://en.unesco.org/silkroad/silk-road-themes/cities-silk-roads)
UNESCO.Sea	Saudi Arabia	Jeddah	21.4501	39.2111	UNESCO Silk Roads Program (https://en.unesco.org/silkroad/silk-road-themes/cities-silk-roads)
UNESCO.Sea	Singapore	Singapore	1.314	103.844	UNESCO Silk Roads Program (https://en.unesco.org/silkroad/silk-road-themes/cities-silk-roads)
UNESCO.Sea	Spain	Valencia	39.4078	0.361511	UNESCO Silk Roads Program (https://en.unesco.org/silkroad/silk-road-themes/cities-silk-roads)
UNESCO.Sea	Turkey	Istanbul	41.0053	29.0122	UNESCO Silk Roads Program (https://en.unesco.org/silkroad/silk-road-themes/cities-silk-roads)
UNESCO.Sea	United Republic of Tanzania	Zanzibar	-6.16607	39.2004	UNESCO Silk Roads Program (https://en.unesco.org/silkroad/silk-road-themes/cities-silk-roads)
UNESCO.Sea	China	Beijing	39.9389	116.397	UNESCO Silk Roads Program (https://en.unesco.org/silkroad/silk-road-themes/cities-silk-roads)
UNESCO.Sea	China	Hangzhou	30.2614	120.172	UNESCO Silk Roads Program (https://en.unesco.org/silkroad/silk-road-themes/cities-silk-roads)

## Sheet: 4.Eurasia.LandRoute.Full
SilkRoad	City	lat	Long	Ref
DSR.Land	Venezia	45.433862	12.334234	http://dsr.nii.ac.jp/geography/index.html.en
DSR.Land	Roma	41.894159	12.496231	http://dsr.nii.ac.jp/geography/index.html.en
DSR.Land	Istanbul	41.013562	28.979834	http://dsr.nii.ac.jp/geography/index.html.en
DSR.Land	Alexandria	31.228516	29.957452	http://dsr.nii.ac.jp/geography/index.html.en
DSR.Land	Kyiv	50.303293	30.916553	http://dsr.nii.ac.jp/geography/index.html.en
DSR.Land	Ankara	39.924893	32.876069	http://dsr.nii.ac.jp/geography/index.html.en
DSR.Land	Beirut	33.946108	35.525165	http://dsr.nii.ac.jp/geography/index.html.en
DSR.Land	Baghdad	33.324231	44.408269	http://dsr.nii.ac.jp/geography/index.html.en
DSR.Land	Astrakhan	46.353001	48.092931	http://dsr.nii.ac.jp/geography/index.html.en
DSR.Land	Tehran	35.664701	51.3759	http://dsr.nii.ac.jp/geography/index.html.en
DSR.Land	Esfahan	32.657605	51.677534	http://dsr.nii.ac.jp/geography/index.html.en
DSR.Land	Persepolis	29.934827	52.8907	http://dsr.nii.ac.jp/geography/index.html.en
DSR.Land	Khiva	41.377861	60.359411	http://dsr.nii.ac.jp/geography/index.html.en
DSR.Land	Arlsk	46.796969	61.655628	http://dsr.nii.ac.jp/geography/index.html.en
DSR.Land	Bukhara	39.770745	64.417238	http://dsr.nii.ac.jp/geography/index.html.en
DSR.Land	Kandahar	31.608544	65.707275	http://dsr.nii.ac.jp/geography/index.html.en
DSR.Land	Balkh	36.757691	66.898051	http://dsr.nii.ac.jp/geography/index.html.en
DSR.Land	Samarkand	39.659955	66.954295	http://dsr.nii.ac.jp/geography/index.html.en
DSR.Land	Bamiyan	34.830418	67.829192	http://dsr.nii.ac.jp/geography/index.html.en
DSR.Land	Kabol	34.537367	69.174934	http://dsr.nii.ac.jp/geography/index.html.en
DSR.Land	Toshkent	41.313728	69.268456	http://dsr.nii.ac.jp/geography/index.html.en
DSR.Land	Kokand	40.532125	70.936169	http://dsr.nii.ac.jp/geography/index.html.en
DSR.Land	Taraz	42.900341	71.367499	http://dsr.nii.ac.jp/geography/index.html.en
DSR.Land	Peshawar	34.000628	71.544173	http://dsr.nii.ac.jp/geography/index.html.en
DSR.Land	Takht Bhai	34.189699	71.560262	http://dsr.nii.ac.jp/geography/index.html.en
DSR.Land	Andizhan	40.792997	72.345347	http://dsr.nii.ac.jp/geography/index.html.en
DSR.Land	Taxila	33.779107	72.8873	http://dsr.nii.ac.jp/geography/index.html.en
DSR.Land	Gilgit	35.917112	74.301144	http://dsr.nii.ac.jp/geography/index.html.en
DSR.Land	Lahore	31.532682	74.341903	http://dsr.nii.ac.jp/geography/index.html.en
DSR.Land	Tāshkurghān	37.387676	75.353853	http://dsr.nii.ac.jp/geography/index.html.en
DSR.Land	Khunjerab Pass	36.855907	75.427059	http://dsr.nii.ac.jp/geography/index.html.en
DSR.Land	Kāshgar	39.469241	75.984071	http://dsr.nii.ac.jp/geography/index.html.en
DSR.Land	Almaty	43.285814	76.873387	http://dsr.nii.ac.jp/geography/index.html.en
DSR.Land	Issykkul	42.417528	77.173183	http://dsr.nii.ac.jp/geography/index.html.en
DSR.Land	Yārkand	38.413663	77.246656	http://dsr.nii.ac.jp/geography/index.html.en
DSR.Land	Yecheng	37.880247	77.4107	http://dsr.nii.ac.jp/geography/index.html.en
DSR.Land	Pishan	37.6175	78.269768	http://dsr.nii.ac.jp/geography/index.html.en
DSR.Land	Bachu	39.785293	78.544116	http://dsr.nii.ac.jp/geography/index.html.en
DSR.Land	Tumshuk	39.964236	78.953384	http://dsr.nii.ac.jp/geography/index.html.en
DSR.Land	Yotkan	37.130768	79.8758	http://dsr.nii.ac.jp/geography/index.html.en
DSR.Land	Khotan	37.060903	79.979979	http://dsr.nii.ac.jp/geography/index.html.en
DSR.Land	Rawak	37.344389	80.129492	http://dsr.nii.ac.jp/geography/index.html.en
DSR.Land	Aksu	41.167098	80.253991	http://dsr.nii.ac.jp/geography/index.html.en
DSR.Land	Mazārtāgh	38.450635	80.862711	http://dsr.nii.ac.jp/geography/index.html.en
DSR.Land	Balawaste	37.094221	81.195019	http://dsr.nii.ac.jp/geography/index.html.en
DSR.Land	Khedalik	37.073256	81.198692	http://dsr.nii.ac.jp/geography/index.html.en
DSR.Land	Yining	43.911776	81.3239	http://dsr.nii.ac.jp/geography/index.html.en
DSR.Land	Yutian	36.849299	81.659271	http://dsr.nii.ac.jp/geography/index.html.en
DSR.Land	Karadong	38.540093	81.903381	http://dsr.nii.ac.jp/geography/index.html.en
DSR.Land	Kizil Mingoi	41.785262	82.458539	http://dsr.nii.ac.jp/geography/index.html.en
DSR.Land	Mingfeng	37.0629	82.6724	http://dsr.nii.ac.jp/geography/index.html.en
DSR.Land	Duldulokur	41.685186	82.698244	http://dsr.nii.ac.jp/geography/index.html.en
DSR.Land	Kuchār	41.636488	82.714658	http://dsr.nii.ac.jp/geography/index.html.en
DSR.Land	Niya Site	37.976167	82.720611	http://dsr.nii.ac.jp/geography/index.html.en
DSR.Land	Endere	37.749429	83.952822	http://dsr.nii.ac.jp/geography/index.html.en
DSR.Land	Usu	44.4331	84.675452	http://dsr.nii.ac.jp/geography/index.html.en
DSR.Land	Charchan	38.130493	85.522609	http://dsr.nii.ac.jp/geography/index.html.en
DSR.Land	Kolra	41.755623	86.139552	http://dsr.nii.ac.jp/geography/index.html.en
DSR.Land	Manas	44.301677	86.216227	http://dsr.nii.ac.jp/geography/index.html.en
DSR.Land	Shikchin	41.969281	86.373917	http://dsr.nii.ac.jp/geography/index.html.en
DSR.Land	Mingoi	41.926866	86.392099	http://dsr.nii.ac.jp/geography/index.html.en
DSR.Land	Chorchuk	41.881157	86.395703	http://dsr.nii.ac.jp/geography/index.html.en
DSR.Land	Karashahr	42.057561	86.563791	http://dsr.nii.ac.jp/geography/index.html.en
DSR.Land	Waxxari	38.684336	87.372781	http://dsr.nii.ac.jp/geography/index.html.en
DSR.Land	Urumuqi	43.803261	87.597246	http://dsr.nii.ac.jp/geography/index.html.en
DSR.Land	Charkhlik	39.021222	88.166325	http://dsr.nii.ac.jp/geography/index.html.en
DSR.Land	Toksun	42.793838	88.643818	http://dsr.nii.ac.jp/geography/index.html.en
DSR.Land	Miran	39.239325	88.913482	http://dsr.nii.ac.jp/geography/index.html.en
DSR.Land	Turfan	42.949164	89.1779	http://dsr.nii.ac.jp/geography/index.html.en
DSR.Land	Tschyqqan Köl	42.562493	89.372284	http://dsr.nii.ac.jp/geography/index.html.en
DSR.Land	Astana	42.8803	89.524601	http://dsr.nii.ac.jp/geography/index.html.en
DSR.Land	Karakhōja	42.852086	89.527948	http://dsr.nii.ac.jp/geography/index.html.en
DSR.Land	Bezeklik Temple Cave	42.945017	89.550761	http://dsr.nii.ac.jp/geography/index.html.en
DSR.Land	Sengimaghiz	42.909943	89.555367	http://dsr.nii.ac.jp/geography/index.html.en
DSR.Land	Sengimaghiz Temple Cave	42.909646	89.558719	http://dsr.nii.ac.jp/geography/index.html.en
DSR.Land	Qikanghu Qianfodong	42.952976	89.5885	http://dsr.nii.ac.jp/geography/index.html.en
DSR.Land	Singim	42.944766	89.644558	http://dsr.nii.ac.jp/geography/index.html.en
DSR.Land	Lk	40.0875	89.681111	http://dsr.nii.ac.jp/geography/index.html.en
DSR.Land	Toyuk Temple Cave	42.861737	89.6936	http://dsr.nii.ac.jp/geography/index.html.en
DSR.Land	Lukchin	42.745239	89.757704	http://dsr.nii.ac.jp/geography/index.html.en
DSR.Land	Ancient Site Of 'Loulan'	40.535485	89.865804	http://dsr.nii.ac.jp/geography/index.html.en
DSR.Land	Sirkip	42.832769	89.866858	http://dsr.nii.ac.jp/geography/index.html.en
DSR.Land	Loulan Site	40.498611	89.922778	http://dsr.nii.ac.jp/geography/index.html.en
DSR.Land	Shanshan	42.862426	90.2095	http://dsr.nii.ac.jp/geography/index.html.en
DSR.Land	Kumtāgh	42.761859	90.275161	http://dsr.nii.ac.jp/geography/index.html.en
DSR.Land	Hami	42.839538	93.507068	http://dsr.nii.ac.jp/geography/index.html.en
DSR.Land	Dunhuang	40.140891	94.664214	http://dsr.nii.ac.jp/geography/index.html.en
DSR.Land	Yueyaquan	40.086908	94.669367	http://dsr.nii.ac.jp/geography/index.html.en
DSR.Land	Anxi	40.528941	95.786223	http://dsr.nii.ac.jp/geography/index.html.en
DSR.Land	Yumenzhen	40.284038	97.024	http://dsr.nii.ac.jp/geography/index.html.en
DSR.Land	Yumen	39.822907	97.571332	http://dsr.nii.ac.jp/geography/index.html.en
DSR.Land	Jiayuguan	39.795819	98.321273	http://dsr.nii.ac.jp/geography/index.html.en
DSR.Land	Jiuquan	39.7422	98.512193	http://dsr.nii.ac.jp/geography/index.html.en
DSR.Land	Qinghai	36.931554	100.12753	http://dsr.nii.ac.jp/geography/index.html.en
DSR.Land	Zhangye	38.934003	100.45807	http://dsr.nii.ac.jp/geography/index.html.en
DSR.Land	Gashūnnōr	42.422406	100.65534	http://dsr.nii.ac.jp/geography/index.html.en
DSR.Land	Shandan	38.784997	101.07718	http://dsr.nii.ac.jp/geography/index.html.en
DSR.Land	Karakhoto	42.168425	101.07827	http://dsr.nii.ac.jp/geography/index.html.en
DSR.Land	Sogonōr	42.298321	101.23447	http://dsr.nii.ac.jp/geography/index.html.en
DSR.Land	Karakorum	47.299013	102.56052	http://dsr.nii.ac.jp/geography/index.html.en
DSR.Land	Wuwei	37.925058	102.63232	http://dsr.nii.ac.jp/geography/index.html.en
DSR.Land	Lanzhou	36.056028	103.77718	http://dsr.nii.ac.jp/geography/index.html.en
DSR.Land	Tianshui	34.577379	105.72287	http://dsr.nii.ac.jp/geography/index.html.en
DSR.Land	Helanshan	38.694787	105.90293	http://dsr.nii.ac.jp/geography/index.html.en
DSR.Land	Wuzhong	37.985354	106.19597	http://dsr.nii.ac.jp/geography/index.html.en
DSR.Land	Guyuan	36.011111	106.27335	http://dsr.nii.ac.jp/geography/index.html.en
DSR.Land	Yinchuan	38.461223	106.28247	http://dsr.nii.ac.jp/geography/index.html.en
DSR.Land	Pingliang	35.542231	106.68244	http://dsr.nii.ac.jp/geography/index.html.en
DSR.Land	Baoji	34.377074	107.15661	http://dsr.nii.ac.jp/geography/index.html.en
DSR.Land	Linyou	34.685751	107.80423	http://dsr.nii.ac.jp/geography/index.html.en
DSR.Land	Famensi	34.435974	107.89381	http://dsr.nii.ac.jp/geography/index.html.en
DSR.Land	Yangling	34.291565	108.02508	http://dsr.nii.ac.jp/geography/index.html.en
DSR.Land	Qianling	34.580078	108.21389	http://dsr.nii.ac.jp/geography/index.html.en
DSR.Land	Zhaoling	34.6317	108.49301	http://dsr.nii.ac.jp/geography/index.html.en
DSR.Land	Zhaolingbowuguan	34.560059	108.50164	http://dsr.nii.ac.jp/geography/index.html.en
DSR.Land	Xianyang	34.331246	108.59843	http://dsr.nii.ac.jp/geography/index.html.en
DSR.Land	Tongwancheng	37.999187	108.85381	http://dsr.nii.ac.jp/geography/index.html.en
DSR.Land	Xi'An	34.251243	108.92234	http://dsr.nii.ac.jp/geography/index.html.en
DSR.Land	Baotou	40.659466	109.80637	http://dsr.nii.ac.jp/geography/index.html.en
DSR.Land	Guyang	41.027057	110.04877	http://dsr.nii.ac.jp/geography/index.html.en
DSR.Land	Huhehaote	40.817872	111.67678	http://dsr.nii.ac.jp/geography/index.html.en
DSR.Land	Luoyang	34.670431	112.44266	http://dsr.nii.ac.jp/geography/index.html.en
DSR.Land	Taiyuan	37.891632	112.54001	http://dsr.nii.ac.jp/geography/index.html.en
DSR.Land	Guangzhou	23.1279	113.24823	http://dsr.nii.ac.jp/geography/index.html.en
DSR.Land	Datong	40.090812	113.29436	http://dsr.nii.ac.jp/geography/index.html.en
DSR.Land	Yongguling	40.280182	113.34604	http://dsr.nii.ac.jp/geography/index.html.en
DSR.Land	Ye	36.253031	114.26174	http://dsr.nii.ac.jp/geography/index.html.en
DSR.Land	Kaifeng	34.787717	114.33988	http://dsr.nii.ac.jp/geography/index.html.en
DSR.Land	Handan	36.600417	114.46948	http://dsr.nii.ac.jp/geography/index.html.en
DSR.Land	Zhangjiakou	40.8133	114.88695	http://dsr.nii.ac.jp/geography/index.html.en
DSR.Land	Beijing	39.917109	116.39155	http://dsr.nii.ac.jp/geography/index.html.en
DSR.Land	Jinan	36.63	117.05127	http://dsr.nii.ac.jp/geography/index.html.en
UNESCO.Land	Paris	48.8589	2.34706	UNESCO Silk Roads Program (https://en.unesco.org/silkroad/silk-road-themes/cities-silk-roads)
UNESCO.Land	Moscow	55.582	37.3855	UNESCO Silk Roads Program (https://en.unesco.org/silkroad/silk-road-themes/cities-silk-roads)

## Sheet: 5.Land.Full_Sea-FINAL
SilkRoad	Node	latitude	longitude	Source
DSR.Land	Venezia	45.433862	12.334234	http://dsr.nii.ac.jp/geography/index.html.en
DSR.Land	Roma	41.894159	12.496231	http://dsr.nii.ac.jp/geography/index.html.en
DSR.Land	Istanbul	41.013562	28.979834	http://dsr.nii.ac.jp/geography/index.html.en
DSR.Land	Alexandria	31.228516	29.957452	http://dsr.nii.ac.jp/geography/index.html.en
DSR.Land	Kyiv	50.303293	30.916553	http://dsr.nii.ac.jp/geography/index.html.en
DSR.Land	Ankara	39.924893	32.876069	http://dsr.nii.ac.jp/geography/index.html.en
DSR.Land	Beirut	33.946108	35.525165	http://dsr.nii.ac.jp/geography/index.html.en
DSR.Land	Baghdad	33.324231	44.408269	http://dsr.nii.ac.jp/geography/index.html.en
DSR.Land	Astrakhan	46.353001	48.092931	http://dsr.nii.ac.jp/geography/index.html.en
DSR.Land	Tehran	35.664701	51.3759	http://dsr.nii.ac.jp/geography/index.html.en
DSR.Land	Esfahan	32.657605	51.677534	http://dsr.nii.ac.jp/geography/index.html.en
DSR.Land	Persepolis	29.934827	52.8907	http://dsr.nii.ac.jp/geography/index.html.en
DSR.Land	Khiva	41.377861	60.359411	http://dsr.nii.ac.jp/geography/index.html.en
DSR.Land	Arlsk	46.796969	61.655628	http://dsr.nii.ac.jp/geography/index.html.en
DSR.Land	Bukhara	39.770745	64.417238	http://dsr.nii.ac.jp/geography/index.html.en
DSR.Land	Kandahar	31.608544	65.707275	http://dsr.nii.ac.jp/geography/index.html.en
DSR.Land	Balkh	36.757691	66.898051	http://dsr.nii.ac.jp/geography/index.html.en
DSR.Land	Samarkand	39.659955	66.954295	http://dsr.nii.ac.jp/geography/index.html.en
DSR.Land	Bamiyan	34.830418	67.829192	http://dsr.nii.ac.jp/geography/index.html.en
DSR.Land	Kabol	34.537367	69.174934	http://dsr.nii.ac.jp/geography/index.html.en
DSR.Land	Toshkent	41.313728	69.268456	http://dsr.nii.ac.jp/geography/index.html.en
DSR.Land	Kokand	40.532125	70.936169	http://dsr.nii.ac.jp/geography/index.html.en
DSR.Land	Taraz	42.900341	71.367499	http://dsr.nii.ac.jp/geography/index.html.en
DSR.Land	Peshawar	34.000628	71.544173	http://dsr.nii.ac.jp/geography/index.html.en
DSR.Land	Takht Bhai	34.189699	71.560262	http://dsr.nii.ac.jp/geography/index.html.en
DSR.Land	Andizhan	40.792997	72.345347	http://dsr.nii.ac.jp/geography/index.html.en
DSR.Land	Taxila	33.779107	72.8873	http://dsr.nii.ac.jp/geography/index.html.en
DSR.Land	Gilgit	35.917112	74.301144	http://dsr.nii.ac.jp/geography/index.html.en
DSR.Land	Lahore	31.532682	74.341903	http://dsr.nii.ac.jp/geography/index.html.en
DSR.Land	Tāshkurghān	37.387676	75.353853	http://dsr.nii.ac.jp/geography/index.html.en
DSR.Land	Khunjerab Pass	36.855907	75.427059	http://dsr.nii.ac.jp/geography/index.html.en
DSR.Land	Kāshgar	39.469241	75.984071	http://dsr.nii.ac.jp/geography/index.html.en
DSR.Land	Almaty	43.285814	76.873387	http://dsr.nii.ac.jp/geography/index.html.en
DSR.Land	Issykkul	42.417528	77.173183	http://dsr.nii.ac.jp/geography/index.html.en
DSR.Land	Yārkand	38.413663	77.246656	http://dsr.nii.ac.jp/geography/index.html.en
DSR.Land	Yecheng	37.880247	77.4107	http://dsr.nii.ac.jp/geography/index.html.en
DSR.Land	Pishan	37.6175	78.269768	http://dsr.nii.ac.jp/geography/index.html.en
DSR.Land	Bachu	39.785293	78.544116	http://dsr.nii.ac.jp/geography/index.html.en
DSR.Land	Tumshuk	39.964236	78.953384	http://dsr.nii.ac.jp/geography/index.html.en
DSR.Land	Yotkan	37.130768	79.8758	http://dsr.nii.ac.jp/geography/index.html.en
DSR.Land	Khotan	37.060903	79.979979	http://dsr.nii.ac.jp/geography/index.html.en
DSR.Land	Rawak	37.344389	80.129492	http://dsr.nii.ac.jp/geography/index.html.en
DSR.Land	Aksu	41.167098	80.253991	http://dsr.nii.ac.jp/geography/index.html.en
DSR.Land	Mazārtāgh	38.450635	80.862711	http://dsr.nii.ac.jp/geography/index.html.en
DSR.Land	Balawaste	37.094221	81.195019	http://dsr.nii.ac.jp/geography/index.html.en
DSR.Land	Khedalik	37.073256	81.198692	http://dsr.nii.ac.jp/geography/index.html.en
DSR.Land	Yining	43.911776	81.3239	http://dsr.nii.ac.jp/geography/index.html.en
DSR.Land	Yutian	36.849299	81.659271	http://dsr.nii.ac.jp/geography/index.html.en
DSR.Land	Karadong	38.540093	81.903381	http://dsr.nii.ac.jp/geography/index.html.en
DSR.Land	Kizil Mingoi	41.785262	82.458539	http://dsr.nii.ac.jp/geography/index.html.en
DSR.Land	Mingfeng	37.0629	82.6724	http://dsr.nii.ac.jp/geography/index.html.en
DSR.Land	Duldulokur	41.685186	82.698244	http://dsr.nii.ac.jp/geography/index.html.en
DSR.Land	Kuchār	41.636488	82.714658	http://dsr.nii.ac.jp/geography/index.html.en
DSR.Land	Niya Site	37.976167	82.720611	http://dsr.nii.ac.jp/geography/index.html.en
DSR.Land	Endere	37.749429	83.952822	http://dsr.nii.ac.jp/geography/index.html.en
DSR.Land	Usu	44.4331	84.675452	http://dsr.nii.ac.jp/geography/index.html.en
DSR.Land	Charchan	38.130493	85.522609	http://dsr.nii.ac.jp/geography/index.html.en
DSR.Land	Kolra	41.755623	86.139552	http://dsr.nii.ac.jp/geography/index.html.en
DSR.Land	Manas	44.301677	86.216227	http://dsr.nii.ac.jp/geography/index.html.en
DSR.Land	Shikchin	41.969281	86.373917	http://dsr.nii.ac.jp/geography/index.html.en
DSR.Land	Mingoi	41.926866	86.392099	http://dsr.nii.ac.jp/geography/index.html.en
DSR.Land	Chorchuk	41.881157	86.395703	http://dsr.nii.ac.jp/geography/index.html.en
DSR.Land	Karashahr	42.057561	86.563791	http://dsr.nii.ac.jp/geography/index.html.en
DSR.Land	Waxxari	38.684336	87.372781	http://dsr.nii.ac.jp/geography/index.html.en
DSR.Land	Urumuqi	43.803261	87.597246	http://dsr.nii.ac.jp/geography/index.html.en
DSR.Land	Charkhlik	39.021222	88.166325	http://dsr.nii.ac.jp/geography/index.html.en
DSR.Land	Toksun	42.793838	88.643818	http://dsr.nii.ac.jp/geography/index.html.en
DSR.Land	Miran	39.239325	88.913482	http://dsr.nii.ac.jp/geography/index.html.en
DSR.Land	Turfan	42.949164	89.1779	http://dsr.nii.ac.jp/geography/index.html.en
DSR.Land	Tschyqqan Köl	42.562493	89.372284	http://dsr.nii.ac.jp/geography/index.html.en
DSR.Land	Astana	42.8803	89.524601	http://dsr.nii.ac.jp/geography/index.html.en
DSR.Land	Karakhōja	42.852086	89.527948	http://dsr.nii.ac.jp/geography/index.html.en
DSR.Land	Bezeklik Temple Cave	42.945017	89.550761	http://dsr.nii.ac.jp/geography/index.html.en
DSR.Land	Sengimaghiz	42.909943	89.555367	http://dsr.nii.ac.jp/geography/index.html.en
DSR.Land	Sengimaghiz Temple Cave	42.909646	89.558719	http://dsr.nii.ac.jp/geography/index.html.en
DSR.Land	Qikanghu Qianfodong	42.952976	89.5885	http://dsr.nii.ac.jp/geography/index.html.en
DSR.Land	Singim	42.944766	89.644558	http://dsr.nii.ac.jp/geography/index.html.en
DSR.Land	Lk	40.0875	89.681111	http://dsr.nii.ac.jp/geography/index.html.en
DSR.Land	Toyuk Temple Cave	42.861737	89.6936	http://dsr.nii.ac.jp/geography/index.html.en
DSR.Land	Lukchin	42.745239	89.757704	http://dsr.nii.ac.jp/geography/index.html.en
DSR.Land	Ancient Site Of 'Loulan'	40.535485	89.865804	http://dsr.nii.ac.jp/geography/index.html.en
DSR.Land	Sirkip	42.832769	89.866858	http://dsr.nii.ac.jp/geography/index.html.en
DSR.Land	Loulan Site	40.498611	89.922778	http://dsr.nii.ac.jp/geography/index.html.en
DSR.Land	Shanshan	42.862426	90.2095	http://dsr.nii.ac.jp/geography/index.html.en
DSR.Land	Kumtāgh	42.761859	90.275161	http://dsr.nii.ac.jp/geography/index.html.en
DSR.Land	Hami	42.839538	93.507068	http://dsr.nii.ac.jp/geography/index.html.en
DSR.Land	Dunhuang	40.140891	94.664214	http://dsr.nii.ac.jp/geography/index.html.en
DSR.Land	Yueyaquan	40.086908	94.669367	http://dsr.nii.ac.jp/geography/index.html.en
DSR.Land	Anxi	40.528941	95.786223	http://dsr.nii.ac.jp/geography/index.html.en
DSR.Land	Yumenzhen	40.284038	97.024	http://dsr.nii.ac.jp/geography/index.html.en
DSR.Land	Yumen	39.822907	97.571332	http://dsr.nii.ac.jp/geography/index.html.en
DSR.Land	Jiayuguan	39.795819	98.321273	http://dsr.nii.ac.jp/geography/index.html.en
DSR.Land	Jiuquan	39.7422	98.512193	http://dsr.nii.ac.jp/geography/index.html.en
DSR.Land	Qinghai	36.931554	100.12753	http://dsr.nii.ac.jp/geography/index.html.en
DSR.Land	Zhangye	38.934003	100.45807	http://dsr.nii.ac.jp/geography/index.html.en
DSR.Land	Gashūnnōr	42.422406	100.65534	http://dsr.nii.ac.jp/geography/index.html.en
DSR.Land	Shandan	38.784997	101.07718	http://dsr.nii.ac.jp/geography/index.html.en
DSR.Land	Karakhoto	42.168425	101.07827	http://dsr.nii.ac.jp/geography/index.html.en
DSR.Land	Sogonōr	42.298321	101.23447	http://dsr.nii.ac.jp/geography/index.html.en
DSR.Land	Karakorum	47.299013	102.56052	http://dsr.nii.ac.jp/geography/index.html.en
DSR.Land	Wuwei	37.925058	102.63232	http://dsr.nii.ac.jp/geography/index.html.en
DSR.Land	Lanzhou	36.056028	103.77718	http://dsr.nii.ac.jp/geography/index.html.en
DSR.Land	Tianshui	34.577379	105.72287	http://dsr.nii.ac.jp/geography/index.html.en
DSR.Land	Helanshan	38.694787	105.90293	http://dsr.nii.ac.jp/geography/index.html.en
DSR.Land	Wuzhong	37.985354	106.19597	http://dsr.nii.ac.jp/geography/index.html.en
DSR.Land	Guyuan	36.011111	106.27335	http://dsr.nii.ac.jp/geography/index.html.en
DSR.Land	Yinchuan	38.461223	106.28247	http://dsr.nii.ac.jp/geography/index.html.en
DSR.Land	Pingliang	35.542231	106.68244	http://dsr.nii.ac.jp/geography/index.html.en
DSR.Land	Baoji	34.377074	107.15661	http://dsr.nii.ac.jp/geography/index.html.en
DSR.Land	Linyou	34.685751	107.80423	http://dsr.nii.ac.jp/geography/index.html.en
DSR.Land	Famensi	34.435974	107.89381	http://dsr.nii.ac.jp/geography/index.html.en
DSR.Land	Yangling	34.291565	108.02508	http://dsr.nii.ac.jp/geography/index.html.en
DSR.Land	Qianling	34.580078	108.21389	http://dsr.nii.ac.jp/geography/index.html.en
DSR.Land	Zhaoling	34.6317	108.49301	http://dsr.nii.ac.jp/geography/index.html.en
DSR.Land	Zhaolingbowuguan	34.560059	108.50164	http://dsr.nii.ac.jp/geography/index.html.en
DSR.Land	Xianyang	34.331246	108.59843	http://dsr.nii.ac.jp/geography/index.html.en
DSR.Land	Tongwancheng	37.999187	108.85381	http://dsr.nii.ac.jp/geography/index.html.en
DSR.Land	Xian	34.251243	108.92234	http://dsr.nii.ac.jp/geography/index.html.en
DSR.Land	Baotou	40.659466	109.80637	http://dsr.nii.ac.jp/geography/index.html.en
DSR.Land	Guyang	41.027057	110.04877	http://dsr.nii.ac.jp/geography/index.html.en
DSR.Land	Huhehaote	40.817872	111.67678	http://dsr.nii.ac.jp/geography/index.html.en
DSR.Land	Luoyang	34.670431	112.44266	http://dsr.nii.ac.jp/geography/index.html.en
DSR.Land	Taiyuan	37.891632	112.54001	http://dsr.nii.ac.jp/geography/index.html.en
DSR.Land	Guangzhou	23.1279	113.24823	http://dsr.nii.ac.jp/geography/index.html.en
DSR.Land	Datong	40.090812	113.29436	http://dsr.nii.ac.jp/geography/index.html.en
DSR.Land	Yongguling	40.280182	113.34604	http://dsr.nii.ac.jp/geography/index.html.en
DSR.Land	Ye	36.253031	114.26174	http://dsr.nii.ac.jp/geography/index.html.en
DSR.Land	Kaifeng	34.787717	114.33988	http://dsr.nii.ac.jp/geography/index.html.en
DSR.Land	Handan	36.600417	114.46948	http://dsr.nii.ac.jp/geography/index.html.en
DSR.Land	Zhangjiakou	40.8133	114.88695	http://dsr.nii.ac.jp/geography/index.html.en
DSR.Land	Beijing	39.917109	116.39155	http://dsr.nii.ac.jp/geography/index.html.en
DSR.Land	Jinan	36.63	117.05127	http://dsr.nii.ac.jp/geography/index.html.en
UNESCO.Land	Paris	48.8589	2.34706	UNESCO Silk Roads Program (https://en.unesco.org/silkroad/silk-road-themes/cities-silk-roads)
UNESCO.Land	Moscow	55.582	37.3855	UNESCO Silk Roads Program (https://en.unesco.org/silkroad/silk-road-themes/cities-silk-roads)
UNESCO.Sea	Quanzhou	24.8975	118.584	UNESCO Silk Roads Program (https://en.unesco.org/silkroad/silk-road-themes/cities-silk-roads)
UNESCO.Sea	Alexandria	31.2285	29.9575	UNESCO Silk Roads Program (https://en.unesco.org/silkroad/silk-road-themes/cities-silk-roads)
UNESCO.Sea	Chennai (Madras)	13.0475	80.209	UNESCO Silk Roads Program (https://en.unesco.org/silkroad/silk-road-themes/cities-silk-roads)
UNESCO.Sea	Venice	45.4339	12.3342	UNESCO Silk Roads Program (https://en.unesco.org/silkroad/silk-road-themes/cities-silk-roads)
UNESCO.Sea	Nara	34.3201	135.885	UNESCO Silk Roads Program (https://en.unesco.org/silkroad/silk-road-themes/cities-silk-roads)
UNESCO.Sea	Muscat	23.5828	58.4245	UNESCO Silk Roads Program (https://en.unesco.org/silkroad/silk-road-themes/cities-silk-roads)
UNESCO.Sea	Gyeongju	35.8534	129.204	UNESCO Silk Roads Program (https://en.unesco.org/silkroad/silk-road-themes/cities-silk-roads)
UNESCO.Sea	Derbent	42.0672	48.2922	UNESCO Silk Roads Program (https://en.unesco.org/silkroad/silk-road-themes/cities-silk-roads)
UNESCO.Sea	Jeddah	21.4501	39.2111	UNESCO Silk Roads Program (https://en.unesco.org/silkroad/silk-road-themes/cities-silk-roads)
UNESCO.Sea	Singapore	1.314	103.844	UNESCO Silk Roads Program (https://en.unesco.org/silkroad/silk-road-themes/cities-silk-roads)
UNESCO.Sea	Valencia	39.4078	0.361511	UNESCO Silk Roads Program (https://en.unesco.org/silkroad/silk-road-themes/cities-silk-roads)
UNESCO.Sea	Istanbul	41.0053	29.0122	UNESCO Silk Roads Program (https://en.unesco.org/silkroad/silk-road-themes/cities-silk-roads)
UNESCO.Sea	Zanzibar	-6.16607	39.2004	UNESCO Silk Roads Program (https://en.unesco.org/silkroad/silk-road-themes/cities-silk-roads)
UNESCO.Sea	Beijing	39.9389	116.397	UNESCO Silk Roads Program (https://en.unesco.org/silkroad/silk-road-themes/cities-silk-roads)
UNESCO.Sea	Hangzhou	30.2614	120.172	UNESCO Silk Roads Program (https://en.unesco.org/silkroad/silk-road-themes/cities-silk-roads)
